# Supplementary material for: Identifying MMP14 and COL12A1 as a potential combination of prognostic biomarkers in pancreatic ductal adenocarcinoma using integrated bioinformatics analysis
Source: PeerJ. 2020 Nov 23;8:e10419. doi: 10.7717/peerj.10419 (PMC7690310; doi:10.7717/peerj.10419)
Supplement: Supplemental Information 3 [file peerj-08-10419-s003.zip]

Archive with 1 entries (1 files):
- GEO Row Data.xlsx
