# Supplementary material for: Identifying MMP14 and COL12A1 as a potential combination of prognostic biomarkers in pancreatic ductal adenocarcinoma using integrated bioinformatics analysis
Source: PeerJ. 2020 Nov 23;8:e10419. doi: 10.7717/peerj.10419 (PMC7690310; doi:10.7717/peerj.10419)
Supplement: Supplemental Information 3 [file peerj-08-10419-s003.zip › GEO Row Data.xlsx]

## Sheet: GSE28735
ID	adj.P.Val	P.Value	t	B	logFC	Gene.symbol	Gene.title
8029086	1.07e-10	2.16e-13	8.60092	20.1023	3.18129	CEACAM5	carcinoembryonic antigen related cell adhesion molecule 5
8169504	3.82e-12	2.65e-15	9.51497	24.3624	3.07577	SLC6A14	solute carrier family 6 member 14
7908072	1.59e-14	7.03e-19	11.234	32.3143	2.90165	LAMC2	laminin subunit gamma 2
8045835	8.7e-13	3.62e-16	9.92825	26.2871	2.78947	GALNT5///GALNT5	polypeptide N-acetylgalactosaminyltransferase 5///polypeptide N-acetylgalactosaminyltransferase 5
7901175	1.63e-14	2.49e-18	10.9679	31.0957	2.72668	TSPAN1	tetraspanin 1
7909164	6.93e-12	6e-15	9.34522	23.5709	2.6841	CTSE	cathepsin E
7971077	2.53e-10	6.76e-13	8.3633	18.9984	2.62984	POSTN	periostin
8166266	5.51e-13	1.53e-16	10.1075	27.1204	0.652424	NHS	NHS actin remodeling regulator
8029098	3.78e-10	1.06e-12	8.26898	18.5611	2.62712	CEACAM6	carcinoembryonic antigen related cell adhesion molecule 6
8098246	7.58e-09	5.23e-11	7.44877	14.7902	2.35794	ANXA10	annexin A10
7924029	1.59e-14	1.19e-18	11.1232	31.8077	2.34423	LAMB3	laminin subunit beta 3
8105267	4.28e-11	5.63e-14	8.88054	21.4041	2.26582	ITGA2	integrin subunit alpha 2
7944164	7.48e-13	2.85e-16	9.97788	26.5179	2.25736	TMPRSS4	transmembrane protease, serine 4
8058765	8.61e-10	3.25e-12	8.03488	17.4784	2.2111	FN1	fibronectin 1
7918064	1.42e-10	3.05e-13	8.52942	19.7698	2.19467	COL11A1	collagen type XI alpha 1 chain
8021584	1.21e-11	1.26e-14	9.19182	22.8554	2.18307	SERPINB5	serpin family B member 5
8179221	8.1e-08	1.05e-09	6.80411	11.8883	2.15848	DPCR1	diffuse panbronchiolitis critical region 1
8081818	3.78e-12	2.35e-15	9.53934	24.476	2.02442
8118061	5.55e-08	6.51e-10	6.90806	12.3513	2.13863	DPCR1	diffuse panbronchiolitis critical region 1
8138381	2.25e-10	5.69e-13	8.39905	19.1643	2.13738	AGR2	anterior gradient 2, protein disulphide isomerase family member
7920128	5.6e-12	4.07e-15	9.42567	23.946	0.652569	S100A11	S100 calcium binding protein A11
8082928	2.41e-08	2.26e-10	7.13586	13.373	2.12654	CLDN18	claudin 18
8063028	6.88e-12	5.58e-15	9.3603	23.6412	0.801048	DNTTIP1	deoxynucleotidyltransferase terminal interacting protein 1
8026513	6.88e-12	5.72e-15	9.35499	23.6164	0.793488	TPM4	tropomyosin 4
8056184	5.09e-09	2.98e-11	7.5682	15.3348	2.07679	ITGB6///ITGB6	integrin subunit beta 6///integrin subunit beta 6
8015349	1.21e-11	1.25e-14	9.19306	22.8612	2.05802	KRT19	keratin 19
8109926	2.95e-06	9.38e-08	5.80312	7.56029	2.03083	GABRP	gamma-aminobutyric acid type A receptor pi subunit
8065412	2.25e-08	2.1e-10	7.15241	13.4476	2.02484	CST1	cystatin SN
8169263	8.04e-08	1.03e-09	6.80836	11.9072	1.99526	VSIG1	V-set and immunoglobulin domain containing 1
8146863	1.52e-08	1.31e-10	7.2534	13.9036	1.95949	SULF1	sulfatase 1
8070579	4.87e-07	9.91e-09	6.31103	9.72389	1.94329	TFF1	trefoil factor 1
7936144	6.56e-13	2.22e-16	10.0299	26.7596	1.89363	COL17A1	collagen type XVII alpha 1 chain
7915472	3.62e-12	2.13e-15	9.5601	24.5727	1.8381	SLC2A1	solute carrier family 2 member 1
8101429	6.8e-08	8.34e-10	6.85452	12.1126	1.8359	PLAC8	placenta specific 8
7985317	9.49e-11	1.68e-13	8.65274	20.3434	1.80338	CEMIP	cell migration inducing hyaluronan binding protein
8066493	8.66e-09	6.36e-11	7.40702	14.6003	1.7899	SLPI	secretory leukocyte peptidase inhibitor
7921773	3.49e-11	4.48e-14	8.92808	21.6257	0.89115	NECTIN4	nectin cell adhesion molecule 4
8091385	3.29e-05	1.94e-06	5.08669	4.65415	1.76723	CP	ceruloplasmin (ferroxidase)
8171561	4.37e-11	5.9e-14	-8.87068	21.3582	-0.446269	SCML2	sex comb on midleg-like 2 (Drosophila)
7981514	5.51e-13	1.4e-16	10.1262	27.2072	1.74555	AHNAK2	AHNAK nucleoprotein 2
8061447	5.15e-11	7.31e-14	8.82617	21.1509	0.981647	PYGB	phosphorylase, glycogen; brain
7951297	2.42e-07	4.19e-09	6.5015	10.5533	1.74436	MMP12	matrix metallopeptidase 12
8127563	3.71e-07	7.18e-09	6.38254	10.0342	1.73203	COL12A1	collagen type XII alpha 1 chain
8170602	7.31e-11	1.11e-13	8.73884	20.7441	0.721573	ZNF185	zinc finger protein 185 (LIM domain)
7920258	7.99e-11	1.32e-13	8.70368	20.5804	0.916529	S100A6	S100 calcium binding protein A6
7993638	3.41e-07	6.43e-09	6.40697	10.1406	1.71782	TMC5	transmembrane channel like 5
8064613	7.99e-11	1.33e-13	8.70239	20.5744	0.78598	SLC4A11	solute carrier family 4 member 11
8106743	1.73e-06	4.8e-08	5.95605	8.20374	1.70405	VCAN	versican
8135048	1.81e-05	9.06e-07	5.27143	5.38489	1.70168	MUC17	mucin 17, cell surface associated
7955613	5.98e-07	1.27e-08	6.25598	9.48591	1.68358	KRT7	keratin 7
8132318	7e-09	4.63e-11	7.47458	14.9077	1.66202	ANLN	anillin actin binding protein
7899265	9.49e-11	1.71e-13	8.64976	20.3295	0.9898	SFN	stratifin
8131205	9.93e-11	1.82e-13	-8.63624	20.2666	-0.749448	SDK1	sidekick cell adhesion molecule 1
8139207	4.66e-08	5.3e-10	6.9528	12.5512	1.65885	INHBA///INHBA	inhibin beta A subunit///inhibin beta A subunit
8179617	5.89e-08	6.97e-10	6.8933	12.2854	1.64458	TRIM31	tripartite motif containing 31
8092541	1.3e-08	1.05e-10	7.29976	14.1135	1.63643	LIPH	lipase H
8078665	1.07e-10	2.1e-13	8.60655	20.1285	0.983288	VILL	villin like
7996819	1.81e-12	8.76e-16	9.74458	25.4322	1.63629	CDH3	cadherin 3
7962579	1.07e-10	2.18e-13	8.59868	20.0919	0.795132	AMIGO2	adhesion molecule with Ig like domain 2
8178330	9.51e-08	1.29e-09	6.75902	11.6882	1.63414	TRIM31	tripartite motif containing 31
8080714	1.22e-10	2.58e-13	8.56362	19.9288	0.982842	FLNB	filamin B
7969493	6.18e-11	9.21e-14	8.77833	20.928	1.63019	SCEL	sciellin
7950933	2.09e-10	5.05e-13	8.42416	19.2809	1.62649	NOX4	NADPH oxidase 4
8025058	1.89e-10	4.2e-13	8.46229	19.4579	0.588931	TRIP10	thyroid hormone receptor interactor 10
8157038	1.89e-10	4.25e-13	8.46019	19.4482	0.769786	SLC44A1	solute carrier family 44 member 1
8130867	2.56e-07	4.55e-09	6.4836	10.475	1.62644	THBS2	thrombospondin 2
7987230	1.96e-10	4.54e-13	8.44608	19.3826	0.646248	LPCAT4	lysophosphatidylcholine acyltransferase 4
8015376	2.01e-10	4.74e-13	8.43719	19.3414	0.979794	KRT16	keratin 16
7978544	2.09e-10	5.13e-13	8.42076	19.2651	1.62433	EGLN3	egl-9 family hypoxia inducible factor 3
8090180	2.6e-05	1.44e-06	5.15936	4.93991	1.6196	MUC13	mucin 13, cell surface associated
8126820	1.24e-08	9.84e-11	7.31403	14.1782	1.60352	ADGRF1	adhesion G protein-coupled receptor F1
8141263	2.25e-10	5.66e-13	8.40021	19.1697	0.752491	KPNA7	karyopherin subunit alpha 7
8050160	1.76e-11	1.95e-14	9.1006	22.43	1.59776	MBOAT2	membrane bound O-acyltransferase domain containing 2
8003180	2.43e-10	6.29e-13	8.37827	19.0679	0.714535	ZDHHC7	zinc finger DHHC-type containing 7
8042439	7.64e-09	5.32e-11	7.44511	14.7735	1.59043	ANTXR1	anthrax toxin receptor 1
7939546	2.49e-10	6.57e-13	8.36929	19.0262	0.67644	CD82	CD82 molecule
7948444	0.000194	1.75e-05	4.53556	2.56321	1.58964	TCN1	transcobalamin 1
8137874	3.28e-10	8.87e-13	8.30657	18.7353	0.87816	CARD11	caspase recruitment domain family member 11
8050557	3.77e-10	1.04e-12	8.27266	18.5782	0.90973	SDC1	syndecan 1
7934898	1.35e-08	1.1e-10	7.29104	14.074	1.5765	ANKRD22	ankyrin repeat domain 22
8129082	2.59e-11	3.23e-14	8.99561	21.9405	1.56924	COL10A1	collagen type X alpha 1 chain
8015412	3.89e-10	1.1e-12	8.2608	18.5232	0.938226	JUP	junction plakoglobin
7956271	3.96e-10	1.14e-12	8.25414	18.4924	0.861758	HSD17B6	hydroxysteroid 17-beta dehydrogenase 6
7993606	4.26e-10	1.24e-12	8.23666	18.4114	1.01597
8005475	4.3e-10	1.27e-12	8.23104	18.3854	0.803984	TRIM16L///TRIM16	tripartite motif containing 16-like///tripartite motif containing 16
8026861	4.3e-10	1.29e-12	8.22899	18.3759	0.841351	B3GNT3	UDP-GlcNAc:betaGal beta-1,3-N-acetylglucosaminyltransferase 3
7946340	4.3e-10	1.3e-12	-8.22714	18.3673	-0.852059	RIC3	RIC3 acetylcholine receptor chaperone
8100977	1.74e-07	2.77e-09	6.59302	10.9549	1.56157	CXCL5	C-X-C motif chemokine ligand 5
8039977	5.79e-10	1.78e-12	-8.16049	18.0588	-0.784545	SNTG2	syntrophin gamma 2
8065920	5.82e-10	1.82e-12	8.15686	18.0421	0.804705	FER1L4	fer-1 like family member 4, pseudogene
8091757	6.17e-10	1.94e-12	8.14252	17.9757	0.941735	TRIM59	tripartite motif containing 59
7905079	6.36e-10	2.05e-12	8.13137	17.9242	0.996262	HIST2H2AA4///HIST2H2AB///HIST2H2AC///HIST2H2AA3	histone cluster 2, H2aa4///histone cluster 2, H2ab///histone cluster 2, H2ac///histone cluster 2, H2aa3
7919619	6.36e-10	2.05e-12	8.13137	17.9242	0.996262	HIST2H2AA4///HIST2H2AB///HIST2H2AC///HIST2H2AA3	histone cluster 2, H2aa4///histone cluster 2, H2ab///histone cluster 2, H2ac///histone cluster 2, H2aa3
8179827	6.46e-10	2.1e-12	8.12598	17.8992	0.760813	CLIC1	chloride intracellular channel 1
8027748	9.49e-11	1.66e-13	8.65591	20.3581	1.54524	FXYD3	FXYD domain containing ion transport regulator 3
8015387	1.97e-08	1.79e-10	7.18585	13.5984	1.54177	KRT17	keratin 17
8067125	2.09e-10	5.07e-13	8.42312	19.276	1.53679	BCAS1	breast carcinoma amplified sequence 1
8008237	7.1e-10	2.38e-12	8.09976	17.778	1.51886	ITGA3	integrin subunit alpha 3
8150889	3.8e-12	2.5e-15	9.52702	24.4185	1.51557	SDR16C5	short chain dehydrogenase/reductase family 16C, member 5
8112980	8.64e-07	2.04e-08	6.14982	9.02916	1.51384	EDIL3	EGF like repeats and discoidin domains 3
8059350	7.37e-10	2.58e-12	8.08332	17.7021	0.864008	AP1S3	adaptor related protein complex 1 sigma 3 subunit
8016463	7.4e-10	2.61e-12	8.08045	17.6888	0.885954	HOXB6	homeobox B6
7932243	7.45e-10	2.66e-12	-8.07705	17.6731	-0.651015	FAM171A1	family with sequence similarity 171 member A1
8072735	7.27e-10	2.49e-12	8.0905	17.7353	1.50502	APOL1	apolipoprotein L1
7974461	7.69e-10	2.8e-12	8.0663	17.6234	0.888944	LGALS3	lectin, galactoside binding soluble 3
8049349	1.12e-08	8.66e-11	7.34145	14.3025	1.50244	UGT1A3///UGT1A1///UGT1A4///UGT1A9///UGT1A5///UGT1A6///UGT1A7///UGT1A8///UGT1A10	UDP glucuronosyltransferase family 1 member A3///UDP glucuronosyltransferase family 1 member A1///UDP glucuronosyltransferase family 1 member A4///UDP glucuronosyltransferase family 1 member A9///UDP glucuronosyltransferase family 1 member A5///UDP glucuronosyltransferase family 1 member A6///UDP glucuronosyltransferase family 1 member A7///UDP glucuronosyltransferase family 1 member A8///UDP glu…
8016646	1.8e-05	8.94e-07	5.27452	5.39724	1.50209	COL1A1	collagen type I alpha 1 chain
8071758	2.28e-09	1.08e-11	7.78157	16.3121	1.50145	MMP11	matrix metallopeptidase 11
8064904	7.21e-10	2.45e-12	8.09439	17.7532	1.50108	FERMT1	fermitin family member 1
8056257	1.33e-05	6.13e-07	5.36468	5.75895	1.49726	FAP	fibroblast activation protein alpha
7952426	8.81e-10	3.39e-12	8.02609	17.4378	0.820357	VSIG2	V-set and immunoglobulin domain containing 2
8021047	9.24e-10	3.59e-12	-8.01427	17.3833	-0.721399	SETBP1	SET binding protein 1
8034827	9.48e-10	3.72e-12	8.00655	17.3477	0.51124	GIPC1	GIPC PDZ domain containing family member 1
7933312	1.52e-07	2.33e-09	6.63055	11.1202	1.49507	ANXA8L1///ANXA8	annexin A8-like 1///annexin A8
7920852	1.02e-09	4.05e-12	7.98872	17.2654	0.43583	KIAA0907	KIAA0907
8001800	2.35e-07	4.02e-09	6.51075	10.5938	1.48904	CDH11	cadherin 11
8134263	1.54e-05	7.37e-07	5.32065	5.58189	1.48785	COL1A2///COL1A2	collagen type I alpha 2 chain///collagen type I alpha 2 chain
8135601	1.2e-09	5.01e-12	7.94418	17.0601	1.48038	MET	MET proto-oncogene, receptor tyrosine kinase
8062927	1.2e-09	4.96e-12	7.94617	17.0692	0.84289	PI3	peptidase inhibitor 3
8123104	1.79e-06	4.97e-08	5.94844	8.17158	1.47632	FNDC1	fibronectin type III domain containing 1
8058627	1.33e-09	5.57e-12	-7.92166	16.9563	-0.820412	ERBB4	erb-b2 receptor tyrosine kinase 4
7992071	1.46e-09	6.15e-12	7.90083	16.8604	0.953766	MSLN	mesothelin
7913667	1.56e-09	6.69e-12	7.88317	16.7791	0.768504	GALE	UDP-galactose-4-epimerase
8152703	2.13e-11	2.43e-14	9.05476	22.2163	1.47118	FBXO32	F-box protein 32
8035517	2.08e-06	5.99e-08	5.90586	7.99176	1.46734	COMP	cartilage oligomeric matrix protein
8002303	1.46e-10	3.2e-13	8.51936	19.7231	1.46646	NQO1	NAD(P)H quinone dehydrogenase 1
7927786	1.71e-09	7.53e-12	7.85827	16.6646	0.620312	REEP3	receptor accessory protein 3
7977249	1.78e-09	7.9e-12	7.84817	16.6181	0.603285	INF2	inverted formin, FH2 and WH2 domain containing
8000346	1.8e-09	8.06e-12	7.84404	16.5991	0.898443	ERN2	endoplasmic reticulum to nucleus signaling 2
8158424	1.89e-09	8.5e-12	7.8328	16.5474	0.670132	LRRC8A	leucine rich repeat containing 8 family member A
7984779	1.89e-09	8.59e-12	7.83075	16.538	0.548824	PML	promyelocytic leukemia
7930498	8.95e-08	1.19e-09	6.77772	11.7711	1.46348	ACSL5	acyl-CoA synthetase long-chain family member 5
8125059	2.2e-09	1.01e-11	7.7957	16.377	0.675498	CLIC1	chloride intracellular channel 1
7997414	2.26e-09	1.06e-11	7.787	16.337	0.674365	GAN	gigaxonin
7910611	2.26e-09	1.06e-11	7.78653	16.3348	0.918554	KCNK1	potassium two pore domain channel subfamily K member 1
8103240	2.28e-09	1.07e-11	7.78404	16.3234	0.668485	ANXA2P1	annexin A2 pseudogene 1
8049487	1.63e-14	2.82e-18	10.9415	30.9742	1.46293	MLPH	melanophilin
8166314	2.28e-09	1.09e-11	7.7798	16.3039	0.791441	PPEF1	protein phosphatase with EF-hand domain 1
8104758	1.21e-06	3.12e-08	6.05407	8.61994	1.46285	NPR3	natriuretic peptide receptor 3
7927307	1.53e-07	2.36e-09	6.62765	11.1074	1.45886	ANXA8L1///ANXA8	annexin A8-like 1///annexin A8
7927367	1.45e-07	2.22e-09	6.64134	11.1677	1.45838	ANXA8L1///ANXA8	annexin A8-like 1///annexin A8
8028924	5.59e-11	8.14e-14	8.804	21.0476	1.44737	MIA-RAB4B///MIA	MIA-RAB4B readthrough (NMD candidate)///melanoma inhibitory activity
8081235	2.56e-07	4.54e-09	6.48406	10.477	1.44148	COL8A1	collagen type VIII alpha 1 chain
7984001	3.12e-06	1.02e-07	5.78496	7.48437	1.43154	GCNT3	glucosaminyl (N-acetyl) transferase 3, mucin type
8105300	2.79e-09	1.4e-11	7.7275	16.0639	1.60947
8029773	1.68e-09	7.32e-12	7.86429	16.6922	1.42584	IGFL2	IGF like family member 2
8017098	3.04e-09	1.55e-11	-7.70681	15.969	-1.10059
8130505	3.07e-09	1.58e-11	7.7019	15.9466	0.836734	EZR///ROS1	ezrin///ROS proto-oncogene 1, receptor tyrosine kinase
7989307	3.07e-09	1.59e-11	7.7015	15.9447	0.893182
8111387	3.77e-09	2.08e-11	7.64444	15.6834	1.41633	ADAMTS12	ADAM metallopeptidase with thrombospondin type 1 motif 12
8117583	3.3e-09	1.73e-11	7.68296	15.8598	0.905637	HIST1H3H///HIST1H2AI	histone cluster 1, H3h///histone cluster 1, H2ai
8139488	3.3e-09	1.74e-11	7.68227	15.8566	0.975677	IGFBP3	insulin like growth factor binding protein 3
8015016	6.66e-10	2.19e-12	8.11725	17.8589	1.41275	TNS4	tensin 4
8053417	8.56e-10	3.2e-12	8.03787	17.4922	1.40922	CAPG	capping actin protein, gelsolin like
7952290	5.15e-11	7.15e-14	8.83077	21.1723	1.40774	TRIM29	tripartite motif containing 29
8016444	3.47e-09	1.87e-11	7.66606	15.7824	0.834697	HOXB3	homeobox B3
7925954	3.58e-09	1.96e-11	7.65661	15.7391	0.725254	NET1	neuroepithelial cell transforming 1
8018305	3.58e-09	1.96e-11	7.65648	15.7385	0.950667	HN1	hematological and neurological expressed 1
7964927	0.000115	9.05e-06	4.70444	3.18884	1.40749	TSPAN8	tetraspanin 8
7904812	3.92e-09	2.18e-11	7.63461	15.6384	0.569836	PIAS3	protein inhibitor of activated STAT 3
8083854	3.92e-09	2.19e-11	7.63341	15.6329	0.732088	PRKCI	protein kinase C iota
8129231	4.39e-09	2.46e-11	-7.60843	15.5186	-0.677735	FAM184A	family with sequence similarity 184 member A
8043657	4.68e-09	2.64e-11	7.59348	15.4503	0.516376	CNNM4	cyclin and CBS domain divalent metal cation transport mediator 4
8125887	4.69e-09	2.66e-11	7.59178	15.4425	0.488201	TEAD3	TEA domain transcription factor 3
7909332	4.69e-09	2.68e-11	7.59059	15.4371	0.918262	CD55	CD55 molecule (Cromer blood group)
7993807	4.7e-09	2.7e-11	7.58868	15.4284	0.693992	TMEM159///TMEM159	transmembrane protein 159///transmembrane protein 159
7967117	4.85e-09	2.8e-11	7.58091	15.3929	0.569972	OASL	2'-5'-oligoadenylate synthetase like
7925500	5.03e-09	2.93e-11	7.57181	15.3513	0.73151	CHML	CHM like, Rab escort protein 2
7929466	2.79e-06	8.67e-08	5.82123	7.63609	1.40421	CYP2C18	cytochrome P450 family 2 subfamily C member 18
8106727	5.2e-09	3.06e-11	7.56209	15.3069	0.904923	ATP6AP1L	ATPase H+ transporting accessory protein 1 like
8065569	5.35e-09	3.18e-11	7.55431	15.2714	0.788367	BCL2L1	BCL2 like 1
8168500	5.35e-09	3.19e-11	7.5536	15.2681	0.981708	PGK1	phosphoglycerate kinase 1
8071086	5.38e-09	3.22e-11	-7.55126	15.2575	-0.59108	CECR2	CECR2, histone acetyl-lysine reader
8124707	2.54e-07	4.49e-09	6.4864	10.4873	1.3998	TRIM31	tripartite motif containing 31
7984932	5.46e-09	3.31e-11	-7.5457	15.2321	-0.687338	SCAMP5	secretory carrier membrane protein 5
8178598	5.55e-09	3.38e-11	7.54103	15.2108	0.8044	CLIC1	chloride intracellular channel 1
8162759	5.58e-09	3.42e-11	7.53888	15.201	0.781209	TBC1D2	TBC1 domain family member 2
7945169	5.75e-07	1.21e-08	6.26648	9.53123	1.39633	TMEM45B	transmembrane protein 45B
8050537	8.48e-07	1.98e-08	6.15594	9.05543	1.39069	MATN3	matrilin 3
8154836	5.71e-09	3.57e-11	7.53	15.1604	0.80162	ANXA2P2	annexin A2 pseudogene 2
8057620	8.85e-06	3.7e-07	5.48393	6.24211	1.38677	COL5A2	collagen type V alpha 2 chain
8114767	5.81e-09	3.67e-11	7.5239	15.1326	0.502575	PCDH1	protocadherin 1
7928429	2.68e-08	2.54e-10	7.11119	13.2619	1.37437	PLAU	plasminogen activator, urokinase
7898413	2.52e-08	2.37e-10	7.12575	13.3275	1.37423	PADI1	peptidyl arginine deiminase 1
7983527	5.97e-09	3.82e-11	-7.51515	15.0927	-0.832364	SEMA6D	semaphorin 6D
7989985	1.19e-10	2.48e-13	8.57251	19.9702	1.37239	ITGA11	integrin subunit alpha 11
7989335	6.24e-09	4.04e-11	7.50331	15.0387	0.775772	ANXA2	annexin A2
8046922	7.92e-05	5.7e-06	4.82088	3.62817	1.37019	COL3A1	collagen type III alpha 1 chain
8048864	3.16e-08	3.22e-10	7.06037	13.0334	1.36481	CCL20	C-C motif chemokine ligand 20
7953291	6.95e-09	4.57e-11	7.47727	14.92	0.804461	CD9	CD9 molecule
8058857	2.24e-05	1.19e-06	5.20622	5.12538	1.35571	IGFBP5	insulin like growth factor binding protein 5
8020551	8.5e-12	7.66e-15	9.29459	23.3347	1.35479	LAMA3	laminin subunit alpha 3
8116070	7.26e-09	4.87e-11	7.46403	14.8597	0.919399	PDLIM7	PDZ and LIM domain 7
7919637	7.26e-09	4.88e-11	7.46357	14.8576	0.944443	HIST2H2BE	histone cluster 2, H2be
8064418	7.53e-09	5.11e-11	7.45343	14.8114	0.654501	FKBP1A-SDCBP2///SDCBP2	FKBP1A-SDCBP2 readthrough (NMD candidate)///syndecan binding protein 2
8108378	7.53e-09	5.12e-11	7.45327	14.8107	0.598705	CTNNA1	catenin alpha 1
8132406	7.53e-09	5.14e-11	7.45236	14.8066	0.635452	RALA	RALA Ras like proto-oncogene A
8025741	7.58e-09	5.21e-11	7.44938	14.793	0.42827	DNM2	dynamin 2
8042942	7.91e-09	5.71e-11	7.42995	14.7046	1.35269	HK2	hexokinase 2
8160138	7.64e-09	5.3e-11	-7.44565	14.776	-0.795469	NFIB	nuclear factor I B
7976443	3.18e-09	1.65e-11	7.69282	15.9049	1.35126	IFI27	interferon alpha inducible protein 27
7955142	7.65e-09	5.35e-11	7.44374	14.7673	0.683662	CACNB3	calcium voltage-gated channel auxiliary subunit beta 3
7915227	7.7e-09	5.42e-11	-7.44105	14.7551	-0.510119	SNORA55	small nucleolar RNA, H/ACA box 55
7928189	7.7e-09	5.44e-11	7.44013	14.7509	0.625438	UNC5B	unc-5 netrin receptor B
7935058	6.87e-09	4.5e-11	7.4807	14.9357	1.34881	MYOF	myoferlin
8150509	8.54e-07	2e-08	6.15364	9.04557	1.34622	PLAT	plasminogen activator, tissue type
8148220	1.73e-06	4.8e-08	5.95636	8.20508	1.33724	FER1L6	fer-1 like family member 6
7963410	1.94e-05	9.94e-07	5.24901	5.29547	1.33663	KRT6C///KRT6B///KRT6A///KRT5	keratin 6C///keratin 6B///keratin 6A///keratin 5
7966046	7.91e-09	5.73e-11	-7.42928	14.7015	-0.460261	MTERF2	mitochondrial transcription termination factor 2
8068496	8.37e-09	6.09e-11	7.41642	14.643	0.797239	SIM2	single-minded family bHLH transcription factor 2
7900382	8.56e-09	6.26e-11	7.41055	14.6164	0.762945	CAP1	adenylate cyclase associated protein 1
8083941	4.55e-10	1.39e-12	8.21303	18.302	1.32937	ECT2	epithelial cell transforming 2
7958466	8.84e-09	6.52e-11	-7.40181	14.5766	-0.922776	ACACB	acetyl-CoA carboxylase beta
8090433	9.22e-09	6.84e-11	7.39171	14.5307	0.85672	MGLL	monoglyceride lipase
7910111	9.69e-09	7.22e-11	-7.38019	14.4784	-0.953784	EPHX1	epoxide hydrolase 1
8056113	8.08e-08	1.05e-09	6.80508	11.8926	1.3271	LY75-CD302///LY75	LY75-CD302 readthrough///lymphocyte antigen 75
8141241	9.74e-09	7.32e-11	7.37719	14.4647	0.618275	SMURF1	SMAD specific E3 ubiquitin protein ligase 1
7906954	9.84e-09	7.43e-11	-7.37405	14.4505	-0.794147	PBX1	PBX homeobox 1
8148572	9.98e-09	7.57e-11	7.36998	14.432	0.88497	LY6E	lymphocyte antigen 6 complex, locus E
7973336	9.99e-09	7.61e-11	7.36874	14.4264	1.32587	MMP14	matrix metallopeptidase 14
8014974	1.27e-07	1.86e-09	6.67983	11.3376	1.31284	TOP2A	topoisomerase (DNA) II alpha
8160168	1.05e-08	8.08e-11	-7.35601	14.3686	-0.990769	FREM1	FRAS1 related extracellular matrix 1
8020847	1.08e-08	8.35e-11	-7.34919	14.3376	-0.997865	DTNA	dystrobrevin alpha
8097692	2.52e-07	4.42e-09	6.4898	10.5021	1.31277	EDNRA	endothelin receptor type A
7952249	1.12e-08	8.74e-11	-7.33944	14.2934	-0.693861	USP2	ubiquitin specific peptidase 2
8092162	1.14e-08	8.94e-11	7.33464	14.2716	0.654806	PP13439	uncharacterized LOC100128046
8102232	6.33e-09	4.12e-11	7.49915	15.0197	1.31041	LEF1	lymphoid enhancer binding factor 1
7909708	1.35e-08	1.11e-10	7.28931	14.0662	1.30755	CENPF	centromere protein F
7905220	1.2e-08	9.53e-11	7.32097	14.2096	0.793985	ECM1	extracellular matrix protein 1
8045688	0.000175	1.54e-05	4.56834	2.68355	1.30502	TNFAIP6	TNF alpha induced protein 6
8009951	2.3e-11	2.71e-14	9.0326	22.1129	1.30335	ITGB4	integrin subunit beta 4
8070819	1.3e-08	1.04e-10	7.30194	14.1234	0.657218	PTTG1IP	pituitary tumor-transforming 1 interacting protein
7979710	1.15e-11	1.11e-14	9.21677	22.9718	1.29658	PLEK2	pleckstrin 2
7923453	1.3e-08	1.06e-10	7.29889	14.1096	0.531738	KDM5B	lysine demethylase 5B
8037205	3.37e-09	1.81e-11	7.67379	15.8178	1.29269	CEACAM1	carcinoembryonic antigen related cell adhesion molecule 1
8060940	1.33e-05	6.15e-07	5.36367	5.75487	1.28919	LAMP5	lysosomal associated membrane protein family member 5
7993588	9.16e-12	8.57e-15	9.27123	23.2258	1.28548	TMC7	transmembrane channel like 7
8104079	1.4e-08	1.16e-10	7.27948	14.0216	0.841761	FAT1	FAT atypical cadherin 1
7909931	1.41e-08	1.17e-10	7.27698	14.0103	0.547778	BROX	BRO1 domain and CAAX motif containing
8086505	1.42e-08	1.18e-10	7.27487	14.0008	0.601395	ZDHHC3	zinc finger DHHC-type containing 3
8104746	1.1e-06	2.75e-08	6.08238	8.74068	1.28444	NPR3	natriuretic peptide receptor 3
7908639	1.45e-08	1.22e-10	7.26839	13.9715	0.606978	C1orf106	chromosome 1 open reading frame 106
7919627	1.45e-08	1.23e-10	7.26663	13.9635	0.707234	HIST2H4B///HIST2H4A	histone cluster 2, H4b///histone cluster 2, H4a
7905067	1.45e-08	1.23e-10	7.26663	13.9635	0.707234	HIST2H4B///HIST2H4A	histone cluster 2, H4b///histone cluster 2, H4a
7961142	0.000191	1.72e-05	4.54046	2.58117	1.27633	OLR1	oxidized low density lipoprotein receptor 1
8023696	0.000628	7.48e-05	4.14975	1.18902	1.27472	SERPINB3	serpin family B member 3
7922343	1.51e-08	1.29e-10	7.2565	13.9176	0.78374	TNFSF4	tumor necrosis factor superfamily member 4
7942135	2.55e-09	1.27e-11	7.74909	16.163	1.27391	ANO1	anoctamin 1
8018982	1.65e-08	1.44e-10	7.23322	13.8124	0.448492	CANT1	calcium activated nucleotidase 1
8046124	2.72e-06	8.43e-08	5.82774	7.66336	1.27354	DHRS9	dehydrogenase/reductase 9
8063923	1.65e-08	1.44e-10	7.23295	13.8111	0.733641	SLCO4A1	solute carrier organic anion transporter family member 4A1
8117382	1.69e-08	1.48e-10	7.22741	13.7861	0.903241	HIST1H2BD	histone cluster 1, H2bd
8038326	1.7e-08	1.5e-10	-7.22455	13.7732	-0.629918	SLC6A16	solute carrier family 6 member 16
7975324	1.7e-08	1.5e-10	-7.22403	13.7708	-0.64184	GALNT16	polypeptide N-acetylgalactosaminyltransferase 16
8025382	1.74e-08	1.53e-10	-7.21932	13.7496	-0.915949	CERS4	ceramide synthase 4
8078933	1.78e-08	1.57e-10	-7.21363	13.7238	-0.792538	MYRIP	myosin VIIA and Rab interacting protein
8132439	1.83e-08	1.63e-10	7.2058	13.6885	0.739856	SUGCT	succinyl-CoA:glutarate-CoA transferase
7988260	1.86e-08	1.66e-10	7.20223	13.6723	0.635516	FRMD5	FERM domain containing 5
8153568	1.9e-08	1.71e-10	7.19656	13.6467	0.836163	PLEC	plectin
8162744	1.92e-08	1.73e-10	7.19384	13.6345	0.920952	CORO2A	coronin 2A
8038695	1.93e-08	1.74e-10	7.19209	13.6266	0.934578	KLK7	kallikrein related peptidase 7
8078014	3.86e-08	4.11e-10	7.00746	12.796	1.27129	SLC6A6	solute carrier family 6 member 6
7938485	7.99e-11	1.33e-13	8.7022	20.5735	1.26841	MICAL2	microtubule associated monooxygenase, calponin and LIM domain containing 2
7939383	2.04e-08	1.86e-10	7.17773	13.5617	0.731027	PRR5L	proline rich 5 like
8078227	2.06e-08	1.89e-10	-7.1746	13.5476	-0.652642	KAT2B	lysine acetyltransferase 2B
7915504	2.11e-08	1.94e-10	7.16845	13.5199	0.588535	ELOVL1	ELOVL fatty acid elongase 1
8162117	2.16e-08	2e-10	7.1627	13.494	0.777056	GOLM1	golgi membrane protein 1
8033674	1.57e-07	2.46e-09	6.61871	11.068	1.26681	MUC16	mucin 16, cell surface associated
7954527	1.15e-08	9.1e-11	7.33066	14.2536	1.26344	ARNTL2	aryl hydrocarbon receptor nuclear translocator like 2
7919606	2.37e-08	2.21e-10	7.14079	13.3952	0.795373	HIST2H2BF///HIST2H2BA///HIST2H2BE	histone cluster 2, H2bf///histone cluster 2, H2ba (pseudogene)///histone cluster 2, H2be
7964907	7.94e-10	2.94e-12	8.05557	17.5739	1.26309	PTPRR	protein tyrosine phosphatase, receptor type R
8045539	1.61e-06	4.37e-08	5.97754	8.29475	1.26224	KYNU	kynureninase
8067662	2.52e-08	2.39e-10	7.12447	13.3217	0.654953	PTK6	protein tyrosine kinase 6
8047763	1.07e-06	2.66e-08	6.08997	8.77306	1.26136	NRP2	neuropilin 2
7943749	2.7e-08	2.58e-10	7.10808	13.2479	0.579591	LAYN	layilin
8146159	2.7e-08	2.58e-10	7.10802	13.2476	0.804114	AP3M2	adaptor related protein complex 3 mu 2 subunit
8135576	2.73e-08	2.62e-10	7.1044	13.2314	0.648529	TES	testin LIM domain protein
8088180	2.83e-08	2.73e-10	7.09567	13.1921	0.854155	WNT5A	Wnt family member 5A
7920123	2.87e-08	2.77e-10	7.09219	13.1764	0.722366	S100A10	S100 calcium binding protein A10
8029710	2.87e-08	2.78e-10	7.09169	13.1742	0.501942	VASP	vasodilator-stimulated phosphoprotein
7941961	2.87e-08	2.79e-10	7.09057	13.1692	0.364918	ALDH3B1	aldehyde dehydrogenase 3 family member B1
7952046	2.88e-08	2.82e-10	7.08892	13.1617	0.906151	MPZL2	myelin protein zero like 2
8059361	2.89e-08	2.83e-10	7.08763	13.1559	0.51693	WDFY1///FAF2	WD repeat and FYVE domain containing 1///Fas associated factor family member 2
7920297	3.7e-08	3.91e-10	7.01809	12.8436	1.2505	S100A14	S100 calcium binding protein A14
8109426	2.9e-08	2.86e-10	7.08564	13.147	0.666443
8076757	2.92e-08	2.89e-10	7.08352	13.1374	0.707681	CELSR1	cadherin EGF LAG seven-pass G-type receptor 1
7942204	2.92e-08	2.9e-10	7.08251	13.1329	0.756463	CTTN	cortactin
8048717	2.93e-08	2.92e-10	7.081	13.1261	0.901744	SGPP2	sphingosine-1-phosphate phosphatase 2
7997735	2.94e-08	2.94e-10	7.07931	13.1185	0.665937	FOXL1	forkhead box L1
7934255	2.94e-08	2.95e-10	7.07871	13.1158	0.463842	MICU1	mitochondrial calcium uptake 1
8031414	2.95e-08	2.97e-10	7.0772	13.109	0.531956	EPS8L1	EPS8 like 1
8127094	3.09e-08	3.13e-10	-7.06591	13.0583	-0.70869	GSTA4	glutathione S-transferase alpha 4
8115918	3.09e-08	3.14e-10	7.06569	13.0573	0.516288	CLTB	clathrin light chain B
8120719	2.18e-07	3.63e-09	6.53355	10.6937	1.24987	CD109	CD109 molecule
8020384	3.17e-08	3.24e-10	7.0587	13.0259	0.848499	GREB1L	growth regulation by estrogen in breast cancer 1 like
8101828	3.24e-08	3.32e-10	7.05327	13.0015	0.920582	TSPAN5	tetraspanin 5
7917954	3.51e-08	3.61e-10	7.03545	12.9215	0.940826	FRRS1	ferric chelate reductase 1
8141206	7.72e-08	9.69e-10	6.82205	11.9681	1.24806	BAIAP2L1	BAI1 associated protein 2 like 1
8094028	8.43e-08	1.1e-09	6.79489	11.8474	1.24693	AFAP1-AS1	AFAP1 antisense RNA 1
8137680	3.66e-08	3.81e-10	7.02415	12.8708	0.558292	ADAP1	ArfGAP with dual PH domains 1
8118734	3.67e-08	3.82e-10	7.02306	12.8659	0.877177	ITPR3	inositol 1,4,5-trisphosphate receptor type 3
8149774	1.28e-08	1.02e-10	7.30612	14.1423	1.23804	LOXL2	lysyl oxidase like 2
7989277	3.69e-08	3.87e-10	7.02045	12.8542	0.935891	MYO1E	myosin IE
7965541	7.37e-10	2.57e-12	8.08374	17.704	1.23399	FGD6	FYVE, RhoGEF and PH domain containing 6
8065416	9.7e-09	7.25e-11	7.37906	14.4732	1.23218	CST2	cystatin SA
8131927	3.83e-08	4.06e-10	-7.00999	12.8074	-0.945109	MPP6	membrane palmitoylated protein 6
7902541	0.000151	1.27e-05	4.61882	2.86991	1.22891	IFI44L	interferon induced protein 44 like
7989224	3.86e-08	4.12e-10	7.00698	12.7938	0.607997	ADAM10	ADAM metallopeptidase domain 10
8070701	3.91e-08	4.2e-10	7.0027	12.7747	0.5309	CSTB	cystatin B
7987145	3.91e-08	4.21e-10	7.00251	12.7738	0.710472	FMN1	formin 1
8123864	3.91e-08	4.21e-10	7.00215	12.7722	0.747958	TFAP2A	transcription factor AP-2 alpha
7967202	3.98e-08	4.3e-10	6.99795	12.7534	0.631628	RHOF	ras homolog family member F, filopodia associated
8093950	6.89e-14	1.43e-17	10.6013	29.4074	1.22608	S100P	S100 calcium binding protein P
7951271	0.00136	0.000196	3.88259	0.286018	1.22516	MMP1	matrix metallopeptidase 1
8004184	4.04e-08	4.4e-10	6.99265	12.7296	0.917966	XAF1	XIAP associated factor 1
7968212	4.09e-08	4.48e-10	-6.98895	12.713	-0.533514	WASF3	WAS protein family member 3
7909967	4.17e-08	4.58e-10	6.98429	12.6922	0.657323	CAPN2	calpain 2
7921033	4.25e-08	4.68e-10	6.97932	12.6699	0.550517	IQGAP3	IQ motif containing GTPase activating protein 3
7957608	4.3e-08	4.76e-10	6.97568	12.6536	0.839139	MIR492///KRT19P2	microRNA 492///keratin 19 pseudogene 2
8144213	4.3e-08	4.77e-10	-6.9752	12.6515	-0.908788	VIPR2	vasoactive intestinal peptide receptor 2
8067087	4.3e-08	4.79e-10	6.97467	12.6491	0.635818	SALL4	spalt like transcription factor 4
7916853	4.45e-08	4.97e-10	-6.96674	12.6136	-0.605165	DIRAS3	DIRAS family GTPase 3
8038407	4.55e-08	5.09e-10	6.96149	12.5901	0.723876	RRAS	related RAS viral (r-ras) oncogene homolog
8156905	4.55e-08	5.11e-10	6.96067	12.5865	0.559167	MSANTD3-TMEFF1///TMEFF1	MSANTD3-TMEFF1 readthrough///transmembrane protein with EGF like and two follistatin like domains 1
8059905	8.33e-05	6.07e-06	4.80538	3.56931	1.22335	COL6A3	collagen type VI alpha 3 chain
8037389	4.58e-08	5.17e-10	6.95812	12.575	0.379923	SMG9	SMG9, nonsense mediated mRNA decay factor
7904361	4.6e-08	5.21e-10	-6.95617	12.5663	-0.907721	FAM46C	family with sequence similarity 46 member C
8125149	9.5e-08	1.29e-09	6.75986	11.6919	1.22329	SLC44A4	solute carrier family 44 member 4
8178653	9.5e-08	1.29e-09	6.75986	11.6919	1.22329	SLC44A4	solute carrier family 44 member 4
7943605	4.8e-08	5.49e-10	-6.94497	12.5162	-0.911895	ACAT1	acetyl-CoA acetyltransferase 1
8179861	9.5e-08	1.29e-09	6.75986	11.6919	1.22329	SLC44A4	solute carrier family 44 member 4
7922669	4.87e-08	5.61e-10	6.94055	12.4965	0.47468	STX6	syntaxin 6
7983940	4.88e-08	5.63e-10	6.9396	12.4922	0.594402	FAM63B	family with sequence similarity 63 member B
7995697	4.92e-08	5.69e-10	6.93723	12.4816	0.887535	LPCAT2	lysophosphatidylcholine acyltransferase 2
7934411	4.99e-08	5.79e-10	6.93341	12.4646	0.698689	USP54	ubiquitin specific peptidase 54
8142497	5.08e-08	5.92e-10	-6.92887	12.4443	-0.877908	CTTNBP2	cortactin binding protein 2
8100125	5.46e-08	6.38e-10	6.91258	12.3715	0.667872
7979179	1.17e-09	4.8e-12	7.95322	17.1017	1.21926	ERO1A	endoplasmic reticulum oxidoreductase 1 alpha
7923086	2.91e-07	5.33e-09	6.44864	10.3222	1.21806	ASPM	abnormal spindle microtubule assembly
8125843	5.65e-08	6.65e-10	6.90359	12.3314	0.558692	SPDEF	SAM pointed domain containing ETS transcription factor
8139622	5.65e-08	6.68e-10	-6.90271	12.3275	-0.309186	ZPBP	zona pellucida binding protein
8170648	5.11e-06	1.88e-07	5.6426	6.893	1.21785	BGN	biglycan
8088415	5.92e-08	7.03e-10	-6.89154	12.2776	-0.545932	FAM107A	family with sequence similarity 107 member A
8095751	6.1e-08	7.26e-10	-6.88448	12.2461	-0.933262	PARM1	prostate androgen-regulated mucin-like protein 1
7955441	6.1e-08	7.29e-10	-6.88362	12.2423	-0.770799	METTL7A	methyltransferase like 7A
7927631	2.17e-07	3.61e-09	6.53448	10.6978	1.21627	DKK1	dickkopf WNT signaling pathway inhibitor 1
7975545	6.24e-08	7.5e-10	6.87751	12.215	0.539326	PSEN1	presenilin 1
8016438	6.28e-08	7.57e-10	6.87555	12.2063	0.518401	HOXB2	homeobox B2
7926506	6.33e-08	7.66e-10	-6.87302	12.195	-0.782558	CACNB2	calcium voltage-gated channel auxiliary subunit beta 2
7951485	6.45e-08	7.82e-10	6.86842	12.1745	0.642884	SLC35F2	solute carrier family 35 member F2
8140967	6.47e-08	7.86e-10	6.86733	12.1697	0.890441	SAMD9	sterile alpha motif domain containing 9
8090162	6.56e-08	8e-10	6.86346	12.1524	0.927494	ITGB5	integrin subunit beta 5
7952986	6.75e-08	8.26e-10	6.85675	12.1225	0.544247	WNK1	WNK lysine deficient protein kinase 1
7961215	6.56e-13	2.27e-16	10.0249	26.7363	1.21551	STYK1	serine/threonine/tyrosine kinase 1
8077786	6.8e-08	8.36e-10	6.85398	12.1102	0.576396	IRAK2	interleukin 1 receptor associated kinase 2
8022531	6.85e-08	8.44e-10	6.85185	12.1007	0.832418	NPC1	NPC intracellular cholesterol transporter 1
8179028	6.88e-08	8.51e-10	6.85022	12.0934	0.603249	LOC554223	histocompatibility antigen-related
7951217	0.00157	0.000234	3.83136	0.117681	1.21293	MMP7	matrix metallopeptidase 7
7979615	7.16e-08	8.9e-10	-6.84034	12.0494	-0.432976	SPTB	spectrin beta, erythrocytic
8023165	7.26e-08	9.05e-10	-6.83687	12.034	-0.495534	HDHD2	haloacid dehalogenase like hydrolase domain containing 2
8101507	7.41e-08	9.27e-10	-6.8316	12.0106	-0.479751	NKX6-1	NK6 homeobox 1
8120043	1.96e-10	4.49e-13	8.44877	19.3951	1.21212	RUNX2	runt related transcription factor 2
8014903	7.73e-08	9.72e-10	6.82127	11.9646	0.828098	GSDMB	gasdermin B
8163426	7.74e-08	9.76e-10	6.82041	11.9608	0.595187
8120967	7.1e-06	2.8e-07	5.54949	6.50996	1.20827	NT5E	5'-nucleotidase ecto
8145365	7.84e-08	9.94e-10	6.81637	11.9428	0.819511	DOCK5	dedicator of cytokinesis 5
8129254	7.87e-08	1e-09	-6.81513	11.9373	-0.546654	MAN1A1	mannosidase alpha class 1A member 1
7915846	7.91e-08	1.01e-09	-6.81336	11.9294	-0.815768	MKNK1	MAP kinase interacting serine/threonine kinase 1
8114287	8.01e-08	1.02e-09	6.81004	11.9147	0.927162	SPOCK1	sparc/osteonectin, cwcv and kazal-like domains proteoglycan (testican) 1
8066214	2.7e-06	8.35e-08	5.82987	7.6723	1.20528	TGM2	transglutaminase 2
8108697	8.04e-08	1.03e-09	-6.80816	11.9063	-0.911322	PCDHB5	protocadherin beta 5
8167973	2.74e-07	4.92e-09	6.46612	10.3986	1.20347	HEPH	hephaestin
8141688	8.06e-08	1.04e-09	6.80635	11.8983	0.586833	PLOD3	procollagen-lysine,2-oxoglutarate 5-dioxygenase 3
8013042	7.09e-09	4.71e-11	7.47073	14.8902	1.20251	KRT17	keratin 17
7979658	1.44e-05	6.73e-07	5.34248	5.66959	1.18783	GPX2	glutathione peroxidase 2
8138613	3.59e-08	3.71e-10	7.0294	12.8944	1.18317	OSBPL3	oxysterol binding protein like 3
7963826	8.46e-08	1.1e-09	-6.79349	11.8411	-0.61392	PPP1R1A	protein phosphatase 1 regulatory inhibitor subunit 1A
8060854	8.66e-08	1.13e-09	-6.78776	11.8157	-0.714314	PLCB1	phospholipase C beta 1
7969438	1.64e-09	7.1e-12	7.87068	16.7216	1.17731	LMO7	LIM domain 7
8098263	8.81e-08	1.16e-09	6.78278	11.7936	0.992209	PALLD	palladin, cytoskeletal associated protein
8133360	8.81e-08	1.16e-09	6.78242	11.792	0.979032	CLDN4	claudin 4
8068361	8.85e-08	1.17e-09	6.78081	11.7848	0.830296	SLC5A3	solute carrier family 5 member 3
7954065	7.88e-10	2.89e-12	8.05918	17.5906	1.17512	GPRC5A	G protein-coupled receptor class C group 5 member A
8163424	9.07e-08	1.21e-09	6.77429	11.7559	0.658143
7926670	9.09e-08	1.21e-09	6.77327	11.7514	0.536474
8098637	9.18e-08	1.23e-09	-6.7705	11.7391	-0.707998	CYP4V2	cytochrome P450 family 4 subfamily V member 2
7999834	9.27e-08	1.24e-09	6.76796	11.7278	0.524693	ARL6IP1	ADP ribosylation factor like GTPase 6 interacting protein 1
7953385	9.28e-08	1.25e-09	6.76701	11.7236	0.991389	GAPDH	glyceraldehyde-3-phosphate dehydrogenase
8174654	9.41e-08	1.27e-09	-6.76347	11.7079	-0.744214	KLHL13	kelch like family member 13
8059279	1.88e-07	3.01e-09	6.57419	10.8722	1.17119	EPHA4	EPH receptor A4
8086517	1.02e-09	4.12e-12	7.98525	17.2494	1.17102	CDCP1	CUB domain containing protein 1
8138566	1.76e-07	2.82e-09	6.58912	10.9378	1.16588	IGF2BP3	insulin like growth factor 2 mRNA binding protein 3
7920291	3.77e-10	1.04e-12	8.27248	18.5773	1.16565	S100A16	S100 calcium binding protein A16
7928218	9.68e-08	1.32e-09	-6.75449	11.6681	-0.500615	CDH23	cadherin-related 23
8162652	9.92e-08	1.36e-09	6.74856	11.6418	0.776659	CTSV	cathepsin V
8010161	9.92e-08	1.36e-09	6.74819	11.6401	0.489588	2020-09-09	septin 9
8027778	1e-07	1.38e-09	6.74511	11.6265	0.829539	FXYD5	FXYD domain containing ion transport regulator 5
7907611	1.04e-07	1.44e-09	6.73551	11.584	0.730301	RASAL2	RAS protein activator like 2
8179709	1.04e-07	1.44e-09	6.73523	11.5827	0.90379	SFTA2	surfactant associated 2
8109462	1.06e-07	1.46e-09	6.73218	11.5692	0.341569	CNOT8	CCR4-NOT transcription complex subunit 8
8035905	1.06e-07	1.47e-09	6.73159	11.5666	0.361346	ANKRD27	ankyrin repeat domain 27
8050007	1.04e-05	4.54e-07	5.43579	6.04642	1.16534	PXDN	peroxidasin
7923426	1.08e-07	1.51e-09	6.72518	11.5382	0.831462	UBE2T	ubiquitin conjugating enzyme E2 T
7923772	1.09e-07	1.52e-09	6.72338	11.5302	0.854194	LEMD1	LEM domain containing 1
7938777	1.11e-07	1.56e-09	6.71887	11.5103	0.919515	LDHA	lactate dehydrogenase A
7930264	1.12e-07	1.57e-09	-6.71626	11.4987	-0.636569	NEURL1	neuralized E3 ubiquitin protein ligase 1
8141477	1.12e-07	1.58e-09	-6.71512	11.4937	-0.69945	GATS	GATS, stromal antigen 3 opposite strand
8115261	1.14e-07	1.61e-09	-6.71136	11.477	-0.896804	CCDC69	coiled-coil domain containing 69
8003158	1.21e-07	1.72e-09	6.69731	11.4149	0.552731	TLDC1	TBC/LysM-associated domain containing 1
8149762	1.23e-07	1.74e-09	6.6944	11.402	0.730382	TNFRSF10A	TNF receptor superfamily member 10a
7937020	1.93e-07	3.11e-09	6.5671	10.841	1.16432	MKI67	marker of proliferation Ki-67
8021222	1.24e-07	1.77e-09	-6.69077	11.386	-0.426683	ELAC1	elaC ribonuclease Z 1
8006820	1.24e-07	1.77e-09	6.6906	11.3852	0.309356	LASP1	LIM and SH3 protein 1
8044919	1.24e-07	1.79e-09	6.68869	11.3768	0.564467	RALB	RALB Ras like proto-oncogene B
8072108	1.24e-07	1.79e-09	6.68857	11.3762	0.52865	ASPHD2	aspartate beta-hydroxylase domain containing 2
8113433	7.69e-10	2.78e-12	8.06741	17.6286	1.15535	EFNA5	ephrin A5
7954559	1.25e-07	1.8e-09	6.687	11.3693	0.671626	PPFIBP1///ALK	PPFIA binding protein 1///anaplastic lymphoma receptor tyrosine kinase
8124855	1.25e-07	1.8e-09	6.68654	11.3673	0.817819	SFTA2	surfactant associated 2
8072328	1.25e-07	1.81e-09	6.68591	11.3645	0.662222	SEC14L2	SEC14 like lipid binding 2
7928019	1.25e-07	1.82e-09	6.68494	11.3602	0.622452	HK1	hexokinase 1
7921955	1.27e-07	1.85e-09	-6.68097	11.3427	-0.562338	RXRG	retinoid X receptor gamma
8005449	1.43e-08	1.19e-10	7.27345	13.9943	1.15373	KRT17	keratin 17
8062571	1.28e-07	1.88e-09	6.67796	11.3294	0.987756	FAM83D	family with sequence similarity 83 member D
7969414	1.29e-07	1.89e-09	6.67605	11.3209	0.68426	KLF5	Kruppel like factor 5
8155214	1.38e-07	2.08e-09	6.65554	11.2304	1.15328	MELK	maternal embryonic leucine zipper kinase
7906969	1.31e-07	1.94e-09	-6.67083	11.2979	-0.80655
8146000	1.74e-07	2.77e-09	6.59253	10.9528	1.15304	ADAM9	ADAM metallopeptidase domain 9
7905428	1.31e-07	1.94e-09	6.67026	11.2953	0.758822	TUFT1	tuftelin 1
8085984	1.31e-07	1.95e-09	6.66906	11.2901	0.902784	OSBPL10	oxysterol binding protein like 10
8032509	1.31e-07	1.96e-09	-6.66856	11.2879	-0.43586	GNG7	G protein subunit gamma 7
7992732	1.31e-07	1.96e-09	6.66836	11.287	0.554054	ZG16B	zymogen granule protein 16B
7965565	1.32e-07	1.97e-09	-6.66703	11.2811	-0.566198	USP44	ubiquitin specific peptidase 44
8121685	1.32e-07	1.98e-09	6.66605	11.2768	0.78023	DCBLD1	discoidin, CUB and LCCL domain containing 1
8024013	1.35e-07	2.03e-09	6.66087	11.2539	0.818639	MISP	mitotic spindle positioning
8005829	1.37e-07	2.07e-09	-6.65666	11.2353	-0.700076
8123246	4.44e-06	1.57e-07	5.68355	7.0624	1.14787	SLC22A3	solute carrier family 22 member 3
7918188	1.38e-07	2.09e-09	6.65398	11.2235	0.595228	SLC25A24	solute carrier family 25 member 24
7943367	1.42e-07	2.15e-09	6.64846	11.1991	0.832372
8153424	1.42e-07	2.16e-09	6.64763	11.1955	0.721824	MROH6	maestro heat like repeat family member 6
7912706	1.45e-07	2.21e-09	6.64175	11.1696	0.794984	EPHA2	EPH receptor A2
8087547	1.16e-12	5.22e-16	9.85193	25.932	1.1476	MST1R	macrophage stimulating 1 receptor
7934906	1.73e-05	8.51e-07	5.28643	5.44483	1.14549	ACTA2	actin, alpha 2, smooth muscle, aorta
8070574	0.000297	2.96e-05	4.39763	2.06289	1.14308	TFF2	trefoil factor 2
8037222	1.52e-07	2.35e-09	6.6292	11.1142	0.545545	CEACAM8	carcinoembryonic antigen related cell adhesion molecule 8
8158167	6e-05	4.06e-06	4.90559	3.95171	1.1425	LCN2	lipocalin 2
7930980	6.88e-12	5.44e-15	9.36568	23.6663	1.14145	PLPP4	phospholipid phosphatase 4
7977409	1.53e-07	2.36e-09	6.62751	11.1068	0.787446	CRIP1	cysteine rich protein 1
8006906	1.53e-07	2.37e-09	6.62678	11.1036	0.542065	ERBB2	erb-b2 receptor tyrosine kinase 2
8145293	5.1e-06	1.87e-07	5.64308	6.89496	1.14108	ADAM28	ADAM metallopeptidase domain 28
8001317	1.57e-07	2.44e-09	6.62035	11.0753	0.463209	N4BP1	NEDD4 binding protein 1
8171172	1.56e-06	4.22e-08	5.9856	8.32892	1.13985	MXRA5	matrix remodeling associated 5
8114920	2.12e-05	1.11e-06	5.22239	5.18954	1.13627	DPYSL3	dihydropyrimidinase like 3
8108217	1.92e-06	5.41e-08	5.92914	8.08999	1.13416	TGFBI	transforming growth factor beta induced
8043100	1.62e-07	2.55e-09	6.61127	11.0352	0.909399	TMSB10	thymosin beta 10
7924207	1.67e-07	2.62e-09	6.60455	11.0057	0.584029	PTPN14	protein tyrosine phosphatase, non-receptor type 14
8101366	1.7e-07	2.69e-09	-6.59947	10.9833	-0.620187	SCD5	stearoyl-CoA desaturase 5
7956031	1.71e-07	2.7e-09	6.59801	10.9769	0.456996	ORMDL2	ORMDL sphingolipid biosynthesis regulator 2
7968307	1.71e-07	2.71e-09	-6.5976	10.9751	-0.582529	MTUS2	microtubule associated tumor suppressor candidate 2
8044574	1.71e-07	2.72e-09	6.59654	10.9704	0.956028	IL1RN	interleukin 1 receptor antagonist
8051322	3.99e-08	4.34e-10	6.99575	12.7435	1.13333	XDH	xanthine dehydrogenase
8006594	0.0012	0.000167	3.9273	0.434224	1.13123	CCL18	C-C motif chemokine ligand 18
7958884	3.69e-08	3.86e-10	7.02112	12.8572	1.13027	OAS1	2'-5'-oligoadenylate synthetase 1
7985310	3.31e-12	1.83e-15	9.5913	24.7182	1.12836	ABHD17C	abhydrolase domain containing 17C
7937150	1.89e-07	3.04e-09	6.57252	10.8648	0.580032	ADAM8	ADAM metallopeptidase domain 8
8079037	1.89e-07	3.04e-09	6.57226	10.8636	0.705145	TRAK1	trafficking kinesin protein 1
7915184	9.96e-11	1.9e-13	8.62793	20.2279	1.12586	RHBDL2	rhomboid like 2
8117598	1.93e-07	3.13e-09	6.56598	10.8361	0.475603	HIST1H4J///HIST1H4K///HIST1H4J///HIST1H4K	histone cluster 1, H4j///histone cluster 1, H4k///histone cluster 1, H4j///histone cluster 1, H4k
7903753	1.96e-07	3.17e-09	-6.56286	10.8224	-0.41477	ERVK11-1///GSTM2	endogenous retrovirus group K11 member 1///glutathione S-transferase mu 2 (muscle)
8165644	1.97e-07	3.21e-09	-6.56051	10.812	-0.659853
7990309	1.99e-07	3.24e-09	6.55816	10.8017	0.666976	STRA6	stimulated by retinoic acid 6
7943314	2e-07	3.26e-09	6.55704	10.7968	0.414115	JRKL	JRK-like
8117589	1.04e-08	7.94e-11	7.35989	14.3862	1.12538	HIST1H3H	histone cluster 1, H3h
7932966	2.02e-07	3.31e-09	6.55379	10.7826	0.55515	ITGB1	integrin subunit beta 1
7925876	2.03e-07	3.33e-09	6.55205	10.7749	0.956671	PFKP	phosphofructokinase, platelet
8170590	2.03e-07	3.34e-09	6.55187	10.7741	0.388076	NSDHL	NAD(P) dependent steroid dehydrogenase-like
8028524	2.03e-07	3.34e-09	6.55139	10.772	0.604514	ACTN4	actinin alpha 4
7938951	2.09e-07	3.46e-09	-6.54402	10.7397	-0.857	ANO5	anoctamin 5
7934615	2.13e-07	3.54e-09	6.53903	10.7178	0.417808	DLG5	discs large MAGUK scaffold protein 5
7942118	2.13e-07	3.54e-09	6.53884	10.717	0.689864	MYEOV	myeloma overexpressed
7920642	6.53e-05	4.51e-06	4.87943	3.85144	1.1237	MUC1	mucin 1, cell surface associated
8102950	5.46e-09	3.31e-11	7.54577	15.2324	1.12227	INPP4B	inositol polyphosphate-4-phosphatase type II B
8071107	2.18e-07	3.64e-09	-6.53252	10.6892	-0.339631	SLC25A18	solute carrier family 25 member 18
7924096	2.18e-07	3.65e-09	6.53193	10.6866	0.86939	NEK2	NIMA related kinase 2
8168794	2.23e-07	3.74e-09	6.52654	10.663	0.961103	CENPI	centromere protein I
8132557	1.8e-06	5.02e-08	5.94592	8.16092	1.11986	AEBP1	AE binding protein 1
8063115	2.83e-07	5.12e-09	6.45747	10.3608	1.11668	MMP9	matrix metallopeptidase 9
7918900	2.28e-07	3.85e-09	-6.52019	10.6352	-0.431845
8129880	2.28e-07	3.86e-09	6.52001	10.6344	0.732717	PERP	PERP, TP53 apoptosis effector
8096160	2.3e-07	3.89e-09	-6.5182	10.6264	-0.586903	ARHGAP24	Rho GTPase activating protein 24
7928046	2.32e-07	3.94e-09	6.51547	10.6145	0.745636	TSPAN15	tetraspanin 15
7947681	2.33e-07	3.98e-09	6.51331	10.605	0.567782	ARHGAP1	Rho GTPase activating protein 1
7966026	2.33e-07	3.98e-09	6.51316	10.6044	0.984914	NUAK1	NUAK family kinase 1
7919669	9.96e-11	1.87e-13	8.63138	20.244	1.11603	MTMR11	myotubularin related protein 11
7941936	2.36e-07	4.04e-09	6.5095	10.5883	0.3913	GSTP1///GSTP1	glutathione S-transferase pi 1///glutathione S-transferase pi 1
7929689	2.37e-07	4.06e-09	6.50873	10.585	0.510214	MARVELD1	MARVEL domain containing 1
7993310	2.4e-07	4.12e-09	-6.50534	10.5701	-0.35568	MKL2	MKL1/myocardin like 2
8062409	2.4e-07	4.13e-09	6.50473	10.5675	0.396342	CTNNBL1	catenin beta like 1
8092750	2.42e-07	4.17e-09	-6.50274	10.5588	-0.564904	FGF12	fibroblast growth factor 12
8116579	5.81e-09	3.69e-11	7.52265	15.1269	1.11599	FOXQ1	forkhead box Q1
7981953	2.42e-07	4.21e-09	-6.50075	10.55	-0.842151	SNORD116-9///SNORD116-8///SNORD116-7///SNORD116-5///SNORD116-3	small nucleolar RNA, C/D box 116-9///small nucleolar RNA, C/D box 116-8///small nucleolar RNA, C/D box 116-7///small nucleolar RNA, C/D box 116-5///small nucleolar RNA, C/D box 116-3
7981966	2.42e-07	4.21e-09	-6.50075	10.55	-0.842151	SNORD116-9///SNORD116-8///SNORD116-7///SNORD116-5///SNORD116-3	small nucleolar RNA, C/D box 116-9///small nucleolar RNA, C/D box 116-8///small nucleolar RNA, C/D box 116-7///small nucleolar RNA, C/D box 116-5///small nucleolar RNA, C/D box 116-3
7908543	2.43e-07	4.22e-09	6.49995	10.5465	0.50281	NEK7	NIMA related kinase 7
7963157	2.48e-07	4.32e-09	6.49517	10.5256	0.71481	RACGAP1	Rac GTPase activating protein 1
7953532	1.25e-07	1.8e-09	6.6871	11.3698	1.1134	ENO2	enolase 2
7936923	2.51e-07	4.39e-09	6.49123	10.5084	0.31617	ALDOAP2	aldolase, fructose-bisphosphate A pseudogene 2
8100298	4.56e-08	5.13e-10	6.95952	12.5813	1.11305	OCIAD2	OCIA domain containing 2
7956658	2.52e-07	4.43e-09	-6.48926	10.4998	-0.705116	SLC16A7	solute carrier family 16 member 7
8056323	2.53e-07	4.46e-09	-6.48809	10.4946	-0.58976	FIGN	fidgetin, microtubule severing factor
8158560	2.54e-07	4.47e-09	6.48745	10.4918	0.301752	TOR1B	torsin family 1 member B
8110472	2.54e-07	4.49e-09	-6.48649	10.4877	-0.300042	ZFP2	ZFP2 zinc finger protein
7979307	6.75e-07	1.49e-08	6.21959	9.329	1.11273	DLGAP5	DLG associated protein 5
8103769	0.000195	1.76e-05	4.53382	2.55683	1.11218	HPGD	hydroxyprostaglandin dehydrogenase 15-(NAD)
8061579	1.06e-07	1.48e-09	6.72995	11.5594	1.1089	TPX2	TPX2, microtubule nucleation factor
8056151	2.51e-07	4.39e-09	6.49164	10.5102	1.107	PLA2R1	phospholipase A2 receptor 1
8077731	2.59e-07	4.62e-09	6.48031	10.4606	0.705997	FANCD2	Fanconi anemia complementation group D2
7905929	2.64e-07	4.73e-09	6.47517	10.4381	0.711753	EFNA1	ephrin A1
8002792	2.69e-07	4.81e-09	6.4713	10.4212	0.532777	FA2H	fatty acid 2-hydroxylase
8168749	3.38e-05	2.01e-06	5.07833	4.6214	1.10529	SRPX2	sushi repeat containing protein, X-linked 2
8169473	2.74e-07	4.93e-09	6.46579	10.3971	0.707758	PLS3	plastin 3
7980438	2.76e-07	4.97e-09	6.46395	10.3891	0.70826	SPTLC2	serine palmitoyltransferase long chain base subunit 2
8120067	2.81e-07	5.08e-09	-6.45943	10.3693	-0.623908	SLC25A27	solute carrier family 25 member 27
8077366	3.21e-06	1.05e-07	5.77702	7.45119	1.10222	LRRN1	leucine rich repeat neuronal 1
7968976	2.83e-07	5.12e-09	6.45744	10.3606	0.662676	LRCH1	leucine rich repeats and calponin homology domain containing 1
8067248	2.84e-07	5.15e-09	6.45637	10.356	0.573776	PPP4R1L	protein phosphatase 4 regulatory subunit 1 like (pseudogene)
8160912	2.87e-07	5.22e-09	-6.4533	10.3426	-0.70372	C9orf131	chromosome 9 open reading frame 131
8063078	2.88e-07	5.26e-09	6.4517	10.3356	0.515078	CTSA	cathepsin A
7945058	2.91e-07	5.31e-09	6.44963	10.3266	0.411002	FAM118B	family with sequence similarity 118 member B
7954330	0.000326	3.35e-05	4.36514	1.94645	1.10145	SLCO1B3	solute carrier organic anion transporter family member 1B3
8117372	2.95e-07	5.4e-09	6.44569	10.3094	0.534141	HIST1H2AC	histone cluster 1, H2ac
7980636	2.96e-07	5.44e-09	-6.44412	10.3025	-0.711469	EML5	echinoderm microtubule associated protein like 5
8140534	0.000402	4.29e-05	4.29944	1.71275	1.09993	SEMA3C	semaphorin 3C
8111339	3.19e-07	5.88e-09	-6.42705	10.228	-0.46418	MTMR12	myotubularin related protein 12
7926152	3.19e-07	5.88e-09	-6.42682	10.2271	-0.751432	ECHDC3	enoyl-CoA hydratase domain containing 3
8168892	3.19e-07	5.89e-09	-6.42643	10.2253	-0.640062	TCEAL2	transcription elongation factor A like 2
8154012	3.22e-07	5.97e-09	-6.42352	10.2127	-0.465009	KANK1	KN motif and ankyrin repeat domains 1
8171248	3.28e-07	6.09e-09	6.4193	10.1943	0.724077	ANOS1	anosmin 1
7991602	3.3e-07	6.14e-09	6.41727	10.1854	0.527121	PCSK6	proprotein convertase subtilisin/kexin type 6
8046086	3.3e-07	6.14e-09	6.41723	10.1853	0.662578	CERS6	ceramide synthase 6
7977241	3.3e-07	6.16e-09	6.41655	10.1823	0.389615	INF2	inverted formin, FH2 and WH2 domain containing
7983744	3.32e-07	6.21e-09	6.41484	10.1748	0.471216	TMOD3	tropomodulin 3
8132118	3.33e-07	6.24e-09	-6.41376	10.1702	-0.932375	AQP1///AQP1	aquaporin 1 (Colton blood group)///aquaporin 1 (Colton blood group)
8099259	3.33e-07	6.25e-09	6.41338	10.1685	0.818092	AFAP1	actin filament associated protein 1
7901788	3.33e-07	6.26e-09	-6.41288	10.1663	-0.617145	NFIA	nuclear factor I A
7969665	3.34e-07	6.29e-09	-6.41183	10.1617	-0.477522	HS6ST3	heparan sulfate 6-O-sulfotransferase 3
8084794	1.14e-08	8.95e-11	7.33441	14.2706	1.09837	IL1RAP	interleukin 1 receptor accessory protein
7925589	3.41e-07	6.45e-09	6.40649	10.1385	0.442324	SMYD3	SET and MYND domain containing 3
7904018	3.46e-07	6.56e-09	6.40271	10.122	0.572127	CTTNBP2NL	CTTNBP2 N-terminal like
7950810	1.4e-08	1.15e-10	7.28087	14.0279	1.0929	SYTL2	synaptotagmin like 2
8084232	3.56e-07	6.76e-09	6.39585	10.0922	0.579378	YEATS2	YEATS domain containing 2
8105828	3.57e-07	6.8e-09	6.39482	10.0877	0.992752	CCNB1	cyclin B1
7919584	3.6e-07	6.87e-09	6.39228	10.0766	0.608248	HIST2H2BF///HIST2H2BA	histone cluster 2, H2bf///histone cluster 2, H2ba (pseudogene)
8065948	1.06e-10	2.05e-13	8.61219	20.1547	1.0895	FER1L4	fer-1 like family member 4, pseudogene
8102587	3.65e-07	6.98e-09	6.38876	10.0613	0.855196	NDNF	neuron derived neurotrophic factor
7940924	3.67e-07	7.03e-09	6.38718	10.0544	0.561081	PLCB3	phospholipase C beta 3
7917754	3.68e-07	7.07e-09	6.38613	10.0499	0.454114	BCAR3	breast cancer anti-estrogen resistance 3
7949496	3.68e-07	7.1e-09	6.38528	10.0462	0.642697	CFL1	cofilin 1
8147065	3.7e-07	7.13e-09	-6.38408	10.041	-0.562751	RALYL	RALY RNA binding protein-like
7944970	3.71e-07	7.17e-09	-6.38296	10.0361	-0.740808
8020779	4.36e-05	2.73e-06	5.00355	4.32991	1.08923	DSG2	desmoglein 2
8152096	3.72e-07	7.21e-09	6.38177	10.0309	0.540306	YWHAZ	tyrosine 3-monooxygenase/tryptophan 5-monooxygenase activation protein zeta
8045889	3.72e-07	7.22e-09	6.38145	10.0295	0.397264	TANC1	tetratricopeptide repeat, ankyrin repeat and coiled-coil containing 1
8066161	3.75e-07	7.31e-09	-6.37877	10.0178	-0.297246	MROH8	maestro heat like repeat family member 8
8066822	3.13e-05	1.82e-06	5.10255	4.71633	1.08893	SULF2	sulfatase 2
7981958	3.83e-07	7.5e-09	-6.37305	9.99297	-0.865658	SNORD116-9///SNORD116-7///SNORD116-5///SNORD116-3	small nucleolar RNA, C/D box 116-9///small nucleolar RNA, C/D box 116-7///small nucleolar RNA, C/D box 116-5///small nucleolar RNA, C/D box 116-3
7981962	3.83e-07	7.5e-09	-6.37305	9.99297	-0.865658	SNORD116-9///SNORD116-7///SNORD116-5///SNORD116-3	small nucleolar RNA, C/D box 116-9///small nucleolar RNA, C/D box 116-7///small nucleolar RNA, C/D box 116-5///small nucleolar RNA, C/D box 116-3
7992518	3.89e-07	7.62e-09	-6.36947	9.97742	-0.856206	RAB26	RAB26, member RAS oncogene family
8132523	3.92e-07	7.71e-09	-6.36699	9.96665	-0.449759	UBE2D4	ubiquitin conjugating enzyme E2 D4 (putative)
8015049	3.93e-07	7.73e-09	-6.36627	9.96353	-0.233334	KRT222	keratin 222
8105487	3.97e-07	7.82e-09	-6.36358	9.95183	-0.864291	RAB3C	RAB3C, member RAS oncogene family
7934334	4.02e-07	7.95e-09	-6.36017	9.93702	-0.644322	CFAP70	cilia and flagella associated protein 70
8134091	4.05e-07	8.01e-09	6.35827	9.92879	0.530172	CLDN12	claudin 12
8102135	4.1e-07	8.12e-09	-6.35522	9.91554	-0.684903	CXXC4	CXXC finger protein 4
8032926	4.12e-07	8.19e-09	-6.35354	9.90823	-0.639761	PTPRS	protein tyrosine phosphatase, receptor type S
8156134	4.15e-07	8.26e-09	-6.35167	9.90012	-0.91786	NTRK2	neurotrophic receptor tyrosine kinase 2
8117773	4.33e-07	8.62e-09	6.34216	9.85886	0.478333	LOC554223	histocompatibility antigen-related
8018975	4.36e-07	8.71e-09	6.3398	9.84861	0.627154	LGALS3BP	galectin 3 binding protein
7946567	4.42e-07	8.83e-09	-6.33672	9.83524	-0.800623
8135544	4.43e-07	8.86e-09	-6.33588	9.83161	-0.821813	FOXP2	forkhead box P2
7948399	4.49e-07	9e-09	6.33252	9.81704	0.443388	PATL1	PAT1 homolog 1, processing body mRNA decay factor
7989849	4.56e-07	9.16e-09	-6.3285	9.7996	-0.608239	DENND4A	DENN domain containing 4A
7970602	4.6e-07	9.26e-09	6.32621	9.78966	0.66386	PARP4	poly(ADP-ribose) polymerase family member 4
8094679	4.65e-07	9.38e-09	-6.3234	9.77747	-0.893147	KLB	klotho beta
7924701	4.74e-07	9.57e-09	6.3188	9.75754	0.30269	ACBD3	acyl-CoA binding domain containing 3
8012830	4.83e-07	9.77e-09	-6.31422	9.7377	-0.57431	TMEM220	transmembrane protein 220
8099388	4.84e-07	9.8e-09	6.31346	9.73444	0.5145	HS3ST1	heparan sulfate-glucosamine 3-sulfotransferase 1
7981964	4.85e-07	9.84e-09	-6.31261	9.73073	-0.865709	SNORD116-9///SNORD116-8///SNORD116-6///SNORD116-3	small nucleolar RNA, C/D box 116-9///small nucleolar RNA, C/D box 116-8///small nucleolar RNA, C/D box 116-6///small nucleolar RNA, C/D box 116-3
8016457	2.56e-11	3.11e-14	9.0038	21.9787	1.08725	HOXB5	homeobox B5
7981955	4.97e-07	1.01e-08	-6.30652	9.70438	-0.617874	SNORD116-4///SNRPN	small nucleolar RNA, C/D box 116-4///small nuclear ribonucleoprotein polypeptide N
8092073	4.97e-07	1.02e-08	6.30569	9.70078	0.419982	EIF5A2	eukaryotic translation initiation factor 5A2
8047272	4.97e-07	1.02e-08	6.30549	9.69993	0.685253	SPATS2L	spermatogenesis associated serine rich 2 like
8137715	4.97e-07	1.02e-08	6.30512	9.69832	0.355789	MICALL2	MICAL like 2
8001564	5e-07	1.02e-08	6.30369	9.69212	0.533202	DOK4	docking protein 4
8097829	5.04e-07	1.04e-08	6.30076	9.67945	0.54691	FHDC1	FH2 domain containing 1
7923967	5.04e-07	1.04e-08	6.30058	9.67865	0.433452	YOD1	YOD1 deubiquitinase
7975459	5.04e-07	1.04e-08	6.30051	9.67837	0.50248	SIPA1L1	signal induced proliferation associated 1 like 1
8048234	5.09e-07	1.05e-08	6.29807	9.66779	0.521834	ARPC2	actin related protein 2/3 complex subunit 2
7943349	5.1e-07	1.05e-08	6.29739	9.66485	0.936848	ARHGAP42	Rho GTPase activating protein 42
8061958	5.1e-07	1.06e-08	6.29669	9.66181	0.255063	CHMP4B	charged multivesicular body protein 4B
7951351	5.14e-07	1.07e-08	-6.29486	9.65391	-0.852955	PDGFD	platelet derived growth factor D
7942697	5.21e-07	1.08e-08	6.29154	9.63953	0.552738	CAPN5	calpain 5
8160431	5.24e-07	1.09e-08	6.28971	9.63163	0.99593	MIR31HG	MIR31 host gene
7960919	0.00109	0.000147	3.96316	0.553953	1.0858	MFAP5	microfibrillar associated protein 5
8173444	1.63e-06	4.46e-08	5.9728	8.27467	1.08354	IL2RG	interleukin 2 receptor subunit gamma
8032909	5.44e-07	1.14e-08	6.28028	9.59084	0.514613	PLIN3	perilipin 3
7954293	5.55e-07	1.16e-08	-6.27548	9.57008	-0.707413	PDE3A	phosphodiesterase 3A
7981949	5.63e-07	1.18e-08	-6.27195	9.55485	-0.831241	SNORD116-1	small nucleolar RNA, C/D box 116-1
8100798	0.000202	1.85e-05	4.52085	2.50938	1.0807	SULT1B1	sulfotransferase family 1B member 1
8100154	7.13e-07	1.61e-08	6.20297	9.25747	1.08009	CORIN	corin, serine peptidase
8023855	5.76e-07	1.21e-08	-6.26568	9.52777	-0.89885	CYB5A	cytochrome b5 type A
8080144	5.93e-07	1.25e-08	6.25868	9.49756	0.487986	PARP3	poly(ADP-ribose) polymerase family member 3
8059470	5.97e-07	1.26e-08	6.25696	9.4901	0.583794	IRS1	insulin receptor substrate 1
8044080	1.65e-08	1.44e-10	7.23317	13.8121	1.07302	SLC9A2	solute carrier family 9 member A2
8133754	6.01e-07	1.28e-08	6.25466	9.48019	0.416454	LOC105375355///PMS2P9///PMS2P7///PMS2P6///DTX2P1-UPK3BP1-PMS2P11///LOC441259///DTX2///PMS2///PMS2P3///PMS2P5///PMS2P4///PMS2P2///PMS2P1///PMS2P6///PMS2P3///PMS2P2///PMS2P1	uroplakin-3b///PMS1 homolog 2, mismatch repair system component pseudogene 9///PMS1 homolog 2, mismatch repair system component pseudogene 7///PMS1 homolog 2, mismatch repair system component pseudogene 6///DTX2P1-UPK3BP1-PMS2P11 readthrough, transcribed pseudogene///PMS1 homolog 2, mismatch repair system component pseudogene///deltex E3 ubiquitin ligase 2///PMS1 homolog 2, mismatch repair system…
8049271	6.03e-07	1.28e-08	6.25359	9.47558	0.4916	ATG16L1	autophagy related 16 like 1
7970441	2.21e-12	1.15e-15	9.68866	25.1718	1.07176	GJB2	gap junction protein beta 2
8112376	6.08e-07	1.3e-08	6.25104	9.46457	0.979886	CENPK	centromere protein K
8135955	6.08e-07	1.3e-08	6.25026	9.46119	0.826448	CALU	calumenin
8154100	6.08e-07	1.3e-08	-6.2502	9.46095	-0.825619	VLDLR	very low density lipoprotein receptor
7936968	0.000689	8.37e-05	4.11889	1.08263	1.0717	ADAM12	ADAM metallopeptidase domain 12
8047419	6.09e-07	1.31e-08	6.24906	9.456	0.478568	CASP8	caspase 8
8042761	6.1e-07	1.31e-08	-6.24836	9.45302	-0.536331	ALMS1P1	ALMS1, centrosome and basal body associated protein pseudogene 1
7958207	6.11e-07	1.32e-08	6.24766	9.44996	0.925856
8083146	0.00013	1.05e-05	4.66565	3.0439	1.06515	PLS1	plastin 1
8054344	6.19e-07	1.34e-08	6.24416	9.43487	0.492522	RFX8	RFX family member 8, lacking RFX DNA binding domain
7962183	7.11e-08	8.82e-10	6.84244	12.0588	1.06262	AK4	adenylate kinase 4
7986132	6.37e-07	1.38e-08	-6.23683	9.40326	-0.435972	MAN2A2	mannosidase alpha class 2A member 2
7958895	6.41e-07	1.39e-08	6.23503	9.39553	0.659972	OAS3	2'-5'-oligoadenylate synthetase 3
7997593	2.26e-07	3.79e-09	6.52384	10.6512	1.06058	ATP2C2	ATPase secretory pathway Ca2+ transporting 2
7979824	6.47e-07	1.41e-08	6.23234	9.38392	0.912054	ACTN1	actinin alpha 1
8148280	6.49e-07	1.42e-08	6.2314	9.37986	0.977412	SQLE	squalene epoxidase
8079021	6.51e-07	1.42e-08	6.23039	9.37552	0.621738	CTNNB1	catenin beta 1
8144230	6.53e-07	1.43e-08	-6.22933	9.37093	-0.329166	ZNF596	zinc finger protein 596
8070584	6.54e-07	1.43e-08	6.22867	9.36809	0.925064	TMPRSS3	transmembrane protease, serine 3
7928318	6.57e-07	1.44e-08	6.2272	9.36177	0.637116	MCU	mitochondrial calcium uniporter
7902957	6.58e-07	1.45e-08	6.22665	9.3594	0.587324	EPHX4	epoxide hydrolase 4
8086627	6.68e-07	1.47e-08	6.22284	9.34298	0.527633	ALS2CL	ALS2 C-terminal like
8021228	6.7e-07	1.48e-08	-6.22161	9.33771	-0.376519	SMAD4	SMAD family member 4
8065817	6.7e-07	1.48e-08	6.22154	9.33739	0.534359	GSS	glutathione synthetase
7982377	2.56e-07	4.57e-09	6.48281	10.4715	1.06037	GREM1	gremlin 1, DAN family BMP antagonist
8035980	6.83e-07	1.52e-08	6.21632	9.3149	0.868372	RHPN2	rhophilin Rho GTPase binding protein 2
7954717	6.87e-07	1.53e-08	6.2148	9.30835	0.751171	BICD1	BICD cargo adaptor 1
7930454	6.9e-07	1.53e-08	-6.21356	9.30304	-0.982091	PDCD4	programmed cell death 4 (neoplastic transformation inhibitor)
8053388	6.93e-07	1.54e-08	6.21217	9.29702	0.309666	TGOLN2	trans-golgi network protein 2
8128777	6.93e-07	1.55e-08	-6.21165	9.29479	-0.372169	AK9	adenylate kinase 9
8063043	6.93e-07	1.55e-08	6.21101	9.29205	0.789589	UBE2C	ubiquitin conjugating enzyme E2 C
7918593	6.93e-07	1.55e-08	6.211	9.29202	0.516089	RHOC	ras homolog family member C
7936064	6.94e-07	1.55e-08	6.2106	9.2903	0.492626	NT5C2///NT5C2	5'-nucleotidase, cytosolic II///5'-nucleotidase, cytosolic II
8040080	7.02e-07	1.58e-08	6.20761	9.27742	0.964662	RSAD2	radical S-adenosyl methionine domain containing 2
8138289	2.53e-06	7.65e-08	5.84999	7.7567	1.05798	ETV1	ETS variant 1
8041383	6.41e-07	1.39e-08	6.23489	9.39492	1.05741	LTBP1	latent transforming growth factor beta binding protein 1
7958913	3.18e-07	5.84e-09	6.42831	10.2336	1.05717	OAS2	2'-5'-oligoadenylate synthetase 2
8092839	7.13e-07	1.61e-08	6.20259	9.2558	0.98372	LRRC15	leucine rich repeat containing 15
8111960	7.25e-07	1.64e-08	6.19861	9.2387	0.432458	C5orf34	chromosome 5 open reading frame 34
7991406	7.27e-07	1.65e-08	6.19761	9.2344	0.81284	PRC1	protein regulator of cytokinesis 1
8030251	7.29e-07	1.65e-08	6.19667	9.23036	0.478126	TRPM4	transient receptor potential cation channel subfamily M member 4
8056005	7.29e-07	1.66e-08	6.19629	9.22873	0.568025	ACVR1	activin A receptor type 1
8090630	7.42e-07	1.69e-08	6.19175	9.20922	0.337456	TMCC1	transmembrane and coiled-coil domain family 1
7929282	7.42e-07	1.69e-08	-6.19157	9.20841	-0.648522	HHEX	hematopoietically expressed homeobox
8040113	1.38e-11	1.48e-14	9.15837	22.6994	1.05553	ASAP2	ArfGAP with SH3 domain, ankyrin repeat and PH domain 2
7961413	7.65e-07	1.75e-08	6.18415	9.17652	0.797106	LINC01559	long intergenic non-protein coding RNA 1559
8016468	7.81e-07	1.79e-08	6.17881	9.15359	0.343774	HOXB7	homeobox B7
8058927	7.81e-07	1.79e-08	6.17874	9.15328	0.419143	TMBIM1	transmembrane BAX inhibitor motif containing 1
8054580	7.84e-07	1.8e-08	6.17765	9.1486	0.861981	BUB1	BUB1 mitotic checkpoint serine/threonine kinase
8140249	7.93e-07	1.83e-08	-6.1744	9.13466	-0.598538	GATSL2///GATS	GATS protein like 2///GATS, stromal antigen 3 opposite strand
8133540	7.93e-07	1.83e-08	-6.1744	9.13466	-0.598537	GATSL2///GATS	GATS protein like 2///GATS, stromal antigen 3 opposite strand
8101260	8.07e-07	1.86e-08	6.17019	9.1166	0.943461	ANTXR2	anthrax toxin receptor 2
8023361	8.09e-07	1.87e-08	-6.16936	9.113	-0.328533	MRO	maestro
7910014	8.24e-07	1.91e-08	6.16476	9.09327	0.351798	CNIH4	cornichon family AMPA receptor auxiliary protein 4
7906852	8.25e-07	1.92e-08	6.16365	9.08849	0.439691	UHMK1	U2AF homology motif (UHM) kinase 1
8103399	8.25e-07	1.92e-08	6.16343	9.08755	0.813135	PDGFC	platelet derived growth factor C
7917634	8.25e-07	1.92e-08	-6.16321	9.08663	-0.688736	HFM1	HFM1, ATP dependent DNA helicase homolog
8014794	8.25e-07	1.92e-08	6.16307	9.08602	0.34906	CACNB1	calcium voltage-gated channel auxiliary subunit beta 1
7962689	8.37e-07	1.95e-08	6.15961	9.07118	0.688832	VDR	vitamin D (1,25- dihydroxyvitamin D3) receptor
8001082	8.47e-07	1.98e-08	6.15666	9.05851	0.564688	SLC6A10PB///SLC6A10P///SLC6A8	solute carrier family 6 member 8 pseudogene///solute carrier family 6 member 10, pseudogene///solute carrier family 6 member 8
7902127	3.01e-09	1.52e-11	7.70985	15.983	1.05488	SGIP1	SH3 domain GRB2 like endophilin interacting protein 1
7940160	8.52e-07	1.99e-08	6.15465	9.0499	0.516407	DTX4	deltex E3 ubiquitin ligase 4
7950391	3.3e-09	1.75e-11	7.68071	15.8495	1.05387	PGM2L1	phosphoglucomutase 2 like 1
8124448	8.58e-07	2.02e-08	6.15233	9.03992	0.743905	HIST1H4H	histone cluster 1, H4h
8070194	8.6e-07	2.02e-08	6.15142	9.03605	0.884482	RUNX1	runt related transcription factor 1
7928444	8.61e-07	2.03e-08	6.15107	9.03453	0.716524	VCL	vinculin
8103563	6.06e-07	1.29e-08	6.25209	9.46911	1.05359	DDX60	DEXD/H-box helicase 60
7983512	8.65e-07	2.04e-08	6.14932	9.02704	0.527489	SQRDL	sulfide quinone reductase-like (yeast)
7944049	8.68e-07	2.05e-08	-6.148	9.02139	-0.879008	SIDT2	SID1 transmembrane family member 2
8008588	8.71e-07	2.06e-08	-6.14703	9.0172	-0.669509	HLF	HLF, PAR bZIP transcription factor
7967039	8.72e-07	2.07e-08	-6.14632	9.01417	-0.427562	MSI1	musashi RNA binding protein 1
7917199	8.78e-07	2.09e-08	-6.14461	9.00682	-0.896822	TTLL7	tubulin tyrosine ligase like 7
7968800	7.09e-07	1.59e-08	6.20491	9.2658	1.05017	DGKH	diacylglycerol kinase eta
8042337	8.85e-07	2.11e-08	6.14222	8.99661	0.44361	ACTR2	ARP2 actin related protein 2 homolog
8133788	9.03e-07	2.15e-08	6.13731	8.97555	0.665398	PTPN12	protein tyrosine phosphatase, non-receptor type 12
8091515	9.08e-07	2.17e-08	6.1358	8.96909	0.920986	GPR87	G protein-coupled receptor 87
8118667	9.12e-07	2.18e-08	6.13442	8.96319	0.510399	MYL12B///MYL12A	myosin light chain 12B///myosin light chain 12A
7912887	9.2e-07	2.21e-08	6.1321	8.95327	0.753364	MFAP2	microfibrillar associated protein 2
8107470	9.23e-07	2.22e-08	6.13106	8.94879	0.280964	PTMA///PTMA	prothymosin, alpha///prothymosin, alpha
8124518	9.29e-07	2.23e-08	6.12937	8.94158	0.625832	HIST1H2AJ	histone cluster 1, H2aj
8163402	9.33e-07	2.25e-08	6.12786	8.93511	0.565986	PTBP3	polypyrimidine tract binding protein 3
8120135	9.46e-07	2.28e-08	6.12443	8.92043	0.637193	ADGRF4	adhesion G protein-coupled receptor F4
8012110	9.58e-07	2.31e-08	-6.1215	8.90785	-0.330852	GABARAP	GABA type A receptor-associated protein
8127534	9.72e-07	2.35e-08	6.11777	8.89189	0.600584	MB21D1	Mab-21 domain containing 1
7924461	9.95e-07	2.41e-08	6.11229	8.86848	0.86643
7998784	1e-06	2.42e-08	-6.11078	8.86203	-0.371336	ABCA3	ATP binding cassette subfamily A member 3
7938880	1.01e-06	2.44e-08	6.10907	8.85468	0.626315	HTATIP2	HIV-1 Tat interactive protein 2
7981978	1.01e-06	2.46e-08	-6.10755	8.84818	-0.808478	SNORD116-15	small nucleolar RNA, C/D box 116-15
8004691	1.02e-06	2.49e-08	-6.10516	8.83798	-0.838239	TMEM88	transmembrane protein 88
8044258	1.02e-06	2.49e-08	6.10443	8.83486	0.558891	LIMS1	LIM zinc finger domain containing 1
7946661	1.02e-06	2.5e-08	6.10375	8.83193	0.688186	DKK3	dickkopf WNT signaling pathway inhibitor 3
8148435	1.02e-06	2.5e-08	6.10374	8.83189	0.920792	WISP1	WNT1 inducible signaling pathway protein 1
8114225	1.02e-06	2.5e-08	6.10367	8.83159	0.463386	H2AFY	H2A histone family member Y
8068494	1.03e-06	2.53e-08	6.10082	8.81944	0.530668
8082314	1.03e-06	2.54e-08	6.10069	8.81888	0.648596	PLXNA1	plexin A1
8140170	1.03e-06	2.54e-08	-6.10019	8.81675	-0.390811	GTF2IRD2B///GTF2IRD2	GTF2I repeat domain containing 2B///GTF2I repeat domain containing 2
8089701	1.04e-06	2.55e-08	-6.09912	8.81218	-0.408115	ZBTB20	zinc finger and BTB domain containing 20
8136067	1.04e-06	2.56e-08	-6.09841	8.80913	-0.452644	TSPAN33	tetraspanin 33
7899615	1.04e-06	2.57e-08	6.09802	8.80748	0.799754	SERINC2	serine incorporator 2
8085999	1.04e-06	2.57e-08	6.09786	8.80677	0.490865	CMTM6	CKLF like MARVEL transmembrane domain containing 6
7951614	1.05e-06	2.6e-08	-6.09463	8.79299	-0.466105	PPP2R1B	protein phosphatase 2 scaffold subunit Abeta
8077851	1.05e-06	2.61e-08	6.09429	8.79154	0.509149	HRH1	histamine receptor H1
7966542	1.05e-06	2.61e-08	6.09377	8.78931	0.315438	RASAL1	RAS protein activator like 1
7997332	1.06e-06	2.63e-08	-6.09282	8.78526	-0.512621	NUDT7	nudix hydrolase 7
8037408	1.59e-14	1.65e-18	11.0545	31.493	1.04873	KCNN4	potassium calcium-activated channel subfamily N member 4
8054479	5.55e-08	6.5e-10	6.9086	12.3538	1.04718	MALL	mal, T-cell differentiation protein like
8138977	1.08e-06	2.7e-08	6.08648	8.75817	0.656055	DPY19L1	dpy-19 like 1
8156919	1.09e-06	2.73e-08	6.08401	8.74765	0.406764	MURC	muscle related coiled-coil protein
7934278	3.99e-08	4.34e-10	6.99567	12.7432	1.04657	P4HA1///P4HA1	prolyl 4-hydroxylase subunit alpha 1///prolyl 4-hydroxylase subunit alpha 1
7980485	1.1e-06	2.75e-08	6.08225	8.74011	0.721538	DIO2	deiodinase, iodothyronine, type II
8118086	1.11e-06	2.78e-08	6.08004	8.73067	0.416819	TCF19	transcription factor 19
8062016	1.11e-06	2.79e-08	6.07911	8.72669	0.247039	DYNLRB1	dynein light chain roadblock-type 1
7970524	1.11e-06	2.8e-08	6.07801	8.72203	0.375365	ZDHHC20	zinc finger DHHC-type containing 20
7996318	1.12e-06	2.82e-08	6.07667	8.71628	0.598442	CMTM3	CKLF like MARVEL transmembrane domain containing 3
7909866	1.12e-06	2.83e-08	-6.07586	8.71286	-0.465217	MARC2///MARC2	mitochondrial amidoxime reducing component 2///mitochondrial amidoxime reducing component 2
7947694	1.12e-06	2.83e-08	6.0757	8.71217	0.468495	CKAP5	cytoskeleton associated protein 5
7919589	1.14e-06	2.88e-08	6.07177	8.69542	0.409368	HIST2H3D///HIST2H3A///HIST2H3C	histone cluster 2, H3d///histone cluster 2, H3a///histone cluster 2, H3c
8146945	1.15e-06	2.92e-08	-6.06914	8.68419	-0.620574	GDAP1	ganglioside induced differentiation associated protein 1
8093578	1.15e-06	2.93e-08	-6.06833	8.68071	-0.417768	NAT8L	N-acetyltransferase 8 like
8011516	1.16e-06	2.94e-08	-6.06726	8.67617	-0.698302	ATP2A3	ATPase sarcoplasmic/endoplasmic reticulum Ca2+ transporting 3
8018038	1.17e-06	2.97e-08	-6.06512	8.66703	-0.926251	ABCA5	ATP binding cassette subfamily A member 5
8136370	1.19e-06	3.03e-08	-6.06071	8.64823	-0.403601	AGBL3	ATP/GTP binding protein like 3
7986960	1.19e-06	3.05e-08	-6.05926	8.64205	-0.452558	FAM189A1	family with sequence similarity 189 member A1
8166289	1.2e-06	3.07e-08	6.05778	8.63576	0.460326	CDKL5	cyclin dependent kinase like 5
7927799	1.2e-06	3.07e-08	6.05769	8.63538	0.760621	REEP3	receptor accessory protein 3
8026806	1.2e-06	3.07e-08	6.05749	8.63452	0.638197	COLGALT1	collagen beta(1-O)galactosyltransferase 1
8095986	4.51e-06	1.6e-07	5.67924	7.04455	1.04621	ANXA3	annexin A3
7966878	1.23e-06	3.15e-08	6.05161	8.60944	0.584326	CIT	citron rho-interacting serine/threonine kinase
7968556	1.23e-06	3.17e-08	-6.05003	8.60273	-0.446425	KL	klotho
8058708	1.23e-06	3.18e-08	6.04967	8.60118	0.615246	ABCA12	ATP binding cassette subfamily A member 12
7970676	1.25e-06	3.23e-08	6.04638	8.58718	0.616504	SHISA2	shisa family member 2
8071953	1.25e-06	3.23e-08	-6.04633	8.58699	-0.385633	SGSM1	small G protein signaling modulator 1
7996290	1.25e-06	3.23e-08	6.04605	8.58579	0.365539	CKLF-CMTM1///CMTM1///CKLF///RHOQ///CMTM1///CKLF	CKLF-CMTM1 readthrough///CKLF like MARVEL transmembrane domain containing 1///chemokine like factor///ras homolog family member Q///CKLF like MARVEL transmembrane domain containing 1///chemokine like factor
8020110	1.26e-06	3.27e-08	6.04339	8.57447	0.899255	RAB31	RAB31, member RAS oncogene family
8092095	1.28e-06	3.31e-08	6.0404	8.56171	0.736263	TNIK	TRAF2 and NCK interacting kinase
8112260	1.28e-06	3.32e-08	6.04016	8.56072	0.811624	DEPDC1B	DEP domain containing 1B
7941179	1.28e-06	3.32e-08	6.03977	8.55906	0.466002	CAPN1	calpain 1
8010903	1.28e-06	3.34e-08	-6.03829	8.55274	-0.651345	RPH3AL	rabphilin 3A-like (without C2 domains)
8106784	1.28e-06	3.34e-08	6.03815	8.55213	0.538922	RASA1	RAS p21 protein activator 1
7919729	1.31e-06	3.42e-08	6.03296	8.53007	0.334304	APH1A	aph-1 homolog A, gamma-secretase subunit
7957530	1.33e-06	3.49e-08	-6.02863	8.51167	-0.353045	LOC400590	uncharacterized LOC400590
8028084	1.34e-06	3.51e-08	-6.02717	8.50543	-0.65652	APLP1	amyloid beta precursor like protein 1
8160321	1.36e-06	3.56e-08	6.02419	8.49276	0.591604	SLC24A2	solute carrier family 24 member 2
7951112	1.38e-06	3.61e-08	6.02063	8.47766	0.444432	MTMR2	myotubularin related protein 2
7983969	1.38e-06	3.64e-08	6.01908	8.47104	0.960766	CCNB2	cyclin B2
8022514	1.38e-06	3.65e-08	6.01848	8.4685	0.450039	TMEM241	transmembrane protein 241
7901140	1.38e-06	3.65e-08	6.01848	8.4685	0.522882	MAST2	microtubule associated serine/threonine kinase 2
7946292	1.38e-06	3.65e-08	6.01826	8.46758	0.541126	CYB5R2	cytochrome b5 reductase 2
8046078	1.4e-06	3.7e-08	-6.01515	8.45436	-0.497267	B3GALT1	beta-1,3-galactosyltransferase 1
7981192	1.42e-06	3.75e-08	-6.01224	8.44197	-0.450261	ATG2B	autophagy related 2B
7956524	1.42e-06	3.76e-08	6.01144	8.43861	0.381232	PIP4K2C	phosphatidylinositol-5-phosphate 4-kinase type 2 gamma
8075956	1.43e-06	3.78e-08	-6.01024	8.43348	-0.979301	LGALS2	galectin 2
8063000	1.43e-06	3.81e-08	6.00884	8.42753	0.825604	WFDC2	WAP four-disulfide core domain 2
8111490	1.45e-06	3.86e-08	-6.00581	8.41468	-0.856212	PRLR	prolactin receptor
7941714	1.45e-06	3.87e-08	6.00517	8.41195	0.554389	C11orf80	chromosome 11 open reading frame 80
8153488	1.46e-06	3.88e-08	6.00427	8.40816	0.562462	FAM83H	family with sequence similarity 83 member H
7943293	1.46e-06	3.91e-08	6.00289	8.40227	0.497661	ENDOD1	endonuclease domain containing 1
7980327	1.48e-06	3.96e-08	-5.99977	8.38903	-0.481339	ANGEL1	angel homolog 1
8059854	1.48e-06	3.96e-08	5.99975	8.38894	0.906297	ARL4C	ADP ribosylation factor like GTPase 4C
7919815	0.000243	2.32e-05	4.46187	2.29467	1.04607	CTSK	cathepsin K
7965390	0.000964	0.000127	4.00399	0.691183	1.043	EPYC	epiphycan
8061564	1.49e-06	4.01e-08	5.99712	8.37778	0.921739	ID1	inhibitor of DNA binding 1, HLH protein
7985829	1.5e-06	4.04e-08	5.99519	8.36959	0.727242	FANCI	Fanconi anemia complementation group I
7967794	1.51e-06	4.07e-08	5.99375	8.36348	0.570826	ANKLE2	ankyrin repeat and LEM domain containing 2
8032214	1.51e-06	4.08e-08	-5.99315	8.36095	-0.854268	GAMT	guanidinoacetate N-methyltransferase
8066417	1.56e-06	4.21e-08	5.9861	8.33105	0.375164	SERINC3	serine incorporator 3
8047738	2.27e-07	3.81e-09	6.52247	10.6452	1.03982	NRP2	neuropilin 2
8106393	1.57e-06	4.25e-08	5.98381	8.32134	0.486117	F2R	coagulation factor II thrombin receptor
8044933	1.59e-06	4.32e-08	5.98043	8.30701	0.436424	GLI2	GLI family zinc finger 2
8033054	1.49e-06	3.99e-08	5.99795	8.3813	1.0387	FUT3	fucosyltransferase 3 (Lewis blood group)
8016476	1.61e-06	4.38e-08	5.97696	8.29231	0.420625	HOXB9	homeobox B9
8127743	1.61e-06	4.38e-08	-5.9769	8.29206	-0.359498	HMGN3	high mobility group nucleosomal binding domain 3
8087409	1.61e-06	4.39e-08	5.97655	8.29055	0.240641	RHOA	ras homolog family member A
8142471	1.63e-06	4.45e-08	5.97338	8.27713	0.751393	WNT2	Wnt family member 2
8112342	2.89e-08	2.85e-10	7.08671	13.1518	1.03846	ADAMTS6	ADAM metallopeptidase with thrombospondin type 1 motif 6
8162006	1.63e-06	4.47e-08	-5.97267	8.2741	-0.641995	GKAP1	G kinase anchoring protein 1
8085716	1.65e-06	4.52e-08	-5.96982	8.26205	-0.64762	SATB1	SATB homeobox 1
7973352	1.65e-06	4.53e-08	5.96955	8.26092	0.411223	LRP10	LDL receptor related protein 10
8075555	1.67e-06	4.59e-08	-5.96647	8.24788	-0.536393	C22orf42	chromosome 22 open reading frame 42
7963421	0.00034	3.52e-05	4.35235	1.90076	1.03611	KRT6A	keratin 6A
8043981	1.07e-06	2.67e-08	6.08945	8.77085	1.03591	IL1R2	interleukin 1 receptor type 2
7897803	1.67e-06	4.61e-08	5.96524	8.24267	0.555804	PLOD1	procollagen-lysine,2-oxoglutarate 5-dioxygenase 1
7907092	1.69e-06	4.66e-08	5.96317	8.2339	0.458181	MPZL1	myelin protein zero like 1
8089082	3.46e-07	6.57e-09	6.40231	10.1203	1.03217	DCBLD2	discoidin, CUB and LCCL domain containing 2
8092888	1.73e-06	4.78e-08	5.95704	8.20797	0.339485	TMEM44	transmembrane protein 44
8100464	2.18e-08	2.02e-10	7.16008	13.4821	1.02952	NMU	neuromedin U
7972713	2.49e-09	1.22e-11	7.75606	16.195	1.02935	EFNB2	ephrin B2
8018774	1.24e-07	1.77e-09	6.6908	11.3861	1.02855	ST6GALNAC1	ST6 N-acetylgalactosaminide alpha-2,6-sialyltransferase 1
8133549	1.79e-06	4.98e-08	-5.94777	8.16871	-0.384458	GTF2IRD2B///GTF2IRD2	GTF2I repeat domain containing 2B///GTF2I repeat domain containing 2
8149071	7.52e-06	3.01e-07	5.53249	6.44035	1.02558	ANGPT2	angiopoietin 2
7975121	1.81e-06	5.05e-08	5.94483	8.1563	0.530196	CHURC1-FNTB///FNTB	CHURC1-FNTB readthrough///farnesyltransferase, CAAX box, beta
8138689	1.83e-06	5.1e-08	5.94226	8.14544	0.774284	SKAP2	src kinase associated phosphoprotein 2
8176282	1.83e-06	5.13e-08	5.94124	8.14112	0.471955	PGAM4///PGAM1	phosphoglycerate mutase family member 4///phosphoglycerate mutase 1
7965094	1.84e-06	5.16e-08	5.93967	8.13451	0.646728	E2F7	E2F transcription factor 7
7994756	1.85e-06	5.19e-08	5.93865	8.1302	0.401552	PPP4C	protein phosphatase 4 catalytic subunit
7899774	1.86e-06	5.22e-08	5.93727	8.12434	0.548935	HDAC1	histone deacetylase 1
7921873	6.57e-05	4.55e-06	4.87739	3.84364	1.02512	FCGR3B///FCGR3A	Fc fragment of IgG receptor IIIb///Fc fragment of IgG receptor IIIa
8143461	1.91e-06	5.38e-08	-5.93033	8.09504	-0.399442
7950578	1.92e-06	5.4e-08	5.92963	8.09207	0.546726	PAK1	p21 (RAC1) activated kinase 1
7984540	3.62e-07	6.91e-09	6.39106	10.0713	1.02485	KIF23	kinesin family member 23
8084488	1.92e-06	5.41e-08	5.9289	8.089	0.421702	POLR2H	RNA polymerase II subunit H
7929334	1.95e-06	5.51e-08	5.92479	8.07163	0.875862	CEP55	centrosomal protein 55
8062251	1.95e-06	5.52e-08	5.92441	8.07004	0.398941	EPB41L1	erythrocyte membrane protein band 4.1 like 1
8046861	1.96e-06	5.54e-08	5.92361	8.06665	0.712242	ITGAV	integrin subunit alpha V
8133477	1.96e-06	5.55e-08	5.92317	8.0648	0.45319	GTF2IRD1	GTF2I repeat domain containing 1
7919940	1.96e-06	5.56e-08	5.92287	8.06355	0.202514	VPS72	vacuolar protein sorting 72 homolog
7905355	1.97e-06	5.6e-08	5.92126	8.05673	0.371528	TNFAIP8L2-SCNM1///SCNM1	TNFAIP8L2-SCNM1 readthrough///sodium channel modifier 1
7907135	1.98e-06	5.63e-08	5.91986	8.05081	0.457423	SFT2D2	SFT2 domain containing 2
8084810	2.01e-06	5.74e-08	5.91541	8.03204	0.590858
7979241	2.04e-06	5.82e-08	5.91221	8.01853	0.514597	BMP4	bone morphogenetic protein 4
8082911	2.06e-06	5.89e-08	5.9096	8.00755	0.35966	NCK1	NCK adaptor protein 1
8024238	2.08e-06	5.94e-08	-5.90757	7.99899	-0.539761	CIRBP	cold inducible RNA binding protein
8128788	2.08e-06	5.98e-08	-5.90629	7.99358	-0.264833	AK9	adenylate kinase 9
8124756	2.08e-06	5.98e-08	-5.90612	7.99287	-0.498016	PPP1R10	protein phosphatase 1 regulatory subunit 10
8178358	2.08e-06	5.98e-08	-5.90612	7.99287	-0.498016	PPP1R10	protein phosphatase 1 regulatory subunit 10
8179664	2.08e-06	5.98e-08	-5.90612	7.99287	-0.498016	PPP1R10	protein phosphatase 1 regulatory subunit 10
8104234	2.08e-06	5.99e-08	5.90586	7.99179	0.641457	TRIP13	thyroid hormone receptor interactor 13
7988467	0.0011	0.000149	3.95922	0.540741	1.02337	FBN1	fibrillin 1
7995292	2.08e-06	6.01e-08	5.90519	7.98894	0.630481	SLC6A10PB///SLC6A10P///SLC6A8	solute carrier family 6 member 8 pseudogene///solute carrier family 6 member 10, pseudogene///solute carrier family 6 member 8
7925492	2.08e-06	6.02e-08	5.90477	7.9872	0.515599	OPN3	opsin 3
7990151	2.28e-09	1.1e-11	7.77917	16.301	1.02185	PKM	pyruvate kinase, muscle
8061685	2.12e-06	6.15e-08	5.89973	7.96593	0.317222	TM9SF4	transmembrane 9 superfamily member 4
8116245	2.15e-06	6.24e-08	-5.89664	7.95291	-0.584536	CLK4///CLK4	CDC like kinase 4///CDC like kinase 4
8155699	2.15e-06	6.24e-08	-5.89664	7.9529	-0.349659	FXN	frataxin
7945182	2.15e-06	6.26e-08	5.89564	7.94869	0.616453	APLP2	amyloid beta precursor like protein 2
8156164	2.16e-06	6.27e-08	-5.89533	7.9474	-0.537291	LOC389765///KIF27	kinesin family member 27 pseudogene///kinesin family member 27
8021453	2.16e-06	6.3e-08	-5.89427	7.94294	-0.998253	SEC11C	SEC11 homolog C, signal peptidase complex subunit
8172110	2.17e-06	6.32e-08	5.89363	7.94023	0.383523	CXorf38	chromosome X open reading frame 38
8016168	2.18e-06	6.37e-08	5.89171	7.93214	0.33583	PLCD3	phospholipase C delta 3
7932177	2.19e-06	6.41e-08	-5.89046	7.92687	-0.560499	CDNF	cerebral dopamine neurotrophic factor
8122045	2.2e-06	6.45e-08	-5.88887	7.92021	-0.988922	AKAP7	A-kinase anchoring protein 7
7918394	2.21e-06	6.46e-08	5.88839	7.91818	0.750296	EPS8L3	EPS8 like 3
8109093	2.22e-06	6.52e-08	5.88651	7.91026	0.802072	ABLIM3	actin binding LIM protein family member 3
8077899	2.23e-06	6.55e-08	5.8855	7.90601	0.967781	PPARG	peroxisome proliferator activated receptor gamma
8150318	2.23e-06	6.55e-08	-5.88549	7.90598	-0.55499	FGFR1	fibroblast growth factor receptor 1
7916229	2.25e-06	6.62e-08	-5.88312	7.89599	-0.384013	ECHDC2	enoyl-CoA hydratase domain containing 2
8129677	2.25e-06	6.62e-08	-5.88298	7.89542	-0.743518	SGK1	serum/glucocorticoid regulated kinase 1
7962112	2.31e-06	6.82e-08	5.87606	7.8663	0.733852	CAPRIN2	caprin family member 2
8144705	2.31e-06	6.84e-08	-5.87553	7.86403	-0.392128	KIAA1456	KIAA1456
8103094	2.32e-06	6.86e-08	-5.8748	7.86096	-0.689883	NR3C2	nuclear receptor subfamily 3 group C member 2
7930872	2.32e-06	6.87e-08	-5.87441	7.85934	-0.354332	NANOS1	nanos C2HC-type zinc finger 1
7898337	2.35e-06	6.98e-08	5.87094	7.84474	0.46622	NECAP2	NECAP endocytosis associated 2
8147019	2.36e-06	7.01e-08	5.86985	7.84015	0.589092	ZC2HC1A	zinc finger C2HC-type containing 1A
8054377	2.38e-06	7.06e-08	5.86818	7.83313	0.655842	FHL2	four and a half LIM domains 2
8017096	2.38e-06	7.08e-08	-5.86773	7.83125	-0.509908
8107005	2.39e-06	7.11e-08	5.86679	7.8273	0.580409	CAST	calpastatin
7972650	2.39e-06	7.11e-08	-5.86651	7.82614	-0.73165	FGF14	fibroblast growth factor 14
7954055	2.39e-06	7.14e-08	-5.86581	7.82318	-0.641387	APOLD1	apolipoprotein L domain containing 1
7908610	2.39e-06	7.15e-08	-5.8652	7.8206	-2.2167
7906930	2.41e-06	7.21e-08	5.86341	7.81309	0.821244	NUF2	NUF2, NDC80 kinetochore complex component
8101174	2.42e-06	7.24e-08	-5.86239	7.8088	-0.38215	CCDC158	coiled-coil domain containing 158
7982938	2.42e-06	7.25e-08	-5.86226	7.80828	-0.39798	TYRO3	TYRO3 protein tyrosine kinase
8038683	2.43e-06	7.29e-08	5.86096	7.80279	0.907787	KLK6	kallikrein related peptidase 6
8102567	2.45e-06	7.38e-08	-5.85806	7.79063	-0.566524	PRDM5	PR/SET domain 5
7898585	2.46e-06	7.41e-08	5.85727	7.7873	0.408309	MINOS1-NBL1///NBL1	MINOS1-NBL1 readthrough///neuroblastoma 1, DAN family BMP antagonist
8117535	2.5e-06	7.52e-08	5.85366	7.77213	0.486035	HIST1H2AG	histone cluster 1, H2ag
7994659	2.53e-06	7.63e-08	5.85051	7.75892	0.576644	MVP	major vault protein
7990345	6.87e-10	2.29e-12	8.10857	17.8188	1.02184	SEMA7A	semaphorin 7A (John Milton Hagen blood group)
8078738	2.54e-06	7.68e-08	5.84899	7.75251	0.460274	OXSR1	oxidative stress responsive 1
8130768	2.54e-06	7.68e-08	5.84883	7.75186	0.549947	RNASET2	ribonuclease T2
8156116	2.54e-06	7.71e-08	-5.84816	7.74903	-0.422156	IDNK	IDNK, gluconokinase
8092552	2.55e-06	7.75e-08	5.84704	7.74435	0.784282	IGF2BP2	insulin like growth factor 2 mRNA binding protein 2
8047339	2.55e-06	7.75e-08	5.84688	7.74367	0.553926	BZW1	basic leucine zipper and W2 domains 1
7972444	2.55e-06	7.77e-08	5.84631	7.74128	0.250979	STK24	serine/threonine kinase 24
7981976	2.56e-06	7.79e-08	-5.84567	7.73856	-0.709173	SNORD116-14	small nucleolar RNA, C/D box 116-14
7929664	2.58e-06	7.86e-08	-5.84362	7.72999	-0.437167	HOGA1	4-hydroxy-2-oxoglutarate aldolase 1
8130422	2.58e-06	7.87e-08	-5.84328	7.72855	-0.745408	CNKSR3///CNKSR3	CNKSR family member 3///CNKSR family member 3
8119926	2.58e-06	7.89e-08	5.84272	7.72619	0.492081	TMEM63B	transmembrane protein 63B
7923189	2.58e-06	7.89e-08	5.84269	7.72606	0.736587	KIF14	kinesin family member 14
7920839	2.59e-06	7.92e-08	5.84187	7.72263	0.409907	RIT1	Ras like without CAAX 1
7960253	2.6e-06	7.97e-08	5.84041	7.71651	0.319388	NINJ2	ninjurin 2
8095870	2.61e-06	8.01e-08	5.83941	7.71232	0.380226	CCNG2	cyclin G2
8173729	2.64e-06	8.1e-08	5.83687	7.70165	0.456183	PGAM4///PGAM1	phosphoglycerate mutase family member 4///phosphoglycerate mutase 1
8062880	2.64e-06	8.11e-08	5.83662	7.7006	0.502131	YWHAB	tyrosine 3-monooxygenase/tryptophan 5-monooxygenase activation protein beta
8034151	2.66e-06	8.18e-08	5.83451	7.69178	0.338192	DOCK6	dedicator of cytokinesis 6
8175234	2.66e-06	8.21e-08	-5.83377	7.68866	-0.875396	GPC3	glypican 3
7933619	2.66e-06	8.22e-08	-5.83338	7.68702	-0.339101	SGMS1	sphingomyelin synthase 1
8144239	2.66e-06	8.23e-08	-5.8331	7.68585	-0.452105	FBXO25	F-box protein 25
8012953	9.49e-11	1.65e-13	8.65715	20.3639	1.02001	TRIM16	tripartite motif containing 16
8018006	2.7e-06	8.35e-08	-5.82969	7.67154	-0.89519	ABCA10	ATP binding cassette subfamily A member 10
7933855	5.71e-09	3.56e-11	7.53019	15.1613	1.01856	RTKN2	rhotekin 2
7971671	2.74e-06	8.51e-08	5.82533	7.65327	0.433915	GUCY1B2	guanylate cyclase 1 soluble subunit beta 2 (pseudogene)
7968344	2.74e-06	8.52e-08	5.82523	7.65287	0.754226	ALOX5AP	arachidonate 5-lipoxygenase activating protein
7923850	7.18e-06	2.85e-07	5.54534	6.49294	1.01732	SLC26A9	solute carrier family 26 member 9
7916506	2.79e-06	8.7e-08	-5.82033	7.63231	-0.637748	C1orf168	chromosome 1 open reading frame 168
8173600	2.79e-06	8.71e-08	-5.82004	7.6311	-0.508269	NAP1L2	nucleosome assembly protein 1 like 2
7938989	2.82e-06	8.79e-08	-5.81803	7.62269	-0.950528	GAS2	growth arrest specific 2
8093171	2.83e-06	8.83e-08	5.81703	7.61852	0.736882	MELTF	melanotransferrin
8156706	2.83e-06	8.86e-08	-5.81615	7.6148	-0.937687	TMOD1	tropomodulin 1
8063337	2.84e-06	8.89e-08	5.81534	7.61144	0.304714	ZFAS1	ZNFX1 antisense RNA 1
8032871	2.86e-06	8.98e-08	5.81318	7.60238	0.368489	DPP9	dipeptidyl peptidase 9
8061227	2.88e-06	9.03e-08	5.81189	7.59697	0.603747	SLC24A3	solute carrier family 24 member 3
7953508	2.88e-06	9.07e-08	5.8109	7.59285	0.582649	TPI1	triosephosphate isomerase 1
7937059	2.88e-06	9.07e-08	-5.81084	7.5926	-0.313422	TCERG1L	transcription elongation regulator 1 like
8014248	2.89e-06	9.11e-08	5.80972	7.58789	0.627738	SLFN13	schlafen family member 13
7993467	2.93e-06	9.22e-08	5.80699	7.57646	0.467386	NDE1	nudE neurodevelopment protein 1
7986789	2.93e-06	9.24e-08	5.80661	7.57489	0.639534	ATP10A	ATPase phospholipid transporting 10A (putative)
8048283	2.94e-06	9.27e-08	5.80574	7.57127	0.903606	SLC11A1	solute carrier family 11 member 1
8165575	2.94e-06	9.29e-08	-5.80535	7.5696	-0.39097	PNPLA7	patatin like phospholipase domain containing 7
7969204	2.94e-06	9.32e-08	-5.80462	7.56655	-0.412097	WDFY2	WD repeat and FYVE domain containing 2
8136869	2.95e-06	9.37e-08	5.80326	7.56086	0.338287	CASP2	caspase 2
8135705	2.95e-06	9.37e-08	5.80324	7.56079	0.747748	KCND2	potassium voltage-gated channel subfamily D member 2
7945245	2.47e-09	1.21e-11	7.75905	16.2087	1.0137	NTM	neurotrimin
8001133	2.97e-06	9.44e-08	5.80154	7.55368	0.891251	SHCBP1	SHC binding and spindle associated 1
8160981	2.99e-06	9.52e-08	5.79963	7.54569	0.264833	FAM214B	family with sequence similarity 214 member B
8062545	2.99e-06	9.54e-08	5.79922	7.54399	0.285428	ACTR5	ARP5 actin-related protein 5 homolog
8125512	3.01e-06	9.63e-08	5.79716	7.53537	0.665395	TAP1	transporter 1, ATP binding cassette subfamily B member
8178867	3.01e-06	9.63e-08	5.79716	7.53537	0.665395	TAP1	transporter 1, ATP binding cassette subfamily B member
8180061	3.01e-06	9.63e-08	5.79716	7.53537	0.665395	TAP1	transporter 1, ATP binding cassette subfamily B member
8080685	3.01e-06	9.63e-08	5.79711	7.53515	0.390702	SLMAP	sarcolemma associated protein
8097417	3.02e-06	9.69e-08	-5.79573	7.52937	-0.624232	JADE1	jade family PHD finger 1
8159142	3.04e-06	9.75e-08	5.79427	7.52327	0.831498	COL5A1	collagen type V alpha 1 chain
7919614	3.04e-06	9.76e-08	5.79408	7.52249	0.472676	HIST2H3D///HIST2H3A///HIST2H3C	histone cluster 2, H3d///histone cluster 2, H3a///histone cluster 2, H3c
8037621	3.04e-06	9.78e-08	5.7935	7.52008	0.482465	EML2	echinoderm microtubule associated protein like 2
8043945	3.07e-06	9.87e-08	5.79136	7.51111	0.874837	MAP4K4	mitogen-activated protein kinase kinase kinase kinase 4
8115210	3.07e-06	9.89e-08	5.79091	7.50923	0.336879	TNIP1	TNFAIP3 interacting protein 1
7909478	3.07e-06	9.91e-08	5.79052	7.50761	0.384569	DIEXF	digestive organ expansion factor homolog (zebrafish)
8028991	3.09e-06	9.97e-08	5.78919	7.50203	0.637736	CYP2S1	cytochrome P450 family 2 subfamily S member 1
8045247	3.09e-06	9.98e-08	5.78882	7.5005	0.546397	PLEKHB2	pleckstrin homology domain containing B2
7912198	3.09e-06	1e-07	5.78843	7.49885	0.883793	ENO1	enolase 1
8064952	3.1e-06	1e-07	-5.78743	7.49467	-0.349283	PAK5	p21 (RAC1) activated kinase 5
8124527	3.1e-06	1e-07	5.78742	7.49463	0.941012	HIST1H1B	histone cluster 1, H1b
7902205	3.11e-06	1.01e-07	-5.78614	7.48931	-0.584683	IL12RB2	interleukin 12 receptor subunit beta 2
7955179	3.12e-06	1.01e-07	5.78519	7.48531	0.757584	TUBA1C	tubulin alpha 1c
8094520	8.62e-10	3.29e-12	8.0326	17.4679	1.0137	PCDH7	protocadherin 7
8078888	3.13e-06	1.02e-07	5.78437	7.48191	0.484592	CCR8	C-C motif chemokine receptor 8
8049044	3.13e-06	1.02e-07	5.78351	7.4783	0.626076	ARMC9	armadillo repeat containing 9
7915926	3.15e-06	1.03e-07	5.7822	7.47282	0.736745	STIL	SCL/TAL1 interrupting locus
7911114	3.19e-06	1.04e-07	5.77899	7.45944	0.774326	KIF26B	kinesin family member 26B
8104788	1.57e-07	2.46e-09	6.61897	11.0691	1.01318	RAI14	retinoic acid induced 14
7913938	3.22e-06	1.05e-07	5.77644	7.44878	0.339724	AIM1L	absent in melanoma 1-like
7938213	3.23e-06	1.06e-07	-5.77543	7.44455	-0.35904	SYT9	synaptotagmin 9
8097867	3.25e-06	1.07e-07	-5.77364	7.43708	-0.652809	KIAA0922	KIAA0922
8163185	3.26e-06	1.07e-07	5.7727	7.43316	0.646288	TXN	thioredoxin
8000692	3.27e-06	1.08e-07	5.77145	7.42794	0.293314	BOLA2-SMG1P6///SMG1P3///BOLA2B///SMG1P1///SMG1P5///BOLA2///SMG1P2///SMG1	BOLA2-SMG1P6 readthrough///SMG1P3, nonsense mediated mRNA decay associated PI3K related kinase pseudogene 3///bolA family member 2B///SMG1P1, nonsense mediated mRNA decay associated PI3K related kinase pseudogene 1///SMG1P5, nonsense mediated mRNA decay associated PI3K related kinase pseudogene 5///bolA family member 2///SMG1P2, nonsense mediated mRNA decay associated PI3K related kinase pseudoge…
8100615	3.28e-06	1.08e-07	5.77067	7.42469	0.525582	UBA6	ubiquitin like modifier activating enzyme 6
7902367	3.28e-06	1.08e-07	-5.77013	7.42244	-0.529814	ACADM	acyl-CoA dehydrogenase, C-4 to C-12 straight chain
8141625	3.28e-06	1.08e-07	5.76989	7.42142	0.419819	EPHB4	EPH receptor B4
8144153	3.28e-06	1.08e-07	5.76974	7.42083	0.59988	NCAPG2	non-SMC condensin II complex subunit G2
8115490	3.29e-06	1.09e-07	5.76937	7.41928	0.79739	ADAM19	ADAM metallopeptidase domain 19
8126093	3.29e-06	1.09e-07	-5.76902	7.41782	-0.765165
7956076	3.3e-06	1.09e-07	5.76821	7.41444	0.389403	CDK2	cyclin dependent kinase 2
8077441	3.3e-06	1.09e-07	5.76776	7.41254	0.70377	BHLHE40	basic helix-loop-helix family member e40
7983478	3.3e-06	1.09e-07	5.76767	7.41218	0.680927	C15orf48	chromosome 15 open reading frame 48
7953981	3.39e-06	1.13e-07	5.76072	7.38321	0.445624	ETV6///INO80D	ETS variant 6///INO80 complex subunit D
7997168	3.39e-06	1.13e-07	5.76065	7.38291	0.400496	IST1	IST1, ESCRT-III associated factor
8168589	3.4e-06	1.13e-07	-5.76009	7.38057	-0.482528	ZNF711	zinc finger protein 711
8044499	3.44e-06	1.15e-07	5.75709	7.36804	0.808124	SLC20A1	solute carrier family 20 member 1
7925550	3.44e-06	1.15e-07	5.75676	7.3667	0.494485	ADSS	adenylosuccinate synthase
8078729	3.44e-06	1.15e-07	5.75613	7.36405	0.351144	MYD88	myeloid differentiation primary response 88
7994737	3.44e-06	1.15e-07	5.75609	7.36388	0.347533	ALDOA	aldolase, fructose-bisphosphate A
8000263	3.45e-06	1.16e-07	5.75521	7.36023	0.35872	COG7	component of oligomeric golgi complex 7
8163548	3.45e-06	1.16e-07	-5.75513	7.35989	-0.727141	KIF12	kinesin family member 12
8044212	0.000411	4.43e-05	4.29128	1.68388	1.01282	SULT1C2	sulfotransferase family 1C member 2
8167749	3.46e-06	1.16e-07	5.75409	7.35556	0.486751	FAM156B///FAM156A	family with sequence similarity 156 member B///family with sequence similarity 156 member A
7953675	3.46e-06	1.16e-07	-5.75345	7.35289	-0.467568	NANOGP1///NANOG	Nanog homeobox pseudogene 1///Nanog homeobox
7944799	3.46e-06	1.16e-07	-5.75329	7.35224	-0.986633	OR10G7///OR10G4///OR10G9///OR10G8	olfactory receptor family 10 subfamily G member 7///olfactory receptor family 10 subfamily G member 4///olfactory receptor family 10 subfamily G member 9///olfactory receptor family 10 subfamily G member 8
8004271	3.49e-06	1.17e-07	-5.75153	7.34491	-0.429349	ACADVL	acyl-CoA dehydrogenase, very long chain
8029476	3.49e-06	1.18e-07	5.7512	7.34352	0.517743	CBLC	Cbl proto-oncogene C
7914592	3.49e-06	1.18e-07	5.75064	7.34119	0.430158	TMEM54	transmembrane protein 54
7943398	3.49e-06	1.18e-07	5.75061	7.34105	0.396681	YAP1	Yes associated protein 1
8112045	2.43e-10	6.3e-13	8.37792	19.0663	1.01085	ESM1	endothelial cell specific molecule 1
7916282	3.52e-06	1.19e-07	5.7483	7.33142	0.509251	LRP8	LDL receptor related protein 8
8008784	3.54e-06	1.2e-07	5.74676	7.32501	0.716556	PRR11	proline rich 11
8093130	3.55e-06	1.2e-07	5.74569	7.32057	0.391895	RNF168	ring finger protein 168
7984743	3.57e-06	1.21e-07	5.74404	7.31369	0.431195	CD276	CD276 molecule
8121076	3.58e-06	1.22e-07	-5.74344	7.3112	-0.370362	PNRC1	proline rich nuclear receptor coactivator 1
8092978	3.68e-06	1.25e-07	5.73687	7.28385	0.934691	MUC4	mucin 4, cell surface associated
8135542	3.68e-06	1.25e-07	-5.73613	7.28076	-0.806877
8094609	3.74e-06	1.27e-07	5.73256	7.26592	0.442216	FAM114A1	family with sequence similarity 114 member A1
8088192	3.75e-06	1.28e-07	-5.73142	7.26115	-0.373955	ERC2	ELKS/RAB6-interacting/CAST family member 2
7909568	3.78e-06	1.29e-07	5.72924	7.25211	0.692762	DTL	denticleless E3 ubiquitin protein ligase homolog
8132667	3.79e-06	1.3e-07	-5.72881	7.2503	-0.667468	ADCY1	adenylate cyclase 1
8054395	3.79e-06	1.3e-07	5.7287	7.24983	0.430452	UXS1	UDP-glucuronate decarboxylase 1
8123155	3.8e-06	1.3e-07	-5.72741	7.24448	-0.300582	PNLDC1	PARN like, ribonuclease domain containing 1
8095744	0.00311	0.00054	3.58725	-0.661997	1.01052	AREG	amphiregulin
7911155	3.81e-06	1.31e-07	5.72645	7.24047	0.504481	SCCPDH	saccharopine dehydrogenase (putative)
8066905	3.82e-06	1.31e-07	5.72559	7.23691	0.616935	ZNFX1	zinc finger NFX1-type containing 1
8124484	3.82e-06	1.31e-07	5.72541	7.23617	0.509394	HIST1H2BJ	histone cluster 1, H2bj
8152355	3.86e-06	1.33e-07	-5.72271	7.22495	-0.76017	SYBU	syntabulin
8080878	3.89e-06	1.34e-07	-5.72078	7.21692	-0.465955	ATXN7	ataxin 7
8006812	3.93e-06	1.36e-07	5.71794	7.20512	0.466264	PSMB3	proteasome subunit beta 3
8112668	3.93e-06	1.36e-07	-5.71775	7.20434	-0.790405	GCNT4	glucosaminyl (N-acetyl) transferase 4, core 2
8111915	3.99e-06	1.38e-07	-5.71441	7.19047	-0.801625	SEPP1	selenoprotein P, plasma, 1
7974335	4e-06	1.38e-07	5.71368	7.18741	1.20259
8020090	4.07e-06	1.41e-07	5.70863	7.16645	0.523379	TWSG1	twisted gastrulation BMP signaling modulator 1
8045816	4.07e-06	1.41e-07	5.70849	7.16585	0.58318	GPD2	glycerol-3-phosphate dehydrogenase 2
8094056	4.07e-06	1.41e-07	5.70847	7.16577	0.813966	HTRA3	HtrA serine peptidase 3
8020762	0.000907	0.000117	4.02639	0.766916	1.01049	DSG3	desmoglein 3
7971296	4.12e-06	1.43e-07	5.70531	7.15266	0.930359	EPSTI1	epithelial stromal interaction 1 (breast)
8082607	4.13e-06	1.44e-07	5.70455	7.14952	0.488966	ATP2C1	ATPase secretory pathway Ca2+ transporting 1
8068697	4.13e-06	1.44e-07	5.7044	7.1489	0.814949	MX2	MX dynamin like GTPase 2
8126629	4.18e-06	1.46e-07	5.70156	7.13708	0.341796	GTPBP2	GTP binding protein 2
7953518	4.19e-06	1.46e-07	5.7008	7.13394	0.456404	DSTNP2	destrin, actin depolymerizing factor pseudogene 2
8118890	4.21e-06	1.47e-07	5.69928	7.12764	0.576307	SCUBE3	signal peptide, CUB domain and EGF like domain containing 3
7933537	4.22e-06	1.48e-07	-5.69835	7.12379	-0.342874	OGDHL	oxoglutarate dehydrogenase-like
8105348	5.69e-06	2.15e-07	5.61099	6.76262	1.00945	GPX8	glutathione peroxidase 8 (putative)
8096602	4.27e-06	1.5e-07	5.69524	7.11088	0.640697	DAPP1	dual adaptor of phosphotyrosine and 3-phosphoinositides 1
7935011	4.3e-06	1.51e-07	-5.69341	7.1033	-0.619944	CPEB3	cytoplasmic polyadenylation element binding protein 3
8127079	4.3e-06	1.51e-07	-5.69329	7.10278	-0.296539	GSTA5	glutathione S-transferase alpha 5
7999886	4.32e-06	1.52e-07	5.69204	7.09758	0.712117
8148040	4.35e-06	1.53e-07	5.69014	7.08974	0.966945	MAL2	mal, T-cell differentiation protein 2 (gene/pseudogene)
8047784	4.35e-06	1.53e-07	-5.68984	7.08846	-0.730746	ZDBF2	zinc finger DBF-type containing 2
8094741	4.36e-06	1.54e-07	-5.68916	7.08565	-0.357111
8024572	4.36e-06	1.54e-07	5.68872	7.08385	0.570147	GNA15	G protein subunit alpha 15
8011499	4.41e-06	1.56e-07	-5.68576	7.07156	-0.954884	P2RX1	purinergic receptor P2X 1
8159220	4.44e-06	1.57e-07	-5.68439	7.06589	-0.538478	OLFM1	olfactomedin 1
8082075	4.44e-06	1.57e-07	5.68417	7.06496	0.391524	DTX3L	deltex E3 ubiquitin ligase 3L
8138466	0.000253	2.44e-05	4.44825	2.24537	1.00558	MACC1	metastasis associated in colon cancer 1
7967212	4.49e-06	1.59e-07	-5.68095	7.05162	-0.349576	HPD	4-hydroxyphenylpyruvate dioxygenase
8052526	4.5e-06	1.6e-07	5.67986	7.04711	0.514298	XPO1	exportin 1
8075720	4.5e-06	1.6e-07	5.67973	7.04658	0.356417	APOL2	apolipoprotein L2
8147777	7.77e-09	5.55e-11	7.43595	14.7319	1.00493	CTHRC1	collagen triple helix repeat containing 1
8151496	4.57e-06	1.63e-07	-5.67613	7.03165	-0.571608	ZNF704	zinc finger protein 704
8124531	8.05e-08	1.04e-09	6.8073	11.9025	1.00398	HIST1H3I	histone cluster 1, H3i
7960529	6.28e-06	2.41e-07	5.58428	6.6527	1.00221	SCNN1A	sodium channel epithelial 1 alpha subunit
8113502	4.59e-06	1.64e-07	5.67418	7.02359	0.481355
8108603	4.61e-06	1.65e-07	5.67282	7.01797	0.392594	HARS2	histidyl-tRNA synthetase 2, mitochondrial
8172460	4.62e-06	1.65e-07	5.67214	7.01515	0.244695	SLC35A2	solute carrier family 35 member A2
8145622	4.64e-06	1.66e-07	-5.67115	7.01106	-0.51805
7945014	4.67e-06	1.68e-07	5.66915	7.00276	0.674876	CHEK1	checkpoint kinase 1
8121601	4.68e-06	1.68e-07	5.66857	7.00037	0.869373	FAM26E	family with sequence similarity 26 member E
8078461	4.71e-06	1.69e-07	5.66653	6.99192	0.616334	FBXL2	F-box and leucine rich repeat protein 2
8156415	4.71e-06	1.7e-07	-5.66647	6.99168	-0.815969	WNK2	WNK lysine deficient protein kinase 2
8072946	4.73e-06	1.7e-07	-5.66527	6.98673	-0.466175	EIF3L	eukaryotic translation initiation factor 3 subunit L
8079140	4.79e-06	1.72e-07	-5.66256	6.97551	-0.271689	SNRK	SNF related kinase
8021442	4.82e-06	1.74e-07	5.66085	6.96844	0.714592	ZNF532	zinc finger protein 532
8096251	4.83e-06	1.74e-07	-5.66015	6.96552	-0.423453	NUDT9	nudix hydrolase 9
7918426	4.84e-06	1.75e-07	5.65921	6.96166	0.85104	SLC16A4	solute carrier family 16 member 4
7928534	4.85e-06	1.76e-07	-5.65838	6.95821	-0.457341	C10orf11	chromosome 10 open reading frame 11
7921713	4.86e-06	1.76e-07	5.65788	6.95612	0.516397	TSTD1///F11R	thiosulfate sulfurtransferase like domain containing 1///F11 receptor
7997230	4.86e-06	1.76e-07	5.65765	6.95519	0.371917	PSMD7	proteasome 26S subunit, non-ATPase 7
7931187	4.86e-06	1.76e-07	5.65741	6.95421	0.429814	BUB3	BUB3, mitotic checkpoint protein
8042168	4.86e-06	1.76e-07	5.65721	6.95338	0.440408	KIAA1841	KIAA1841
7981994	4.93e-06	1.79e-07	-5.65335	6.93741	-0.528579	SNORD116-23	small nucleolar RNA, C/D box 116-23
7938629	4.93e-06	1.79e-07	-5.65329	6.93717	-0.801504	PDE3B	phosphodiesterase 3B
8048733	4.94e-06	1.8e-07	5.65267	6.93461	0.53956	ACSL3	acyl-CoA synthetase long-chain family member 3
7941621	4.96e-06	1.81e-07	5.65159	6.93014	0.387994	DPP3	dipeptidyl peptidase 3
8010770	7.99e-11	1.32e-13	8.7027	20.5759	1.00008	SLC16A3	solute carrier family 16 member 3
8030582	5.01e-06	1.83e-07	5.64861	6.91782	0.614232	MYH14	myosin, heavy chain 14, non-muscle
8020508	5.03e-06	1.84e-07	5.64766	6.9139	0.523007	RIOK3	RIO kinase 3
7993341	5.06e-06	1.85e-07	5.64602	6.90714	0.339171	BFAR	bifunctional apoptosis regulator
7939215	5.06e-06	1.85e-07	5.64601	6.90707	0.580103	KIAA1549L	KIAA1549 like
7981988	5.08e-06	1.86e-07	-5.6445	6.90085	-0.67493	SNORD116-20	small nucleolar RNA, C/D box 116-20
8135718	5.08e-06	1.86e-07	-5.64435	6.90023	-0.389677	ING3	inhibitor of growth family member 3
8121193	5.08e-06	1.87e-07	-5.64405	6.89898	-0.340405	KLHL32	kelch like family member 32
8163116	1.36e-05	6.3e-07	-5.35796	5.73188	-1.00145	EPB41L4B	erythrocyte membrane protein band 4.1 like 4B
7922846	1.14e-05	5.04e-07	-5.41105	5.94619	-1.00488	FAM129A	family with sequence similarity 129 member A
8090070	5.11e-06	1.88e-07	-5.64242	6.89225	-0.578032	ADCY5	adenylate cyclase 5
7953218	5.12e-06	1.89e-07	5.64133	6.88777	0.623869	RAD51AP1	RAD51 associated protein 1
7930559	5.13e-06	1.89e-07	5.6409	6.88597	0.413429
8037695	5.15e-06	1.9e-07	5.63964	6.88078	0.357256	SYMPK	symplekin
7936249	5.18e-06	1.91e-07	-5.63835	6.87546	-0.368362	SORCS1	sortilin related VPS10 domain containing receptor 1
8154733	5.21e-06	1.93e-07	-5.6364	6.86739	-0.443184	ACO1	aconitase 1
8174119	5.21e-06	1.93e-07	-5.63637	6.86726	-0.571049	ZMAT1	zinc finger matrin-type 1
7982757	5.25e-06	1.95e-07	5.6345	6.85954	0.774744	KNL1	kinetochore scaffold 1
8158597	5.25e-06	1.95e-07	5.6343	6.85872	0.371833	GPR107	G protein-coupled receptor 107
8105067	5.25e-06	1.95e-07	-5.63379	6.85661	-0.576993	PTGER4	prostaglandin E receptor 4
8161044	5.27e-06	1.96e-07	5.63301	6.85341	0.905997	TPM2	tropomyosin 2 (beta)
7901426	5.31e-06	1.97e-07	-5.63097	6.84499	-0.316656	ZFYVE9	zinc finger FYVE-type containing 9
7949904	5.31e-06	1.98e-07	5.63071	6.84392	0.38496	UNC93B1	unc-93 homolog B1 (C. elegans)
7921868	5.42e-06	2.02e-07	5.62589	6.82401	0.942724	FCGR3A	Fc fragment of IgG receptor IIIa
8168045	5.46e-06	2.04e-07	5.62397	6.81609	0.317633	EFNB1	ephrin B1
7974316	5.46e-06	2.04e-07	5.62351	6.81422	0.88048	FRMD6	FERM domain containing 6
8079149	5.47e-06	2.04e-07	-5.62291	6.81174	-0.395203
8083779	5.5e-06	2.06e-07	-5.6216	6.80632	-0.87172	SERPINI1	serpin family I member 1
7975412	5.5e-06	2.06e-07	5.62122	6.80479	0.451812	TTC9	tetratricopeptide repeat domain 9
8109407	5.5e-06	2.06e-07	5.62113	6.80442	0.434972	GALNT10	polypeptide N-acetylgalactosaminyltransferase 10
8102643	5.54e-06	2.08e-07	5.61892	6.79528	0.705369	CCNA2	cyclin A2
8123695	5.56e-06	2.09e-07	-5.61784	6.79083	-0.771103	ECI2	enoyl-CoA delta isomerase 2
7972828	5.57e-06	2.09e-07	5.61758	6.78977	0.340639	ANKRD10	ankyrin repeat domain 10
8108724	5.61e-06	2.11e-07	5.61538	6.78069	0.529978	PCDHB10	protocadherin beta 10
8021565	5.63e-06	2.12e-07	-5.61433	6.77639	-0.540931	PHLPP1	PH domain and leucine rich repeat protein phosphatase 1
8098379	5.64e-06	2.12e-07	-5.61392	6.7747	-0.771726	WDR17	WD repeat domain 17
7910997	5.65e-06	2.13e-07	5.6134	6.77256	0.607181	EXO1	exonuclease 1
7976783	5.67e-06	2.14e-07	-5.6121	6.76719	-0.802498	DLK1	delta like non-canonical Notch ligand 1
8132188	5.68e-06	2.15e-07	5.6115	6.7647	0.345926	AVL9	AVL9 cell migration associated
7947496	9.13e-05	6.83e-06	-4.77542	3.4559	-1.00524	SLC1A2	solute carrier family 1 member 2
8004152	5.69e-06	2.15e-07	-5.61068	6.76133	-0.27358	WSCD1	WSC domain containing 1
8130173	5.85e-06	2.22e-07	5.60419	6.73461	0.608364	RAET1L	retinoic acid early transcript 1L
7915733	5.9e-06	2.24e-07	5.60179	6.72473	0.499219	PRDX1	peroxiredoxin 1
7982290	5.93e-06	2.25e-07	5.60042	6.71911	0.922801
7992639	5.95e-06	2.26e-07	-5.59937	6.71476	-0.390504	TBC1D24	TBC1 domain family member 24
8091411	6.09e-06	2.32e-07	5.59373	6.69155	0.665841	TM4SF1	transmembrane 4 L six family member 1
8006542	6.09e-06	2.32e-07	5.59366	6.6913	0.51418	AP2B1	adaptor related protein complex 2 beta 1 subunit
8001938	6.09e-06	2.32e-07	5.59337	6.69009	0.333729	TRADD	TNFRSF1A associated via death domain
8067233	6.1e-06	2.33e-07	5.59275	6.68752	0.815224	PMEPA1	prostate transmembrane protein, androgen induced 1
7999903	6.11e-06	2.33e-07	5.59223	6.6854	0.465101	KNOP1	lysine rich nucleolar protein 1
8117594	6.18e-06	2.36e-07	5.58935	6.67354	0.875808	HIST1H2BM	histone cluster 1, H2bm
7901993	6.2e-06	2.37e-07	-5.58832	6.66932	-0.60903	CACHD1	cache domain containing 1
7960863	6.2e-06	2.37e-07	-5.58799	6.66796	-0.670011
8126446	6.2e-06	2.38e-07	-5.58765	6.66657	-0.308157	C6orf226	chromosome 6 open reading frame 226
7924773	6.2e-06	2.38e-07	5.58762	6.66643	0.508712	CDC42BPA	CDC42 binding protein kinase alpha
8173430	6.2e-06	2.38e-07	5.58756	6.6662	0.219412	SNX12	sorting nexin 12
8107326	6.26e-06	2.4e-07	-5.58518	6.65641	-0.332346	SNORA13	small nucleolar RNA, H/ACA box 13
8098654	1.47e-08	1.25e-10	-7.2626	13.9452	-1.01018	KLKB1	kallikrein B1
8119338	6.28e-06	2.42e-07	-5.58404	6.65171	-0.390374	GLP1R	glucagon like peptide 1 receptor
7967624	6.3e-06	2.43e-07	5.58286	6.64688	0.425553	SLC15A4	solute carrier family 15 member 4
7917612	6.33e-06	2.44e-07	-5.58157	6.64159	-0.539631	HFM1	HFM1, ATP dependent DNA helicase homolog
8141076	6.43e-06	2.48e-07	5.57769	6.62563	0.518656	PON2	paraoxonase 2
8024111	6.43e-06	2.48e-07	5.57752	6.62497	0.557654	CNN2	calponin 2
8015735	6.46e-06	2.5e-07	-5.57612	6.61921	-1.68977
8011375	6.46e-06	2.5e-07	-5.57589	6.61826	-0.3093	TRPV1	transient receptor potential cation channel subfamily V member 1
8106730	6.5e-06	2.52e-07	5.57424	6.61148	0.615113	XRCC4	X-ray repair cross complementing 4
7902645	6.51e-06	2.52e-07	-5.57388	6.60999	-0.203819	SPATA1	spermatogenesis associated 1
8040211	6.53e-06	2.53e-07	-5.57299	6.60634	-0.544795	KLF11	Kruppel like factor 11
8146357	6.64e-06	2.58e-07	5.56872	6.5888	0.60185	MCM4	minichromosome maintenance complex component 4
7955787	6.64e-06	2.58e-07	5.56846	6.58775	0.28651	SP1	Sp1 transcription factor
8113699	6.67e-06	2.6e-07	-5.56725	6.58276	-0.400531
8020955	6.72e-06	2.62e-07	5.56527	6.57468	0.630993	MOCOS	molybdenum cofactor sulfurase
8103601	6.76e-06	2.63e-07	5.56378	6.56853	0.81811	DDX60L	DEAD-box helicase 60-like
8008900	6.77e-06	2.64e-07	-5.56312	6.56584	-0.494304	CA4	carbonic anhydrase 4
8161755	7.6e-07	1.73e-08	-6.18608	9.18482	-1.01225	ALDH1A1	aldehyde dehydrogenase 1 family member A1
8158431	6.78e-06	2.65e-07	-5.56231	6.56253	-0.557487	PHYHD1	phytanoyl-CoA dioxygenase domain containing 1
8147244	6.82e-06	2.67e-07	-5.5609	6.55672	-0.244961	NECAB1	N-terminal EF-hand calcium binding protein 1
8143270	6.9e-06	2.7e-07	5.55789	6.54438	0.400433	ZC3HAV1L	zinc finger CCCH-type containing, antiviral 1 like
8100603	6.96e-06	2.73e-07	-5.55571	6.53545	-0.458696	CENPC	centromere protein C
8105862	6.96e-06	2.73e-07	5.55531	6.5338	0.431209	CDK7	cyclin dependent kinase 7
8177462	6.96e-06	2.73e-07	5.55531	6.5338	0.431209	CDK7	cyclin dependent kinase 7
7954006	6.96e-06	2.73e-07	5.55502	6.53262	0.251832	PTMA///PTMA	prothymosin, alpha///prothymosin, alpha
8049180	7e-06	2.75e-07	5.55359	6.52675	0.424576	EIF4E2	eukaryotic translation initiation factor 4E family member 2
7905986	7.02e-06	2.76e-07	5.55265	6.52292	0.366436	FDPS	farnesyl diphosphate synthase
8128894	7.04e-06	2.77e-07	-5.55172	6.51909	-0.410208	REV3L	REV3 like, DNA directed polymerase zeta catalytic subunit
7965884	5.28e-05	3.44e-06	-4.94632	4.10845	-1.0186	PAH	phenylalanine hydroxylase
8049957	7.11e-06	2.8e-07	-5.5491	6.50837	-0.942556	LOC285097	uncharacterized FLJ38379
8178841	7.16e-06	2.83e-07	5.54718	6.50048	0.593182	TAP2	transporter 2, ATP binding cassette subfamily B member
7937667	7.17e-06	2.83e-07	-5.54661	6.49816	-0.840047	BRSK2	BR serine/threonine kinase 2
8151092	7.18e-06	2.84e-07	-5.54593	6.49535	-0.41512	CRH	corticotropin releasing hormone
7976322	0.000298	2.99e-05	-4.39567	2.05584	-1.02353	CHGA	chromogranin A
8058670	7.18e-06	2.85e-07	5.54548	6.49354	0.466763	IKZF2	IKAROS family zinc finger 2
8168762	7.18e-06	2.85e-07	5.54544	6.49336	0.268794	CSTF2	cleavage stimulation factor subunit 2
8022666	2.01e-07	3.28e-09	-6.55562	10.7906	-1.02832	CHST9	carbohydrate sulfotransferase 9
7923347	7.24e-06	2.88e-07	5.54298	6.48327	0.844402	LAD1	ladinin 1
8091087	7.24e-06	2.88e-07	-5.54282	6.48265	-0.316654	NMNAT3	nicotinamide nucleotide adenylyltransferase 3
8176230	7.28e-06	2.9e-07	-5.54147	6.47709	-0.277178	RAB39B	RAB39B, member RAS oncogene family
7976189	7.31e-06	2.91e-07	5.54023	6.47201	0.254892	PSMC1	proteasome 26S subunit, ATPase 1
8003621	7.32e-06	2.92e-07	-5.53989	6.47065	-0.362341	MRM3	mitochondrial rRNA methyltransferase 3
8113666	4.69e-08	5.34e-10	-6.95095	12.543	-1.02932	SEMA6A	semaphorin 6A
8005661	7.4e-06	2.95e-07	5.53697	6.45869	0.399619	SPECC1	sperm antigen with calponin homology and coiled-coil domains 1
8077370	7.45e-06	2.98e-07	-5.53508	6.45097	-0.274783	SETMAR	SET domain and mariner transposase fusion gene
8089743	7.49e-06	3e-07	5.53356	6.44474	0.561171	B4GALT4	beta-1,4-galactosyltransferase 4
7976488	0.000696	8.47e-05	-4.11576	1.07187	-1.03335	SERPINA5	serpin family A member 5
7898655	7.54e-06	3.02e-07	5.53172	6.43718	0.596241	CDA	cytidine deaminase
8116710	7.6e-06	3.05e-07	5.52955	6.42831	0.236093	CDYL	chromodomain Y-like
8099670	7.61e-06	3.06e-07	-5.52904	6.42626	-0.370048	CCDC149	coiled-coil domain containing 149
8131614	7.63e-06	3.07e-07	5.52818	6.42273	0.682901	AHR	aryl hydrocarbon receptor
8124924	7.64e-06	3.07e-07	5.5276	6.42036	0.255041
8134552	7.81e-06	3.14e-07	5.52245	6.39927	0.684166	ARPC1B	actin related protein 2/3 complex subunit 1B
7970737	7.83e-06	3.16e-07	-5.52143	6.39513	-0.699346	FLT3	fms related tyrosine kinase 3
7902810	7.86e-06	3.17e-07	5.5206	6.39172	0.439179	LMO4	LIM domain only 4
8149330	7.87e-06	3.18e-07	5.51997	6.38916	0.848623	CTSB	cathepsin B
7902435	7.93e-06	3.2e-07	5.51786	6.38054	0.685732
8133413	7.94e-06	3.21e-07	5.51756	6.37932	0.348838	LIMK1	LIM domain kinase 1
8003773	7.94e-06	3.21e-07	-5.51723	6.37796	-0.717818	RAP1GAP2	RAP1 GTPase activating protein 2
8019857	8e-06	3.24e-07	5.51529	6.37001	0.679199	NDC80	NDC80, kinetochore complex component
8147848	8.02e-06	3.25e-07	5.5145	6.36678	0.466113	OXR1	oxidation resistance 1
8078380	8.03e-06	3.26e-07	5.51395	6.36455	0.633413	ZNF860	zinc finger protein 860
8060134	7.75e-08	9.8e-10	-6.81956	11.957	-1.03568	KIF1A	kinesin family member 1A
8054338	8.05e-06	3.27e-07	5.51296	6.36052	0.578611	CREG2	cellular repressor of E1A stimulated genes 2
8060895	8.1e-06	3.29e-07	-5.51142	6.35421	-0.457674	RNU105B	RNA, U105B small nucleolar
8095535	8.15e-06	3.32e-07	-5.50971	6.34726	-0.669639	ENAM	enamelin
8035868	8.18e-06	3.34e-07	-5.50845	6.34209	-0.291298	LOC100420587	SHC binding and spindle associated 1 pseudogene
7939665	8.18e-06	3.34e-07	5.50836	6.34174	0.429597	MDK	midkine (neurite growth-promoting factor 2)
8078529	8.18e-06	3.34e-07	5.50829	6.34145	0.48008	STAC	SH3 and cysteine rich domain
8045795	8.18e-06	3.34e-07	-5.50795	6.34004	-0.673499	KCNJ3	potassium voltage-gated channel subfamily J member 3
8090448	8.19e-06	3.35e-07	5.50769	6.33901	0.531978	RUVBL1///RUVBL1	RuvB like AAA ATPase 1///RuvB like AAA ATPase 1
7931930	8.19e-06	3.35e-07	-5.5073	6.33739	-0.479087	PRKCQ	protein kinase C theta
8116316	8.22e-06	3.37e-07	5.5063	6.3333	0.462896	MGAT4B	mannosyl (alpha-1,3-)-glycoprotein beta-1,4-N-acetylglucosaminyltransferase, isozyme B
8140085	8.22e-06	3.37e-07	-5.50602	6.33219	-0.572184	MLXIPL	MLX interacting protein like
8020423	8.25e-06	3.38e-07	5.50513	6.32853	0.367662	MIB1	mindbomb E3 ubiquitin protein ligase 1
7955873	8.29e-06	3.4e-07	5.50369	6.32268	0.285523	HOXC6///HOXC4	homeobox C6///homeobox C4
8003357	8.29e-06	3.4e-07	5.50366	6.32256	0.479494	PIEZO1	piezo type mechanosensitive ion channel component 1
7919612	8.29e-06	3.41e-07	5.5033	6.32106	0.613412	HIST2H3D///HIST2H3A///HIST2H3C	histone cluster 2, H3d///histone cluster 2, H3a///histone cluster 2, H3c
7904755	8.3e-06	3.41e-07	5.50291	6.31947	0.274918	PEX11B	peroxisomal biogenesis factor 11 beta
8179564	8.35e-06	3.44e-07	5.50112	6.31218	0.487054	KIFC1	kinesin family member C1
8015366	8.4e-06	3.46e-07	5.4997	6.30641	0.656352	KRT14	keratin 14
8054467	8.4e-06	3.47e-07	5.49941	6.30518	0.376063	2020-09-10	septin 10
8174513	0.000564	6.56e-05	-4.18557	1.31322	-1.03883	CHRDL1	chordin like 1
7918911	8.5e-06	3.51e-07	5.49623	6.29224	0.552448
8110408	8.5e-06	3.51e-07	5.49622	6.2922	0.451368	LOC728554///THOC3	THO complex 3 pseudogene///THO complex 3
8021275	8.57e-06	3.55e-07	-5.4937	6.28193	-0.392059	POLI	DNA polymerase iota
7919642	8.57e-06	3.56e-07	5.49339	6.28067	0.63495	HIST2H2AB///HIST2H2AB	histone cluster 2, H2ab///histone cluster 2, H2ab
8177760	8.57e-06	3.56e-07	5.49324	6.28002	0.58444	TRIM15	tripartite motif containing 15
8179070	8.57e-06	3.56e-07	5.49324	6.28002	0.58444	TRIM15	tripartite motif containing 15
7920971	8.57e-06	3.56e-07	5.49322	6.27996	0.349297	GLMP	glycosylated lysosomal membrane protein
8146198	8.59e-06	3.57e-07	5.49236	6.27646	0.500752	POLB	DNA polymerase beta
7918902	8.67e-06	3.61e-07	5.48996	6.26668	0.518439	CD58	CD58 molecule
8007620	8.69e-06	3.62e-07	5.4893	6.26396	0.523136	GRN	granulin
8095163	8.7e-06	3.62e-07	5.48889	6.26229	0.352682	EXOC1	exocyst complex component 1
8038163	8.76e-06	3.65e-07	-5.48708	6.25492	-0.430533	RASIP1	Ras interacting protein 1
7990582	8.83e-06	3.69e-07	-5.48472	6.24533	-0.343123	SCAPER	S-phase cyclin A associated protein in the ER
8089771	8.83e-06	3.69e-07	5.48469	6.24519	0.585226	CD80	CD80 molecule
8121515	0.000474	5.26e-05	-4.24487	1.52039	-1.04438	SLC16A10	solute carrier family 16 member 10
8149927	5.71e-09	3.58e-11	-7.52925	15.157	-1.05022	CLU	clusterin
8053737	8.91e-06	3.73e-07	-5.48204	6.23439	-0.70856	LOC102725104///LOC101059935///ANKRD20A8P	putative ankyrin repeat domain-containing protein 20A12 pseudogene///ankyrin repeat domain-containing protein 18A-like///ankyrin repeat domain 20 family member A8, pseudogene
8004545	8.92e-06	3.74e-07	-5.48153	6.23234	-0.46087	ATP1B2	ATPase Na+/K+ transporting subunit beta 2
7930994	8.92e-06	3.74e-07	5.4814	6.23179	0.249041	LINC01561	long intergenic non-protein coding RNA 1561
8028058	8.94e-06	3.75e-07	-5.48065	6.22875	-0.584003	KIRREL2	kin of IRRE like 2 (Drosophila)
7961875	8.94e-06	3.76e-07	-5.48042	6.22781	-0.203522	LMNTD1	lamin tail domain containing 1
8027402	8.96e-06	3.77e-07	5.47981	6.22532	0.487453	CCNE1	cyclin E1
8129728	8.99e-06	3.78e-07	-5.47882	6.22129	-0.399272	AHI1	Abelson helper integration site 1
7994102	9e-06	3.79e-07	5.47817	6.21865	0.387832	DCTN5	dynactin subunit 5
7970924	9e-06	3.79e-07	-5.47811	6.2184	-0.369643	STARD13	StAR related lipid transfer domain containing 13
8098620	9.12e-06	3.85e-07	-5.47484	6.20507	-0.574667	FAM149A	family with sequence similarity 149 member A
8138822	9.17e-06	3.87e-07	-5.47328	6.19872	-0.480121
8027621	9.18e-06	3.88e-07	5.47272	6.19644	0.552029	GPI///GPI	glucose-6-phosphate isomerase///glucose-6-phosphate isomerase
8037563	9.18e-06	3.88e-07	5.47266	6.19621	0.402523	PPP1R13L	protein phosphatase 1 regulatory subunit 13 like
7924450	9.27e-06	3.93e-07	5.4701	6.18579	0.747156	DUSP10	dual specificity phosphatase 10
8106448	9.28e-06	3.93e-07	-5.46983	6.1847	-0.83791	PDE8B	phosphodiesterase 8B
8052143	9.29e-06	3.94e-07	-5.4694	6.18294	-0.385552	GPR75	G protein-coupled receptor 75
8094278	9.32e-06	3.95e-07	5.46847	6.17914	0.896888	NCAPG	non-SMC condensin I complex subunit G
8149733	9.35e-06	3.97e-07	5.4673	6.17442	0.523047	TNFRSF10B	TNF receptor superfamily member 10b
8124430	9.41e-06	4e-07	5.46566	6.16774	0.522214	HIST1H1D	histone cluster 1, H1d
7987869	9.41e-06	4e-07	5.46556	6.16734	0.457428	TMEM87A	transmembrane protein 87A
7992529	9.41e-06	4.01e-07	5.46533	6.16638	0.281864	TRAF7	TNF receptor associated factor 7
8156571	7e-05	4.88e-06	-4.85987	3.7767	-1.05353	MIR27B///C9orf3	microRNA 27b///chromosome 9 open reading frame 3
8098870	9.51e-06	4.05e-07	5.46252	6.15497	0.466197	SPON2	spondin 2
7971713	9.63e-06	4.11e-07	-5.45927	6.14176	-0.508558	DHRS12	dehydrogenase/reductase 12
7991800	9.65e-06	4.12e-07	-5.45871	6.13949	-0.759405	ARHGDIG	Rho GDP dissociation inhibitor gamma
8026926	9.68e-06	4.14e-07	-5.45776	6.13562	-0.456407	MAST3	microtubule associated serine/threonine kinase 3
8126770	9.69e-06	4.15e-07	-5.45728	6.13366	-0.597232	CYP39A1	cytochrome P450 family 39 subfamily A member 1
8135378	6.19e-08	7.42e-10	-6.87991	12.2258	-1.05497	PRKAR2B	protein kinase cAMP-dependent type II regulatory subunit beta
8128459	9.81e-06	4.2e-07	-5.45403	6.12045	-0.582895	SIM1	single-minded family bHLH transcription factor 1
7956261	9.83e-06	4.22e-07	5.45333	6.1176	0.429432	RBMS2	RNA binding motif single stranded interacting protein 2
8103494	9.89e-06	4.24e-07	-5.45174	6.11114	-0.839838	NPY1R///NPY1R	neuropeptide Y receptor Y1///neuropeptide Y receptor Y1
8136039	9.91e-06	4.26e-07	5.45106	6.10837	0.327265	ATP6V1F	ATPase H+ transporting V1 subunit F
7979281	9.93e-06	4.27e-07	5.45044	6.10586	0.657242	WDHD1	WD repeat and HMG-box DNA binding protein 1
7942289	9.93e-06	4.27e-07	5.45006	6.10434	0.31117	RNF121	ring finger protein 121
8109201	9.98e-06	4.3e-07	5.44875	6.099	0.398584	HMGXB3	HMG-box containing 3
8086615	1e-05	4.32e-07	-5.44734	6.0933	-0.348713	LRRC2	leucine rich repeat containing 2
7906194	1.01e-05	4.35e-07	-5.44572	6.08671	-0.282122	GPATCH4	G-patch domain containing 4
8061966	1.02e-05	4.39e-07	5.44359	6.07805	0.286712	RALY	RALY heterogeneous nuclear ribonucleoprotein
8120335	1.02e-05	4.43e-07	5.44161	6.07003	0.817492	FAM83B	family with sequence similarity 83 member B
7997352	1.02e-05	4.43e-07	-5.44142	6.06926	-0.231799	WWOX	WW domain containing oxidoreductase
8078956	1.02e-05	4.44e-07	-5.44119	6.06832	-1.113
8155414	1.02e-05	4.44e-07	-5.44109	6.06792	-0.812374	LOC102725104///LOC101059935///ANKRD20A8P	putative ankyrin repeat domain-containing protein 20A12 pseudogene///ankyrin repeat domain-containing protein 18A-like///ankyrin repeat domain 20 family member A8, pseudogene
8161384	1.02e-05	4.44e-07	-5.44109	6.06792	-0.812374	LOC102725104///LOC101059935///ANKRD20A8P	putative ankyrin repeat domain-containing protein 20A12 pseudogene///ankyrin repeat domain-containing protein 18A-like///ankyrin repeat domain 20 family member A8, pseudogene
7961546	1.03e-05	4.45e-07	5.44027	6.06457	0.687494	EPS8	epidermal growth factor receptor pathway substrate 8
8123920	1.04e-05	4.5e-07	-5.43787	6.05485	-0.525417	ELOVL2	ELOVL fatty acid elongase 2
8134581	1.04e-05	4.5e-07	5.43765	6.05395	0.420133	ARPC1A	actin related protein 2/3 complex subunit 1A
8098549	1.04e-05	4.51e-07	-5.43754	6.05352	-0.488543	STOX2	storkhead box 2
7966150	1.04e-05	4.52e-07	5.43702	6.0514	0.502394	SSH1	slingshot protein phosphatase 1
7973448	1.04e-05	4.52e-07	-5.43679	6.05047	-0.353894	DHRS4L1///DHRS4L2///DHRS4	dehydrogenase/reductase 4 like 1///dehydrogenase/reductase 4 like 2///dehydrogenase/reductase 4
8068684	0.00323	0.000566	-3.57333	-0.705324	-1.05749	FAM3B	family with sequence similarity 3 member B
7905406	1.05e-05	4.57e-07	5.43411	6.03959	0.693402	CGN	cingulin
7944955	1.06e-05	4.64e-07	-5.43072	6.02585	-0.309502	PKNOX2	PBX/knotted 1 homeobox 2
8090469	1.06e-05	4.64e-07	-5.43072	6.02584	-0.360362	GATA2	GATA binding protein 2
8124521	1.06e-05	4.64e-07	5.43043	6.02468	0.566409	HIST1H4J///HIST1H4K///HIST1H4J///HIST1H4K	histone cluster 1, H4j///histone cluster 1, H4k///histone cluster 1, H4j///histone cluster 1, H4k
8066619	1.07e-05	4.7e-07	-5.4274	6.01239	-0.733951	PLTP	phospholipid transfer protein
7958331	1.07e-05	4.71e-07	-5.42735	6.01219	-0.382254	RIC8B	RIC8 guanine nucleotide exchange factor B
7981982	1.07e-05	4.71e-07	-5.42718	6.0115	-0.648624	SNORD116-22///SNORD116-21///SNORD116-20///SNORD116-18///SNORD116-17///SNORD116-16///SNORD116-15///SNORD116-14///SNORD116-19///SNRPN	small nucleolar RNA, C/D box 116-22///small nucleolar RNA, C/D box 116-21///small nucleolar RNA, C/D box 116-20///small nucleolar RNA, C/D box 116-18///small nucleolar RNA, C/D box 116-17///small nucleolar RNA, C/D box 116-16///small nucleolar RNA, C/D box 116-15///small nucleolar RNA, C/D box 116-14///small nucleolar RNA, C/D box 116-19///small nuclear ribonucleoprotein polypeptide N
7981986	1.07e-05	4.71e-07	-5.42718	6.0115	-0.648624	SNORD116-22///SNORD116-21///SNORD116-20///SNORD116-18///SNORD116-17///SNORD116-16///SNORD116-15///SNORD116-14///SNORD116-19///SNRPN	small nucleolar RNA, C/D box 116-22///small nucleolar RNA, C/D box 116-21///small nucleolar RNA, C/D box 116-20///small nucleolar RNA, C/D box 116-18///small nucleolar RNA, C/D box 116-17///small nucleolar RNA, C/D box 116-16///small nucleolar RNA, C/D box 116-15///small nucleolar RNA, C/D box 116-14///small nucleolar RNA, C/D box 116-19///small nuclear ribonucleoprotein polypeptide N
8008289	1.08e-05	4.73e-07	5.42631	6.008	0.420551	TMEM92	transmembrane protein 92
8180034	1.09e-05	4.78e-07	5.42378	5.99774	0.610078	TAP2	transporter 2, ATP binding cassette subfamily B member
8154785	1.09e-05	4.81e-07	5.42214	5.99107	0.424905	CHMP5	charged multivesicular body protein 5
7969060	1.1e-05	4.85e-07	-5.42021	5.98329	-0.397653	FNDC3A	fibronectin type III domain containing 3A
7929258	1.1e-05	4.86e-07	5.41954	5.98056	0.695246	KIF11	kinesin family member 11
8172035	1.11e-05	4.87e-07	5.41922	5.97924	0.402503	DYNLT3	dynein light chain Tctex-type 3
8146687	3.69e-08	3.89e-10	-7.01936	12.8493	-1.06538	ADHFE1	alcohol dehydrogenase, iron containing 1
7927710	1.11e-05	4.9e-07	5.41779	5.97347	0.81617	CDK1	cyclin dependent kinase 1
8176574	1.11e-05	4.92e-07	5.41687	5.96976	0.759355
8092277	1.11e-05	4.92e-07	-5.41686	5.96969	-0.93753	PEX5L	peroxisomal biogenesis factor 5 like
8054281	1.12e-09	4.54e-12	-7.96451	17.1538	-1.07008	LONRF2	LON peptidase N-terminal domain and ring finger 2
7922130	2.51e-05	1.37e-06	-5.17123	4.98682	-1.07278	DPT	dermatopontin
7996393	1.14e-05	5.06e-07	5.41029	5.94313	0.402255	CBFB	core-binding factor beta subunit
8155591	1.14e-05	5.07e-07	-5.40973	5.94084	-0.780562	LOC102725104///LOC101059935///ANKRD20A8P	putative ankyrin repeat domain-containing protein 20A12 pseudogene///ankyrin repeat domain-containing protein 18A-like///ankyrin repeat domain 20 family member A8, pseudogene
8101945	1.14e-05	5.07e-07	5.40971	5.94076	0.458927	H2AFZ	H2A histone family member Z
8083709	1.15e-05	5.09e-07	5.40855	5.93605	0.580547	SMC4	structural maintenance of chromosomes 4
8030094	1.15e-05	5.13e-07	5.40676	5.9288	0.784546	FUT2	fucosyltransferase 2
7957613	1.16e-05	5.16e-07	5.40539	5.92329	0.430173	VEZT	vezatin, adherens junctions transmembrane protein
7961022	1.16e-05	5.16e-07	5.40538	5.92324	0.24746	PTMA///PTMA	prothymosin, alpha///prothymosin, alpha
8068633	1.17e-05	5.19e-07	5.40409	5.91802	0.716019	B3GALT5	beta-1,3-galactosyltransferase 5
7943892	1.17e-05	5.22e-07	-5.40294	5.91337	-0.594988	NCAM1	neural cell adhesion molecule 1
7977511	1.17e-05	5.23e-07	5.40217	5.91026	0.509154	TEP1	telomerase associated protein 1
7907830	1.18e-05	5.25e-07	5.40146	5.90737	0.531727	QSOX1	quiescin sulfhydryl oxidase 1
7910915	0.000188	1.69e-05	-4.54456	2.59619	-1.07298	CHRM3	cholinergic receptor muscarinic 3
7982287	1.18e-05	5.29e-07	5.39967	5.90014	0.462409	ARHGAP11B	Rho GTPase activating protein 11B
8020197	1.18e-05	5.3e-07	-5.39915	5.89804	-0.850605	ANKRD62	ankyrin repeat domain 62
7927071	1.18e-05	5.3e-07	-5.39909	5.89781	-0.32614	ZNF37A	zinc finger protein 37A
8117128	1.19e-05	5.35e-07	5.39689	5.88892	0.442497	E2F3	E2F transcription factor 3
7991516	1.19e-05	5.36e-07	-5.39665	5.88795	-0.465302	ADAMTS17	ADAM metallopeptidase with thrombospondin type 1 motif 17
8172158	1.19e-05	5.36e-07	5.39665	5.88795	0.449015	CASK	calcium/calmodulin dependent serine protein kinase
7978376	1.2e-05	5.39e-07	-5.39498	5.88119	-0.739479	STXBP6	syntaxin binding protein 6
7982000	1.2e-05	5.42e-07	-5.394	5.87726	-0.29992	SNORD116-26	small nucleolar RNA, C/D box 116-26
7943917	1.2e-05	5.42e-07	-5.39367	5.87591	-0.384739
8131475	1.2e-05	5.43e-07	5.39363	5.87572	0.585847	C1GALT1	core 1 synthase, glycoprotein-N-acetylgalactosamine 3-beta-galactosyltransferase 1
8168146	1.21e-05	5.45e-07	5.39252	5.87125	0.664936	KIF4A	kinesin family member 4A
8102869	1.21e-05	5.46e-07	-5.39227	5.87026	-0.236686
8115355	1.21e-05	5.46e-07	-5.39199	5.86911	-0.514545	GLRA1	glycine receptor alpha 1
8041727	0.00664	0.00142	-3.29193	-1.5533	-1.07348	SLC3A1	solute carrier family 3 member 1
7993126	5.42e-07	1.13e-08	-6.28155	9.59632	-1.07596	ABAT	4-aminobutyrate aminotransferase
8007071	1.23e-05	5.55e-07	5.38813	5.85353	0.806008	CDC6	cell division cycle 6
7988852	1.23e-05	5.58e-07	-5.38703	5.84908	-0.32085	BCL2L10	BCL2 like 10
8095562	1.24e-05	5.6e-07	-5.38615	5.84553	-0.368414
7910466	1.24e-05	5.61e-07	5.3857	5.84373	0.794667	CAPN9	calpain 9
8118669	1.24e-05	5.61e-07	5.38569	5.84368	0.400844	KIFC1	kinesin family member C1
7945666	1.24e-05	5.64e-07	5.38449	5.83882	0.534505	CTSD	cathepsin D
8104461	1.24e-05	5.65e-07	-5.38387	5.83635	-0.464569
8121312	1.25e-05	5.68e-07	-5.38259	5.83116	-0.358532	C6orf203	chromosome 6 open reading frame 203
8104449	1.25e-05	5.7e-07	5.38187	5.82824	0.44598	CCT5	chaperonin containing TCP1 subunit 5
8108620	1.25e-05	5.71e-07	5.38137	5.82623	0.246842	ZMAT2	zinc finger matrin-type 2
8115455	1.26e-05	5.72e-07	5.38088	5.82427	0.541671	HAVCR1	hepatitis A virus cellular receptor 1
7973918	1.26e-05	5.73e-07	5.38069	5.8235	0.480916	FAM177A1	family with sequence similarity 177 member A1
8087860	1.26e-05	5.74e-07	5.38031	5.82195	0.375436	TWF2	twinfilin actin binding protein 2
8141896	1.26e-05	5.75e-07	-5.37965	5.81929	-0.4499
8067869	1.26e-05	5.77e-07	-5.37887	5.81615	-0.236912	RBM11	RNA binding motif protein 11
8168081	1.26e-05	5.78e-07	-5.37864	5.81522	-0.261893
8092707	1.28e-05	5.85e-07	5.37555	5.80277	0.741157	P3H2	prolyl 3-hydroxylase 2
8169580	1.28e-05	5.87e-07	5.37488	5.80007	0.395113	IL13RA1	interleukin 13 receptor subunit alpha 1
8113938	1.29e-05	5.91e-07	-5.37335	5.79387	-0.190569	ACSL6	acyl-CoA synthetase long-chain family member 6
7951309	1.29e-05	5.92e-07	5.37308	5.79279	0.753493	MMP13	matrix metallopeptidase 13
8046380	1.29e-05	5.92e-07	5.37288	5.79201	0.584713	ITGA6	integrin subunit alpha 6
8103226	1.31e-05	6e-07	5.36953	5.77848	0.766105	TMEM154	transmembrane protein 154
8049016	1.32e-05	6.06e-07	5.36739	5.76987	0.485694	PSMD1	proteasome 26S subunit, non-ATPase 1
8124406	1.32e-05	6.06e-07	5.36737	5.76977	0.525729	HIST1H2BC	histone cluster 1, H2bc
8015884	0.0389	0.0136	-2.51533	-3.59852	-1.07927	PPY	pancreatic polypeptide
7937079	8.51e-05	6.24e-06	-4.79824	3.54226	-1.09363	BNIP3	BCL2 interacting protein 3
8137979	1.34e-05	6.17e-07	5.36326	5.75323	0.648183	ACTB	actin beta
7932433	1.34e-05	6.17e-07	-5.36323	5.75311	-0.557541	NSUN6	NOP2/Sun RNA methyltransferase family member 6
7951966	1.34e-05	6.17e-07	-5.36291	5.75181	-0.766405	FXYD6-FXYD2///FXYD2	FXYD6-FXYD2 readthrough///FXYD domain containing ion transport regulator 2
7910164	1.35e-05	6.22e-07	-5.36097	5.74398	-0.525097	COQ8A	coenzyme Q8A
8155602	1.35e-05	6.23e-07	-5.36096	5.74397	-0.767385	LOC102725104///ANKRD20A21P///LOC101059935///ANKRD20A12P///ANKRD20A8P///ANKRD20A4///ANKRD20A2///ANKRD20A3///ANKRD20A5P///ANKRD20A1	putative ankyrin repeat domain-containing protein 20A12 pseudogene///ankyrin repeat domain 20 family member A21, pseudogene///ankyrin repeat domain-containing protein 18A-like///ankyrin repeat domain 20 family member A12, pseudogene///ankyrin repeat domain 20 family member A8, pseudogene///ankyrin repeat domain 20 family member A4///ankyrin repeat domain 20 family member A2///ankyrin repeat domai…
8037888	1.35e-05	6.26e-07	-5.35959	5.73843	-0.50889	SLC8A2	solute carrier family 8 member A2
7981960	1.36e-05	6.29e-07	-5.35839	5.73359	-0.767722	SNORD116-6	small nucleolar RNA, C/D box 116-6
7938687	1.22e-05	5.5e-07	-5.39017	5.86177	-1.09967	NUCB2	nucleobindin 2
7949320	7.22e-05	5.08e-06	-4.84954	3.73727	-1.10197	GPHA2	glycoprotein hormone alpha 2
8073015	1.36e-05	6.31e-07	5.35786	5.73147	0.545634	KDELR3	KDEL endoplasmic reticulum protein retention receptor 3
8174141	1.36e-05	6.31e-07	-5.35786	5.73147	-0.463323	BEX5	brain expressed X-linked 5
8014282	1.36e-05	6.35e-07	5.35642	5.72566	0.420654	MMP28	matrix metallopeptidase 28
7981217	1.37e-05	6.37e-07	-5.35561	5.72242	-0.493012	ATG2B	autophagy related 2B
7930714	6.08e-07	1.3e-08	-6.25005	9.46028	-1.10403	ATRNL1	attractin like 1
8097468	1.39e-05	6.49e-07	-5.35115	5.70444	-0.379129
8173621	1.39e-05	6.49e-07	-5.35092	5.70355	-0.357706	KIAA2022	KIAA2022
7917649	1.39e-05	6.51e-07	-5.35044	5.7016	-0.735045	TGFBR3	transforming growth factor beta receptor 3
7899627	1.42e-05	6.63e-07	5.34611	5.68419	0.59561	TINAGL1	tubulointerstitial nephritis antigen like 1
8159476	1.42e-05	6.64e-07	5.3457	5.68255	0.327443	TRAF2	TNF receptor associated factor 2
8007976	1.43e-05	6.7e-07	5.34351	5.67372	0.356715	NPEPPS	aminopeptidase puromycin sensitive
7915971	1.43e-05	6.72e-07	-5.34284	5.67102	-0.293538	AGBL4	ATP/GTP binding protein like 4
7924309	8.74e-08	1.15e-09	-6.78533	11.8049	-1.10418	ESRRG	estrogen related receptor gamma
7956668	1.44e-05	6.73e-07	-5.34227	5.66875	-0.435719
8148548	1.44e-05	6.74e-07	5.34198	5.66756	0.492047	PSCA	prostate stem cell antigen
8080938	1.44e-05	6.75e-07	5.34164	5.66622	0.487436	MITF	melanogenesis associated transcription factor
8039044	1.45e-05	6.82e-07	-5.33929	5.65675	-0.415568	ZNF415	zinc finger protein 415
7998063	1.45e-05	6.82e-07	5.33909	5.65595	0.240724	TUBB3///MC1R	tubulin beta 3 class III///melanocortin 1 receptor
8035278	1.45e-05	6.83e-07	5.33887	5.65508	0.317926	ANO8	anoctamin 8
8071671	1.45e-05	6.84e-07	-5.33865	5.65419	-0.380752	GNAZ	G protein subunit alpha z
8174239	1.45e-05	6.86e-07	-5.33788	5.65109	-0.36797	BEX2	brain expressed X-linked 2
7988281	1.45e-05	6.86e-07	5.33783	5.65088	0.4314
7969091	1.45e-05	6.87e-07	-5.33749	5.64954	-0.808901
8109368	1.45e-05	6.87e-07	5.3374	5.64918	0.286846	G3BP1	G3BP stress granule assembly factor 1
7946680	1.47e-05	6.94e-07	5.33517	5.6402	0.4102	BTBD10	BTB domain containing 10
8160472	1.47e-05	6.95e-07	-5.33471	5.63837	-0.321063	TUSC1	tumor suppressor candidate 1
8017885	2.39e-05	1.29e-06	-5.18561	5.04369	-1.10439	ABCA8	ATP binding cassette subfamily A member 8
7936925	1.47e-05	6.98e-07	-5.33374	5.63447	-0.411344	FLJ37035	uncharacterized LOC399821
8020100	1.48e-05	7.04e-07	5.33182	5.62676	0.354793	RALBP1	ralA binding protein 1
7929976	1.49e-05	7.09e-07	5.33006	5.61969	0.428266	DPCD///DPCD	deleted in primary ciliary dyskinesia homolog (mouse)///deleted in primary ciliary dyskinesia homolog (mouse)
8108905	1.5e-05	7.12e-07	-5.32881	5.61466	-0.556784	KCTD16	potassium channel tetramerization domain containing 16
7981919	1.5e-05	7.15e-07	-5.32807	5.6117	-0.437296	SNURF///SNRPN	SNRPN upstream reading frame///small nuclear ribonucleoprotein polypeptide N
8115814	1.51e-05	7.18e-07	5.3271	5.6078	0.642055	SH3PXD2B	SH3 and PX domains 2B
8037374	1.52e-05	7.25e-07	5.32479	5.59854	0.843846	PLAUR	plasminogen activator, urokinase receptor
8043632	1.53e-05	7.28e-07	-5.32383	5.59467	-0.284702	FER1L5	fer-1 like family member 5
7928491	1.53e-05	7.31e-07	-5.32281	5.59057	-0.384792	KAT6B	lysine acetyltransferase 6B
8028851	1.54e-05	7.33e-07	5.32191	5.58694	0.344105	SHKBP1	SH3KBP1 binding protein 1
8114970	1.54e-05	7.36e-07	5.32108	5.58364	0.630875	C5orf46	chromosome 5 open reading frame 46
8052399	1.54e-05	7.36e-07	-5.32099	5.58327	-0.627207	BCL11A	B-cell CLL/lymphoma 11A
7921487	1.54e-05	7.37e-07	5.32073	5.58223	0.425094	TAGLN2	transgelin 2
7992685	1.54e-05	7.37e-07	5.3207	5.5821	0.324926	KCTD5	potassium channel tetramerization domain containing 5
8049990	7.11e-07	1.6e-08	-6.20415	9.26253	-1.10933	FAM150B	family with sequence similarity 150 member B
8163916	1.55e-05	7.43e-07	-5.31873	5.57421	-0.378084	TTLL11	tubulin tyrosine ligase like 11
7947248	1.56e-05	7.46e-07	5.31781	5.5705	0.674106	KIF18A	kinesin family member 18A
7995539	1.56e-05	7.46e-07	5.31771	5.57013	0.382527	NOD2	nucleotide binding oligomerization domain containing 2
8099340	1.57e-05	7.54e-07	5.31529	5.5604	0.5346	WDR1	WD repeat domain 1
8119403	1.57e-05	7.55e-07	-5.31486	5.55868	-0.655265	APOBEC2	apolipoprotein B mRNA editing enzyme catalytic subunit 2
7912145	1.57e-05	7.56e-07	5.31465	5.55784	0.554524	TNFRSF9	TNF receptor superfamily member 9
8150036	1.58e-05	7.6e-07	5.31343	5.55294	0.588573	KIF13B	kinesin family member 13B
8123303	1.58e-05	7.61e-07	-5.31294	5.55096	-0.563578	PACRG	PARK2 coregulated
8175039	1.58e-05	7.62e-07	5.31269	5.54998	0.459037	ELF4	E74 like ETS transcription factor 4
8114797	1.59e-05	7.65e-07	5.31198	5.54715	0.558717	SPRY4	sprouty RTK signaling antagonist 4
8040247	1.59e-05	7.69e-07	-5.31059	5.54155	-0.361744	RN7SL832P	RNA, 7SL, cytoplasmic 832, pseudogene
8067279	1.6e-05	7.73e-07	5.30936	5.53665	0.510927	CTSZ	cathepsin Z
8037322	1.6e-05	7.73e-07	5.30933	5.53653	0.313436	ETHE1	ETHE1, persulfide dioxygenase
8017262	1.61e-05	7.79e-07	5.30751	5.52922	0.73376	BRIP1	BRCA1 interacting protein C-terminal helicase 1
7937287	1.62e-05	7.82e-07	5.30645	5.52497	0.418258	PSMD13	proteasome 26S subunit, non-ATPase 13
8132387	1.62e-05	7.83e-07	-5.30632	5.52446	-0.509888	POU6F2	POU class 6 homeobox 2
7982792	1.62e-05	7.84e-07	5.30597	5.52306	0.375318	RAD51	RAD51 recombinase
8113369	1.62e-05	7.86e-07	-5.30545	5.52096	-0.471115	SLCO4C1	solute carrier organic anion transporter family member 4C1
7910792	1.63e-05	7.91e-07	-5.30396	5.51501	-0.82637	RYR2	ryanodine receptor 2
7922174	1.63e-05	7.93e-07	5.30313	5.51168	0.990254	F5	coagulation factor V
7907859	1.65e-05	8e-07	5.30113	5.50367	0.443979
8165650	1.65e-05	8.02e-07	-5.30051	5.50117	-0.480692
8058477	1.65e-05	8.03e-07	5.30028	5.50024	0.561486	KLF7	Kruppel like factor 7
8025142	1.65e-05	8.05e-07	5.29959	5.49748	0.309759	ARHGEF18	Rho/Rac guanine nucleotide exchange factor 18
7947274	1.65e-05	8.06e-07	-5.29933	5.49645	-0.6535	MPPED2	metallophosphoesterase domain containing 2
8062576	1.66e-05	8.1e-07	5.29827	5.4922	0.430726	DHX35	DEAH-box helicase 35
7901192	1.66e-05	8.1e-07	5.29823	5.49203	0.326485	RAD54L	RAD54-like (S. cerevisiae)
8036176	1.66e-05	8.12e-07	-5.29755	5.48932	-0.488094	NPHS1	NPHS1, nephrin
7943369	1.66e-05	8.13e-07	5.2973	5.48831	0.847936	TMEM133	transmembrane protein 133
8163672	1.67e-05	8.19e-07	-5.29566	5.48174	-0.410533	PAPPA-AS1	PAPPA antisense RNA 1
7900488	1.68e-05	8.22e-07	-5.29457	5.47738	-0.295151	MIR30E	microRNA 30e
7974533	1.69e-05	8.26e-07	-5.29346	5.47296	-0.60222	PELI2	pellino E3 ubiquitin protein ligase family member 2
8109830	1.7e-05	8.33e-07	5.29157	5.46539	0.61794	SPDL1	spindle apparatus coiled-coil protein 1
7896756	1.7e-05	8.33e-07	-5.29152	5.46518	-0.404921	FAM87B///FAM87A	family with sequence similarity 87 member B///family with sequence similarity 87 member A
7933640	1.7e-05	8.36e-07	-5.29056	5.46136	-0.909306	A1CF	APOBEC1 complementation factor
7952897	1.71e-05	8.42e-07	-5.28887	5.4546	-0.282242	IQSEC3	IQ motif and Sec7 domain 3
7905909	1.72e-05	8.43e-07	5.2886	5.45353	0.24676	EFNA4	ephrin A4
7975976	1.72e-05	8.47e-07	5.28737	5.44859	0.32831	AHSA1	activator of Hsp90 ATPase activity 1
7939374	1.72e-05	8.48e-07	-5.2873	5.44832	-0.466023
7988987	0.00111	0.000152	-3.9542	0.523957	-1.10989	ONECUT1	one cut homeobox 1
8076998	1.73e-05	8.51e-07	5.2863	5.44433	0.443691	PLXNB2	plexin B2
8094556	1.73e-05	8.53e-07	5.28574	5.44208	0.580652	PGM2	phosphoglucomutase 2
8113504	1.73e-05	8.55e-07	5.2853	5.4403	0.465242	NREP	neuronal regeneration related protein
7903162	1.73e-05	8.56e-07	-5.28486	5.43854	-0.902215	TMEM56-RWDD3///TMEM56	TMEM56-RWDD3 readthrough///transmembrane protein 56
7900365	1.74e-05	8.58e-07	5.28442	5.4368	0.630904	MFSD2A///MFSD2A	major facilitator superfamily domain containing 2A///major facilitator superfamily domain containing 2A
8054135	1.74e-05	8.58e-07	-5.28431	5.43637	-0.640735	MGAT4A	mannosyl (alpha-1,3-)-glycoprotein beta-1,4-N-acetylglucosaminyltransferase, isozyme A
8136807	0.0089	0.00206	-3.17293	-1.89559	-1.11239	PRSS3P2///PRSS2///PRSS3P2///PRSS2	protease, serine 3 pseudogene 2///protease, serine 2///protease, serine 3 pseudogene 2///protease, serine 2
8068280	1.75e-05	8.67e-07	5.28184	5.42649	0.387697	IFNGR2	interferon gamma receptor 2 (interferon gamma transducer 1)
8143518	1.75e-05	8.68e-07	-5.28154	5.4253	-0.305943	TRPV5	transient receptor potential cation channel subfamily V member 5
7979158	1.76e-05	8.72e-07	-5.28039	5.4207	-0.370497	TXNDC16	thioredoxin domain containing 16
7992205	1.77e-05	8.81e-07	5.27816	5.41177	0.233106	UBE2I	ubiquitin conjugating enzyme E2 I
7906079	1.78e-05	8.83e-07	5.27762	5.40963	0.975451	RAB25	RAB25, member RAS oncogene family
8055426	1.79e-05	8.91e-07	5.27542	5.40085	0.561249	MCM6	minichromosome maintenance complex component 6
8001818	1.79e-05	8.92e-07	5.27498	5.39905	0.342912	TK2	thymidine kinase 2, mitochondrial
7944795	1.36e-05	6.3e-07	-5.35793	5.73175	-1.11835	OR4D5	olfactory receptor family 4 subfamily D member 5
8110090	1.8e-05	8.95e-07	5.27435	5.39658	0.487584	SFXN1	sideroflexin 1
8085145	1.81e-05	9e-07	5.27299	5.3911	0.409429	RAD18	RAD18, E3 ubiquitin protein ligase
7971950	1.81e-05	9.03e-07	-5.27205	5.38736	-0.562188	DACH1	dachshund family transcription factor 1
7933194	9.48e-10	3.74e-12	-8.00513	17.3411	-1.12875	CXCL12	C-X-C motif chemokine ligand 12
7930304	1.82e-05	9.11e-07	5.26997	5.37906	0.444471	GSTO1	glutathione S-transferase omega 1
8179228	1.82e-05	9.12e-07	5.26977	5.37828	0.37102	TCF19	transcription factor 19
7921133	1.83e-05	9.14e-07	5.2692	5.37599	0.332674	HDGF	hepatoma-derived growth factor
8153334	1.83e-05	9.17e-07	5.26847	5.37307	0.378919
8152477	1.84e-05	9.2e-07	5.26766	5.36984	0.491471	RAD21	RAD21 cohesin complex component
8044686	1.84e-05	9.24e-07	5.26651	5.36527	0.533748	ACTR3	ARP3 actin related protein 3 homolog
7911799	1.84e-05	9.25e-07	5.26646	5.36505	0.309676	MEGF6	multiple EGF like domains 6
8163678	1.84e-05	9.26e-07	-5.266	5.36321	-0.315192	ASTN2	astrotactin 2
8043283	1.84e-05	9.27e-07	5.26593	5.36294	0.407133	KDM3A	lysine demethylase 3A
7986010	1.84e-05	9.28e-07	5.26562	5.36171	0.470337	IQGAP1	IQ motif containing GTPase activating protein 1
8010841	1.84e-05	9.28e-07	-5.26556	5.36145	-0.430143	FN3K	fructosamine 3 kinase
8064042	1.84e-05	9.29e-07	5.26545	5.36104	0.266805	ARFGAP1	ADP ribosylation factor GTPase activating protein 1
8159692	1.85e-05	9.32e-07	5.26452	5.35731	0.296189	ARRDC1	arrestin domain containing 1
8104506	1.86e-05	9.4e-07	5.26256	5.34949	0.660489	TRIO	trio Rho guanine nucleotide exchange factor
8111922	1.87e-05	9.41e-07	5.26227	5.34832	0.326556	LOC648987	uncharacterized LOC648987
8022674	1.87e-05	9.42e-07	5.26194	5.34702	0.921717	CDH2	cadherin 2
7959408	1.88e-05	9.47e-07	5.26072	5.34214	0.530746	KNTC1	kinetochore associated 1
8166079	1.88e-05	9.48e-07	5.26039	5.34082	0.496288	EGFL6	EGF like domain multiple 6
8060604	1.88e-05	9.51e-07	-5.25982	5.33855	-0.438837	OXT	oxytocin/neurophysin I prepropeptide
8003700	1.88e-05	9.53e-07	-5.25935	5.3367	-0.212289	OVCA2///DPH1	ovarian tumor suppressor candidate 2///diphthamide biosynthesis 1
7960158	1.88e-05	9.54e-07	-5.25903	5.33542	-0.536716	ZNF10	zinc finger protein 10
8078147	1.88e-05	9.54e-07	-5.259	5.33531	-0.437847	BTD	biotinidase
7923958	1.89e-05	9.59e-07	5.25772	5.33017	0.691046	C1orf116	chromosome 1 open reading frame 116
8155083	1.89e-05	9.59e-07	5.25769	5.33007	0.725765	CA9	carbonic anhydrase 9
8064978	1.91e-05	9.7e-07	5.25506	5.31959	0.481731	JAG1	jagged 1
7928944	1.91e-05	9.73e-07	-5.2543	5.31656	-0.391673	PAPSS2	3'-phosphoadenosine 5'-phosphosulfate synthase 2
8084397	1.91e-05	9.73e-07	-5.25429	5.31653	-0.632482	ECE2	endothelin converting enzyme 2
7905085	1.91e-05	9.74e-07	5.25401	5.31539	0.359987	HIST2H3D///HIST2H3A///HIST2H3C	histone cluster 2, H3d///histone cluster 2, H3a///histone cluster 2, H3c
8125483	1.93e-05	9.81e-07	5.25233	5.3087	0.57097	TAP2	transporter 2, ATP binding cassette subfamily B member
8012247	1.93e-05	9.81e-07	-5.25221	5.30823	-0.436177	SAT2	spermidine/spermine N1-acetyltransferase family member 2
8072436	1.93e-05	9.84e-07	-5.2516	5.30577	-0.354452	INPP5J	inositol polyphosphate-5-phosphatase J
8041826	1.94e-05	9.88e-07	5.25067	5.3021	0.331804	TTC7A	tetratricopeptide repeat domain 7A
8022251	1.94e-05	9.9e-07	5.25015	5.30001	0.445096	PPP4R1	protein phosphatase 4 regulatory subunit 1
7957560	1.94e-05	9.92e-07	-5.24967	5.29809	-0.258742	CRADD	CASP2 and RIPK1 domain containing adaptor with death domain
8170921	1.94e-05	9.92e-07	5.24955	5.29764	0.322878	PLXNA3	plexin A3
7913768	0.000639	7.64e-05	-4.14382	1.16856	-1.12881	IL22RA1	interleukin 22 receptor subunit alpha 1
8017675	1.96e-05	1e-06	5.24706	5.28769	0.413544	PLEKHM1P1///PLEKHM1	pleckstrin homology and RUN domain containing M1 pseudogene 1///pleckstrin homology and RUN domain containing M1
8078262	1.96e-05	1.01e-06	5.2463	5.28467	0.27432	UBE2E1	ubiquitin conjugating enzyme E2 E1
8005978	1.97e-05	1.01e-06	5.24541	5.28114	0.288381	TRAF4	TNF receptor associated factor 4
7910369	1.98e-05	1.01e-06	5.24442	5.27719	0.373163	HIST3H2BB	histone cluster 3, H2bb
8066939	1.99e-05	1.02e-06	5.24285	5.27094	0.502798	B4GALT5	beta-1,4-galactosyltransferase 5
7981943	1.99e-05	1.02e-06	-5.24271	5.27038	-0.740697	SNORD64///PWAR5	small nucleolar RNA, C/D box 64///Prader Willi/Angelman region RNA 5
8048120	2e-05	1.03e-06	5.24049	5.26154	0.433356	ATIC	5-aminoimidazole-4-carboxamide ribonucleotide formyltransferase/IMP cyclohydrolase
7920531	2.01e-05	1.03e-06	5.24017	5.26028	0.323996	ADAR	adenosine deaminase, RNA specific
8042503	2.01e-05	1.03e-06	5.23944	5.25738	0.810127	MXD1	MAX dimerization protein 1
7934733	2.02e-05	1.04e-06	5.23758	5.24995	0.270857	ANXA11	annexin A11
8088126	2.03e-05	1.05e-06	-5.23636	5.2451	-0.275678
7940840	2.03e-05	1.05e-06	5.23625	5.24465	0.273095	OTUB1	OTU deubiquitinase, ubiquitin aldehyde binding 1
8018449	2.04e-05	1.05e-06	5.23497	5.23957	0.383834	UNC13D	unc-13 homolog D
8121257	2.06e-05	1.06e-06	5.23318	5.23245	0.931337	PRDM1	PR/SET domain 1
8027685	2.06e-05	1.06e-06	-5.23305	5.23196	-0.44686	ZNF181	zinc finger protein 181
8166784	5.81e-09	3.7e-11	-7.52202	15.124	-1.13344	TSPAN7	tetraspanin 7
8064191	2.07e-05	1.07e-06	5.23148	5.2257	0.354676	TPD52L2	tumor protein D52 like 2
8120613	2.07e-05	1.07e-06	-5.2308	5.22298	-0.399767	RIMS1	regulating synaptic membrane exocytosis 1
8160435	2.07e-05	1.07e-06	5.23074	5.22277	0.512981	IFNE	interferon epsilon
7924071	2.08e-05	1.08e-06	-5.22958	5.21813	-0.341565	KCNH1	potassium voltage-gated channel subfamily H member 1
7988444	2.08e-05	1.08e-06	-5.22884	5.21518	-0.75461	MYEF2	myelin expression factor 2
7997680	2.08e-05	1.08e-06	-5.22869	5.21458	-0.298277	GSE1	Gse1 coiled-coil protein
8098084	2.09e-05	1.08e-06	-5.22838	5.21337	-0.465784	ETFDH	electron transfer flavoprotein dehydrogenase
8120411	2.09e-05	1.09e-06	5.22737	5.20937	0.370502	PRIM2	primase (DNA) subunit 2
7938263	2.09e-05	1.09e-06	-5.22717	5.20854	-0.354341	EIF3F	eukaryotic translation initiation factor 3 subunit F
8011542	2.1e-05	1.09e-06	-5.22659	5.20623	-0.283668	ZZEF1	zinc finger ZZ-type and EF-hand domain containing 1
8164580	2.1e-05	1.09e-06	5.22653	5.20602	0.581494	PTGES	prostaglandin E synthase
8028756	2.1e-05	1.09e-06	5.22647	5.20576	0.475921	PSMC4	proteasome 26S subunit, ATPase 4
8113641	2.1e-05	1.1e-06	-5.22579	5.20308	-0.476517	CDO1	cysteine dioxygenase type 1
8131406	2.1e-05	1.1e-06	5.22556	5.20214	0.510119	RAC1	ras-related C3 botulinum toxin substrate 1 (rho family, small GTP binding protein Rac1)
7971350	2.1e-05	1.1e-06	5.22555	5.20214	0.609805	TSC22D1	TSC22 domain family member 1
7968484	2.1e-05	1.1e-06	5.2252	5.20071	0.584635	BRCA2	BRCA2, DNA repair associated
7984405	2.1e-05	1.1e-06	-5.22503	5.20006	-0.308535	C15orf61	chromosome 15 open reading frame 61
7964675	2.1e-05	1.1e-06	-5.22439	5.19752	-0.429635
8065444	2.11e-05	1.1e-06	-5.2238	5.19518	-0.538662	ACSS1	acyl-CoA synthetase short-chain family member 1
7922707	2.11e-05	1.11e-06	5.2231	5.19239	0.457872	RNASEL	ribonuclease L
7898732	2.12e-05	1.11e-06	-5.22261	5.19042	-2.6473
8176193	1.47e-05	6.97e-07	-5.33401	5.63556	-1.13823	F8	coagulation factor VIII
8044773	2.13e-05	1.12e-06	5.2207	5.18284	0.807178	MARCO	macrophage receptor with collagenous structure
7955869	2.14e-05	1.12e-06	5.21973	5.17899	0.412177	HOXC8	homeobox C8
8131263	2.15e-05	1.13e-06	5.21822	5.173	0.532354	SNORD13P2	small nucleolar RNA, C/D box 13 pseudogene 2
8077652	2.15e-05	1.13e-06	5.21781	5.17138	0.336432	ARPC4-TTLL3///ARPC4	ARPC4-TTLL3 readthrough///actin related protein 2/3 complex subunit 4
7995829	2.17e-05	1.14e-06	-5.21531	5.16145	-0.637866	MT1H	metallothionein 1H
8035813	2.18e-05	1.15e-06	-5.21446	5.15807	-0.426892	ZNF43	zinc finger protein 43
8009075	2.18e-05	1.15e-06	5.21424	5.1572	0.731328	TANC2	tetratricopeptide repeat, ankyrin repeat and coiled-coil containing 2
8106827	1.57e-07	2.44e-09	-6.62052	11.076	-1.14245	ADGRV1	adhesion G protein-coupled receptor V1
8137798	2.21e-05	1.17e-06	5.21009	5.14074	0.364691	PSMG3	proteasome assembly chaperone 3
8177858	2.23e-05	1.18e-06	5.20814	5.13298	0.544755	TUBB	tubulin beta class I
7973458	2.23e-05	1.18e-06	-5.20812	5.13288	-0.336768	DHRS4L1///DHRS4L2///DHRS4	dehydrogenase/reductase 4 like 1///dehydrogenase/reductase 4 like 2///dehydrogenase/reductase 4
7982663	2.24e-05	1.19e-06	5.20661	5.12692	0.653097	BUB1B	BUB1 mitotic checkpoint serine/threonine kinase B
8157890	2.24e-05	1.19e-06	-5.2066	5.12686	-0.369774	PBX3	PBX homeobox 3
7986195	5.75e-07	1.21e-08	-6.26642	9.53096	-1.14937	SV2B	synaptic vesicle glycoprotein 2B
8000799	2.25e-05	1.19e-06	5.20482	5.1198	0.385935	GDPD3	glycerophosphodiester phosphodiesterase domain containing 3
7914127	2.25e-05	1.2e-06	5.20473	5.11944	0.802355	IFI6	interferon alpha inducible protein 6
7960340	2.25e-05	1.2e-06	5.20472	5.1194	0.626838	FOXM1	forkhead box M1
8127824	2.26e-05	1.2e-06	-5.20327	5.11367	-0.220998	UBE3D	ubiquitin protein ligase E3D
8109639	2.27e-05	1.21e-06	5.20246	5.11045	0.578201	PTTG1	pituitary tumor-transforming 1
8155397	2.29e-05	1.22e-06	-5.20055	5.10287	-0.735289	ANKRD20A21P///ANKRD20A8P///ANKRD20A4///ANKRD20A2///ANKRD20A3///ANKRD20A5P///ANKRD20A1	ankyrin repeat domain 20 family member A21, pseudogene///ankyrin repeat domain 20 family member A8, pseudogene///ankyrin repeat domain 20 family member A4///ankyrin repeat domain 20 family member A2///ankyrin repeat domain 20 family member A3///ankyrin repeat domain 20 family member A5, pseudogene///ankyrin repeat domain 20 family member A1
8161388	2.29e-05	1.22e-06	-5.20055	5.10287	-0.735289	ANKRD20A21P///ANKRD20A8P///ANKRD20A4///ANKRD20A2///ANKRD20A3///ANKRD20A5P///ANKRD20A1	ankyrin repeat domain 20 family member A21, pseudogene///ankyrin repeat domain 20 family member A8, pseudogene///ankyrin repeat domain 20 family member A4///ankyrin repeat domain 20 family member A2///ankyrin repeat domain 20 family member A3///ankyrin repeat domain 20 family member A5, pseudogene///ankyrin repeat domain 20 family member A1
8118259	2.29e-05	1.22e-06	5.20033	5.10201	0.283385	MSH5-SAPCD1///MSH5	MSH5-SAPCD1 readthrough (NMD candidate)///mutS homolog 5
8101874	2.29e-05	1.22e-06	-5.20018	5.10142	-0.862742	ADH1A	alcohol dehydrogenase 1A (class I), alpha polypeptide
7946365	2.3e-05	1.22e-06	-5.19904	5.09688	-0.827686	STK33	serine/threonine kinase 33
8148317	2.31e-05	1.23e-06	-5.19722	5.08969	-0.885124	MYC	v-myc avian myelocytomatosis viral oncogene homolog
8082350	2.31e-05	1.23e-06	5.19719	5.08956	0.356403	MCM2	minichromosome maintenance complex component 2
7945786	2.32e-05	1.24e-06	5.19581	5.0841	0.330888	NAP1L4	nucleosome assembly protein 1 like 4
8087881	2.32e-05	1.24e-06	-5.19581	5.08408	-0.325696	MIRLET7G	microRNA let-7g
8127180	2.32e-05	1.24e-06	-5.1954	5.08247	-0.743202	HMGCLL1	3-hydroxymethyl-3-methylglutaryl-CoA lyase like 1
8117995	2.33e-05	1.25e-06	5.1939	5.07651	0.543225	TUBB	tubulin beta class I
8179174	2.33e-05	1.25e-06	5.1939	5.07651	0.543225	TUBB	tubulin beta class I
8099029	2.33e-05	1.25e-06	5.19387	5.0764	0.355168	TNIP2	TNFAIP3 interacting protein 2
8117849	2.33e-05	1.25e-06	5.19368	5.07565	0.464755	TRIM15	tripartite motif containing 15
8003814	2.34e-05	1.25e-06	-5.19311	5.0734	-0.84068	ASPA	aspartoacylase
8139201	2.34e-05	1.26e-06	-5.19284	5.07233	-0.413004
8055992	2.34e-05	1.26e-06	-5.19202	5.06908	-0.758902	ACVR1C	activin A receptor type 1C
8044882	2.34e-05	1.26e-06	-5.19194	5.06874	-0.611987	EPB41L5	erythrocyte membrane protein band 4.1 like 5
7962895	2.37e-05	1.27e-06	-5.18946	5.05895	-0.771742	FKBP11	FK506 binding protein 11
7948987	2.37e-05	1.27e-06	5.18935	5.05849	0.555221	PLA2G16	phospholipase A2 group XVI
7922162	2.38e-05	1.28e-06	-5.18818	5.05386	-0.603455	SLC19A2	solute carrier family 19 member 2
7996677	2.38e-05	1.28e-06	5.18752	5.05126	0.237131	NUTF2	nuclear transport factor 2
8100758	0.0301	0.0098	-2.63851	-3.30483	-1.15317	UGT2B11///UGT2B17///UGT2B15///UGT2B10///UGT2B7	UDP glucuronosyltransferase family 2 member B11///UDP glucuronosyltransferase family 2 member B17///UDP glucuronosyltransferase family 2 member B15///UDP glucuronosyltransferase family 2 member B10///UDP glucuronosyltransferase family 2 member B7
8169009	2.38e-05	1.29e-06	-5.18711	5.04963	-0.36216	BEX4	brain expressed X-linked 4
8172813	2.38e-05	1.29e-06	5.18673	5.04814	0.317983	FAM156B///FAM156A	family with sequence similarity 156 member B///family with sequence similarity 156 member A
8114964	0.0365	0.0126	-2.54594	-3.52666	-1.15486	SPINK1	serine peptidase inhibitor, Kazal type 1
8067167	2.4e-05	1.3e-06	5.18477	5.04036	0.511713	AURKA	aurora kinase A
8148208	2.41e-05	1.3e-06	5.18395	5.03711	0.507233	FAM91A1	family with sequence similarity 91 member A1
8015730	2.41e-05	1.3e-06	-5.18356	5.03557	-0.668345	LINC00671	long intergenic non-protein coding RNA 671
8082597	2.41e-05	1.31e-06	-5.18353	5.03544	-0.603396	COL6A6	collagen type VI alpha 6 chain
8027996	2.41e-05	1.31e-06	5.18318	5.03408	0.307097	PSENEN	presenilin enhancer gamma-secretase subunit
7987365	2.42e-05	1.31e-06	-5.1819	5.02899	-0.349031	NANOGP1///NANOG	Nanog homeobox pseudogene 1///Nanog homeobox
8124397	2.42e-05	1.32e-06	5.1815	5.02742	0.472679	HIST1H1C	histone cluster 1, H1c
7905147	2.45e-05	1.33e-06	5.17924	5.01847	0.487137	C1orf54	chromosome 1 open reading frame 54
7997247	2.45e-05	1.33e-06	5.17915	5.01811	0.241965	ZNRF1	zinc and ring finger 1, E3 ubiquitin protein ligase
7929616	2.45e-05	1.33e-06	-5.17895	5.01733	-0.281082	FRAT1	frequently rearranged in advanced T-cell lymphomas 1
7964183	2.47e-05	1.34e-06	-5.17677	5.00873	-0.998264	GLS2	glutaminase 2
8119689	2.48e-05	1.35e-06	5.17559	5.00406	0.700833	PTK7	protein tyrosine kinase 7 (inactive)
7958202	2.48e-05	1.35e-06	5.17532	5.00298	0.617531	CHST11	carbohydrate (chondroitin 4) sulfotransferase 11
8167449	2.49e-05	1.36e-06	5.17434	4.99911	0.357674	PLP2	proteolipid protein 2
8162562	2.49e-05	1.36e-06	-5.17401	4.99782	-0.232629	LINC00476	long intergenic non-protein coding RNA 476
7941769	2.49e-05	1.36e-06	5.17334	4.99515	0.414156	KDM2A	lysine demethylase 2A
8013753	2.5e-05	1.37e-06	5.17249	4.9918	0.600179	NARR///RAB34	nine-amino acid residue-repeats///RAB34, member RAS oncogene family
8124337	2.51e-05	1.37e-06	-5.17146	4.98772	-0.248789	SLC17A1	solute carrier family 17 member 1
7909681	1.95e-08	1.77e-10	-7.18838	13.6098	-1.1567	PROX1	prospero homeobox 1
7917276	2.52e-05	1.38e-06	-5.16978	4.98107	-0.656457	LPAR3	lysophosphatidic acid receptor 3
8057394	2.54e-05	1.39e-06	5.16833	4.97534	0.515449	SESTD1	SEC14 and spectrin domain containing 1
7959070	2.55e-05	1.4e-06	-5.16706	4.97032	-0.309511	PEBP1	phosphatidylethanolamine binding protein 1
8112107	2.55e-05	1.4e-06	-5.16697	4.96999	-0.404599	PLPP1	phospholipid phosphatase 1
7942174	2.55e-05	1.4e-06	5.16682	4.96937	0.28876	PPFIA1	PTPRF interacting protein alpha 1
7922598	2.79e-09	1.4e-11	-7.72835	16.0678	-1.15792	ANGPTL1	angiopoietin like 1
7976350	3.59e-08	3.71e-10	-7.02974	12.8959	-1.1597	UNC79	unc-79 homolog (C. elegans)
8013660	2.57e-05	1.41e-06	5.16403	4.95836	0.651315	ALDOC	aldolase, fructose-bisphosphate C
7994109	2.57e-05	1.42e-06	5.1639	4.95786	0.560435	PLK1	polo like kinase 1
8135080	2.57e-05	1.42e-06	5.16376	4.9573	0.298436	AP1S1	adaptor related protein complex 1 sigma 1 subunit
7956211	2.58e-05	1.42e-06	5.16279	4.95348	0.433315	MYL6	myosin light chain 6
8116051	2.59e-05	1.43e-06	5.16225	4.95132	0.463554	DBN1	drebrin 1
7913237	2.6e-05	1.43e-06	5.16061	4.94486	0.628337	CAMK2N1	calcium/calmodulin dependent protein kinase II inhibitor 1
8157233	2.6e-05	1.44e-06	-5.15989	4.94202	-0.45806	HSDL2	hydroxysteroid dehydrogenase like 2
8076436	2.6e-05	1.44e-06	5.15988	4.94199	0.372487	TCF20	transcription factor 20
8051785	2.6e-05	1.44e-06	-5.15976	4.94151	-0.352264	KCNG3	potassium voltage-gated channel modifier subfamily G member 3
7942232	2.6e-05	1.44e-06	5.15968	4.94118	0.342791	NADSYN1	NAD synthetase 1
8067680	2.6e-05	1.44e-06	5.15961	4.94093	0.295128	HELZ2	helicase with zinc finger 2
7903425	0.00147	0.000215	-3.856	0.19845	-1.1618	AMY2B///AMY2A///AMY1C///AMY1B///AMY1A	amylase, alpha 2B (pancreatic)///amylase, alpha 2A (pancreatic)///amylase, alpha 1C (salivary)///amylase, alpha 1B (salivary)///amylase, alpha 1A (salivary)
8100026	2.6e-05	1.44e-06	-5.15934	4.93984	-0.718623	ATP8A1	ATPase phospholipid transporting 8A1
8142852	2.62e-05	1.45e-06	5.15763	4.9331	0.281086	TNPO3	transportin 3
8046160	2.63e-05	1.46e-06	-5.15634	4.92799	-0.313608	KLHL41	kelch like family member 41
8108301	2.64e-05	1.46e-06	5.15594	4.9264	0.492806	KIF20A	kinesin family member 20A
8009241	2.64e-05	1.46e-06	-5.15576	4.9257	-0.657208	SNORD104	small nucleolar RNA, C/D box 104
8035144	2.64e-05	1.47e-06	-5.15521	4.92354	-0.262623
7997504	2.64e-05	1.47e-06	5.15493	4.92243	0.666106	CDH13	cadherin 13
8014454	2.66e-05	1.48e-06	5.15305	4.915	0.310789	MYO19	myosin XIX
7907349	2.68e-05	1.49e-06	5.15146	4.90874	0.524943
7969671	2.68e-05	1.49e-06	-5.15085	4.90634	-0.45115
8056343	2.69e-05	1.5e-06	-5.14998	4.9029	-0.597847	COBLL1	cordon-bleu WH2 repeat protein like 1
7978718	2.71e-05	1.51e-06	5.14827	4.89616	0.657139	SEC23A	Sec23 homolog A, coat complex II component
7929919	2.71e-05	1.51e-06	5.14817	4.89577	0.379872	SFXN3	sideroflexin 3
7993726	2.72e-05	1.52e-06	-5.1472	4.89196	-0.294599	ACSM5	acyl-CoA synthetase medium-chain family member 5
8156538	2.72e-05	1.52e-06	5.14667	4.88987	0.515772	MFSD14B	major facilitator superfamily domain containing 14B
8005638	2.72e-05	1.52e-06	-5.14662	4.88965	-0.570292	ALDH3A2	aldehyde dehydrogenase 3 family member A2
7907847	2.72e-05	1.52e-06	5.1462	4.88801	0.336005	LOC100506242	GLLV3061
7996947	2.73e-05	1.53e-06	5.14549	4.88522	0.459295	CYB5B	cytochrome b5 type B
8175621	2.73e-05	1.53e-06	5.14512	4.88376	0.277242	TMEM185A	transmembrane protein 185A
8126839	2.73e-05	1.53e-06	5.14484	4.88266	0.54884	TNFRSF21	TNF receptor superfamily member 21
7999841	2.74e-05	1.54e-06	5.14391	4.87899	0.326237	SMG1	SMG1, nonsense mediated mRNA decay associated PI3K related kinase
7945110	2.75e-05	1.54e-06	5.14331	4.87661	0.484825	ST3GAL4	ST3 beta-galactoside alpha-2,3-sialyltransferase 4
7942592	2.76e-05	1.55e-06	5.14206	4.87168	0.383032	SNORD15A	small nucleolar RNA, C/D box 15A
7928147	2.76e-05	1.55e-06	5.1418	4.87064	0.397334	ADAMTS14	ADAM metallopeptidase with thrombospondin type 1 motif 14
7961569	2.76e-05	1.55e-06	5.14174	4.87042	0.616358
7927202	2.76e-05	1.55e-06	-5.14157	4.86976	-0.295784	ZNF22	zinc finger protein 22
8126018	2.76e-05	1.55e-06	5.14137	4.86898	0.539986	STK38	serine/threonine kinase 38
8026051	2.76e-05	1.55e-06	5.14119	4.86825	0.29812	RNASEH2A	ribonuclease H2 subunit A
8087447	2.77e-05	1.56e-06	-5.14009	4.86391	-0.477994	MST1	macrophage stimulating 1
7960933	2.77e-05	1.56e-06	5.13971	4.86241	0.35002	M6PR	mannose-6-phosphate receptor, cation dependent
8050060	2.78e-05	1.57e-06	5.13895	4.85942	0.299228	TSSC1	tumor suppressing subtransferable candidate 1
8067382	2.79e-05	1.58e-06	5.13783	4.85501	0.276368	PSMA7	proteasome subunit alpha 7
7909146	2.8e-05	1.58e-06	5.13702	4.85184	0.627744	FAM72A///FAM72D///FAM72B	family with sequence similarity 72 member A///family with sequence similarity 72 member D///family with sequence similarity 72 member B
8084742	2.8e-05	1.58e-06	5.13698	4.85168	0.54007	LPP	LIM domain containing preferred translocation partner in lipoma
8053288	2.8e-05	1.58e-06	-5.13693	4.85148	-0.371232	GCFC2	GC-rich sequence DNA-binding factor 2
7995755	2.81e-05	1.59e-06	5.13565	4.84643	0.373679	OGFOD1	2-oxoglutarate and iron dependent oxygenase domain containing 1
8092177	2.81e-05	1.59e-06	5.13524	4.84481	0.634578	NCEH1	neutral cholesterol ester hydrolase 1
8103728	2.81e-05	1.59e-06	5.13511	4.84432	0.441933	HMGB2	high mobility group box 2
8110084	2.82e-05	1.6e-06	5.13394	4.83971	0.386214	MSX2	msh homeobox 2
7958015	2.83e-05	1.61e-06	-5.13316	4.83663	-0.352409
7903440	0.00147	0.000215	-3.856	0.19845	-1.1618	AMY2B///AMY2A///AMY1C///AMY1B///AMY1A	amylase, alpha 2B (pancreatic)///amylase, alpha 2A (pancreatic)///amylase, alpha 1C (salivary)///amylase, alpha 1B (salivary)///amylase, alpha 1A (salivary)
8110734	2.85e-05	1.62e-06	5.13116	4.82876	0.349983	BRD9	bromodomain containing 9
8124211	2.85e-05	1.62e-06	-5.13083	4.82747	-0.312674	GPLD1	glycosylphosphatidylinositol specific phospholipase D1
8061136	2.87e-05	1.63e-06	5.12967	4.82291	0.297951	PTMA///PTMA	prothymosin, alpha///prothymosin, alpha
8138067	2.88e-05	1.64e-06	5.12856	4.81851	0.458922	CYTH3	cytohesin 3
8098195	2.88e-05	1.64e-06	5.12841	4.81792	0.713819	MSMO1	methylsterol monooxygenase 1
7918134	0.00147	0.000215	-3.856	0.198457	-1.1618	AMY2B///AMY2A///AMY1C///AMY1B///AMY1A	amylase, alpha 2B (pancreatic)///amylase, alpha 2A (pancreatic)///amylase, alpha 1C (salivary)///amylase, alpha 1B (salivary)///amylase, alpha 1A (salivary)
7917304	1.49e-07	2.28e-09	-6.63521	11.1407	-1.16413	MCOLN3	mucolipin 3
8140971	2.89e-05	1.65e-06	5.12701	4.81242	0.806198	SAMD9L	sterile alpha motif domain containing 9 like
8040430	2.97e-05	1.7e-06	5.11971	4.7837	0.596826	VSNL1	visinin like 1
8068180	2.97e-05	1.7e-06	-5.1196	4.78327	-0.791037	HUNK	hormonally up-regulated Neu-associated kinase
8010787	2.97e-05	1.7e-06	-5.11945	4.78269	-0.26594	HEXDC	hexosaminidase D
7928171	2.98e-05	1.7e-06	5.11874	4.7799	0.417762	SGPL1	sphingosine-1-phosphate lyase 1
7904452	2.98e-05	1.71e-06	5.11847	4.77883	0.562129	FAM72A///FAM72D///FAM72B	family with sequence similarity 72 member A///family with sequence similarity 72 member D///family with sequence similarity 72 member B
8087935	2.99e-05	1.71e-06	5.11787	4.77648	0.616578	NT5DC2	5'-nucleotidase domain containing 2
7956242	2.99e-05	1.71e-06	-5.11782	4.77629	-0.362861	COQ10A	coenzyme Q10A
8106189	2.99e-05	1.72e-06	-5.11722	4.77391	-0.327995
8079237	3e-05	1.72e-06	5.11629	4.77028	0.377096	KIF15	kinesin family member 15
7922391	3.01e-05	1.73e-06	5.11542	4.76685	0.281086	CENPL	centromere protein L
8130211	3.01e-05	1.73e-06	-5.11508	4.76551	-0.476324	SYNE1	spectrin repeat containing nuclear envelope protein 1
8176026	3.01e-05	1.73e-06	5.11498	4.76513	0.917567	FLNA	filamin A
8049729	8.5e-06	3.51e-07	-5.49644	6.29307	-1.16889	AQP12B///AQP12A	aquaporin 12B///aquaporin 12A
8149555	3.02e-05	1.74e-06	5.11375	4.76028	0.531699	PSD3	pleckstrin and Sec7 domain containing 3
7962151	3.03e-05	1.74e-06	-5.11346	4.75916	-0.463163	DENND5B	DENN domain containing 5B
8131179	3.04e-05	1.75e-06	5.11256	4.75561	0.485278	TTYH3	tweety family member 3
7972021	3.04e-05	1.75e-06	-5.11221	4.75423	-0.307619	TBC1D4	TBC1 domain family member 4
7976808	3.06e-05	1.76e-06	-5.11043	4.74725	-0.564866	LOC100288160	esophagus cancer-related gene-2 interaction susceptibility protein
8005814	3.07e-05	1.77e-06	-5.10918	4.74234	-0.339926	NLK	nemo like kinase
8160213	3.09e-05	1.78e-06	5.10799	4.73765	0.478843	TTC39B	tetratricopeptide repeat domain 39B
8112822	3.09e-05	1.78e-06	-5.1078	4.73693	-0.378074	DMGDH	dimethylglycine dehydrogenase
8007505	3.09e-05	1.78e-06	5.10768	4.73644	0.306889	DHX8	DEAH-box helicase 8
8029969	3.09e-05	1.79e-06	5.10742	4.73545	0.30241	SEPW1	selenoprotein W, 1
8155024	3.1e-05	1.79e-06	-5.1064	4.73142	-0.627657
8082797	3.1e-05	1.79e-06	-5.10639	4.7314	-0.744807	TF	transferrin
7969776	3.1e-05	1.8e-06	5.10611	4.73028	0.294843	UBAC2	UBA domain containing 2
8089372	3.1e-05	1.8e-06	5.10611	4.73027	0.6783	KIAA1524	KIAA1524
7972946	3.1e-05	1.8e-06	5.10562	4.72837	0.574194	RASA3	RAS p21 protein activator 3
8117580	3.1e-05	1.8e-06	5.1053	4.72711	0.31145	HIST1H2AI	histone cluster 1, H2ai
8051443	3.11e-05	1.81e-06	5.10474	4.72492	0.298419	STRN	striatin
7984771	3.12e-05	1.81e-06	5.10363	4.72057	0.581198	LOXL1	lysyl oxidase like 1
8073633	3.12e-05	1.82e-06	5.10325	4.71905	0.370717	PNPLA3	patatin like phospholipase domain containing 3
7948997	3.13e-05	1.82e-06	5.1028	4.7173	0.368752	ATL3	atlastin GTPase 3
8105607	2.83e-05	1.61e-06	-5.13293	4.83571	-1.16972	FAM159B	family with sequence similarity 159 member B
7910054	3.14e-05	1.83e-06	-5.10159	4.71254	-0.397368	DNAH14	dynein axonemal heavy chain 14
8155574	3.15e-05	1.83e-06	-5.10091	4.70988	-0.713174	ANKRD20A21P///ANKRD20A8P///ANKRD20A4///ANKRD20A2///ANKRD20A3///ANKRD20A5P///ANKRD20A1	ankyrin repeat domain 20 family member A21, pseudogene///ankyrin repeat domain 20 family member A8, pseudogene///ankyrin repeat domain 20 family member A4///ankyrin repeat domain 20 family member A2///ankyrin repeat domain 20 family member A3///ankyrin repeat domain 20 family member A5, pseudogene///ankyrin repeat domain 20 family member A1
7933634	3.15e-05	1.84e-06	-5.10076	4.70928	-0.531427
7903407	3.15e-05	1.84e-06	-5.10034	4.70764	-0.89022	RNPC3///AMY2B	RNA binding region (RNP1, RRM) containing 3///amylase, alpha 2B (pancreatic)
7975932	3.15e-05	1.84e-06	-5.10015	4.70688	-0.555518	TMEM63C	transmembrane protein 63C
7940775	3.16e-05	1.84e-06	5.09959	4.70468	0.5974	RARRES3///RARRES3	retinoic acid receptor responder 3///retinoic acid receptor responder 3
8019090	3.16e-05	1.84e-06	-5.09954	4.70448	-0.364329	AATK	apoptosis associated tyrosine kinase
8059852	3.16e-05	1.85e-06	5.09873	4.70135	0.604951	MSL3P1	male-specific lethal 3 homolog (Drosophila) pseudogene 1
8158059	3.17e-05	1.85e-06	-5.09843	4.70014	-0.484133	STXBP1	syntaxin binding protein 1
8004360	3.19e-05	1.87e-06	5.09663	4.6931	0.46903	KCTD11	potassium channel tetramerization domain containing 11
8045946	3.19e-05	1.87e-06	5.0966	4.69297	0.462909	PSMD14	proteasome 26S subunit, non-ATPase 14
7976795	3.19e-05	1.87e-06	-5.09632	4.69186	-0.571792	MEG3	maternally expressed 3 (non-protein coding)
7903565	3.21e-05	1.88e-06	5.09465	4.68534	0.778517	GPSM2	G-protein signaling modulator 2
7915207	3.22e-05	1.89e-06	-5.09366	4.68142	-0.635048	PABPC4	poly(A) binding protein cytoplasmic 4
8120838	3.22e-05	1.89e-06	5.09324	4.6798	0.546214	TTK	TTK protein kinase
8041179	3.22e-05	1.89e-06	5.09319	4.67961	0.6204	CLIP4	CAP-Gly domain containing linker protein family member 4
8098856	3.22e-05	1.9e-06	-5.09297	4.67873	-0.904264	RNF212	ring finger protein 212
8117170	3.23e-05	1.9e-06	5.09218	4.67567	0.352931
8006392	3.26e-05	1.92e-06	5.08974	4.66606	0.303504	PSMD11	proteasome 26S subunit, non-ATPase 11
8012376	3.28e-05	1.93e-06	-5.08809	4.65963	-0.250901	VAMP2	vesicle associated membrane protein 2
7970381	3.29e-05	1.94e-06	-5.08737	4.6568	-0.688358	LOC102725104///ANKRD20A8P	putative ankyrin repeat domain-containing protein 20A12 pseudogene///ankyrin repeat domain 20 family member A8, pseudogene
7991106	3.29e-05	1.94e-06	-5.08706	4.65559	-0.481698	CSPG4P5	chondroitin sulfate proteoglycan 4 pseudogene 5
8112020	3.29e-05	1.94e-06	-5.08688	4.65489	-0.239712	MOCS2	molybdenum cofactor synthesis 2
8029693	9.51e-05	7.21e-06	-4.76182	3.40455	-1.16991	FOSB	FosB proto-oncogene, AP-1 transcription factor subunit
7924388	3.31e-05	1.95e-06	5.08562	4.64996	0.534718	BPNT1	3'(2'), 5'-bisphosphate nucleotidase 1
8062695	3.31e-05	1.95e-06	-5.08546	4.64932	-0.219582	SRSF6	serine and arginine rich splicing factor 6
7981059	3.31e-05	1.96e-06	-5.08537	4.64896	-0.745772	SERPINA6	serpin family A member 6
8055496	3.31e-05	1.96e-06	-5.08478	4.64666	-0.210938	LRP1B	LDL receptor related protein 1B
7897227	3.32e-05	1.97e-06	-5.08414	4.64416	-0.421576	AJAP1	adherens junctions associated protein 1
7961960	3.33e-05	1.98e-06	-5.08287	4.63918	-0.553299
7991809	3.34e-05	1.98e-06	-5.08223	4.63667	-0.74102	ARHGDIG	Rho GDP dissociation inhibitor gamma
7930148	3.34e-05	1.98e-06	-5.08216	4.63637	-0.278039	SFXN2	sideroflexin 2
7908917	1.47e-08	1.26e-10	-7.26194	13.9422	-1.17105	BTG2	BTG anti-proliferation factor 2
7919436	3.38e-05	2.01e-06	5.07902	4.62409	0.330182	PPIAL4C///PPIAL4A///PPIAL4G///PPIA	peptidylprolyl isomerase A like 4C///peptidylprolyl isomerase A like 4A///peptidylprolyl isomerase A like 4G///peptidylprolyl isomerase A
7927694	3.38e-05	2.01e-06	-5.079	4.62401	-0.952345	PHYHIPL	phytanoyl-CoA 2-hydroxylase interacting protein like
7948249	1.22e-05	5.52e-07	-5.38942	5.85873	-1.18013	SLC43A1	solute carrier family 43 member 1
7946757	3.4e-05	2.02e-06	-5.07735	4.61755	-0.590389	SOX6	SRY-box 6
8014650	3.4e-05	2.03e-06	5.07664	4.61479	0.298303	LOC101929950///LOC440434///NPEPPS	puromycin-sensitive aminopeptidase-like protein///aminopeptidase puromycin sensitive pseudogene///aminopeptidase puromycin sensitive
7971373	3.41e-05	2.03e-06	-5.07576	4.61133	-0.454116	TPT1	tumor protein, translationally-controlled 1
8047174	3.41e-05	2.03e-06	5.07573	4.61122	0.648524	SLC39A10	solute carrier family 39 member 10
8064766	3.44e-05	2.05e-06	5.0739	4.60405	0.418966	RNF24	ring finger protein 24
8084345	3.44e-05	2.05e-06	5.07377	4.60354	0.411297	AP2M1	adaptor related protein complex 2 mu 1 subunit
8122773	3.44e-05	2.05e-06	5.07353	4.60262	0.45665	MTHFD1L	methylenetetrahydrofolate dehydrogenase (NADP+ dependent) 1-like
8093332	3.44e-05	2.06e-06	-5.07319	4.60127	-0.487526	ZNF876P	zinc finger protein 876, pseudogene
8117608	3.45e-05	2.06e-06	5.07247	4.59848	0.349468	HIST1H2AL///HIST1H2AL	histone cluster 1, H2al///histone cluster 1, H2al
7945892	3.45e-05	2.06e-06	-5.07245	4.59839	-0.458392
8146475	3.46e-05	2.07e-06	-5.07164	4.59523	-0.284886	XKR4	XK related 4
8179049	3.48e-05	2.08e-06	5.06988	4.58833	0.569408	HLA-J///HLA-H///HLA-A///HLA-A	major histocompatibility complex, class I, J (pseudogene)///major histocompatibility complex, class I, H (pseudogene)///major histocompatibility complex, class I, A///major histocompatibility complex, class I, A
8131379	3.48e-05	2.09e-06	-5.06949	4.58683	-0.753947
8127031	3.48e-05	2.09e-06	5.0694	4.58646	0.438878	MCM3	minichromosome maintenance complex component 3
8056361	3.49e-05	2.09e-06	-5.06866	4.58356	-0.506619
8066964	3.53e-05	2.12e-06	5.06581	4.57243	0.241383	TMEM189-UBE2V1///TMEM189///UBE2V1	TMEM189-UBE2V1 readthrough///transmembrane protein 189///ubiquitin conjugating enzyme E2 V1
7938738	3.55e-05	2.13e-06	-5.06423	4.56626	-0.251655	KCNC1	potassium voltage-gated channel subfamily C member 1
7971922	3.55e-05	2.14e-06	-5.06384	4.56471	-0.490743	PCDH9	protocadherin 9
7981996	3.56e-05	2.14e-06	-5.06305	4.56164	-0.54718	SNORD116-24	small nucleolar RNA, C/D box 116-24
8021653	3.56e-05	2.14e-06	5.06293	4.56118	0.392562	SERPINB8	serpin family B member 8
8040927	3.56e-05	2.14e-06	5.06284	4.56081	0.252252	NRBP1	nuclear receptor binding protein 1
7913249	3.56e-05	2.15e-06	-5.06276	4.56049	-0.307524	PINK1-AS	PINK1 antisense RNA
7949400	3.56e-05	2.15e-06	-5.06248	4.55942	-0.336917	SLC25A45	solute carrier family 25 member 45
7962829	3.56e-05	2.15e-06	-5.06237	4.55898	-0.42655	SNORA2B	small nucleolar RNA, H/ACA box 2B
8031157	3.57e-05	2.16e-06	-5.06157	4.55586	-0.435392	TTYH1	tweety family member 1
8088803	3.57e-05	2.16e-06	-5.06154	4.55573	-0.317172	EIF4E3	eukaryotic translation initiation factor 4E family member 3
7989647	3.57e-05	2.16e-06	5.06137	4.55505	0.807314	KIAA0101	KIAA0101
7976073	4.8e-08	5.5e-10	-6.94451	12.5142	-1.18486	FLRT2	fibronectin leucine rich transmembrane protein 2
7972231	3.6e-05	2.17e-06	-5.05941	4.54741	-0.47774	SLITRK1	SLIT and NTRK like family member 1
8055151	3.65e-05	2.21e-06	5.05551	4.53218	0.458881	POTEF///POTEJ///POTEM///POTEE///POTEKP	POTE ankyrin domain family member F///POTE ankyrin domain family member J///POTE ankyrin domain family member M///POTE ankyrin domain family member E///POTE ankyrin domain family member K, pseudogene
7900129	3.66e-05	2.21e-06	5.05495	4.53	0.377736	SH3D21	SH3 domain containing 21
7965357	3.66e-05	2.22e-06	5.05486	4.52965	0.820904	POC1B-GALNT4///GALNT4	POC1B-GALNT4 readthrough///polypeptide N-acetylgalactosaminyltransferase 4
8073612	3.66e-05	2.22e-06	5.0545	4.52827	0.323559	TSPO	translocator protein
7919625	3.67e-05	2.23e-06	5.05362	4.52483	0.365612	HIST2H2BD///HIST2H2BC///HIST2H2BE	histone cluster 2, H2bd (pseudogene)///histone cluster 2, H2bc (pseudogene)///histone cluster 2, H2be
7951545	3.68e-05	2.23e-06	5.05299	4.52236	0.456906	EXPH5	exophilin 5
7953395	3.68e-05	2.24e-06	5.05261	4.52088	0.284579	COPS7A	COP9 signalosome subunit 7A
8083901	3.68e-05	2.24e-06	5.05255	4.52065	0.421077	FNDC3B	fibronectin type III domain containing 3B
7917532	3.68e-05	2.24e-06	5.05243	4.52018	0.758364	GBP2	guanylate binding protein 2
8161415	3.68e-05	2.24e-06	-5.05227	4.51954	-0.749723	LOC101059935///ANKRD20A8P	ankyrin repeat domain-containing protein 18A-like///ankyrin repeat domain 20 family member A8, pseudogene
8134117	3.7e-05	2.25e-06	5.05081	4.51384	0.553247	FZD1	frizzled class receptor 1
8163491	3.7e-05	2.25e-06	-5.05078	4.51372	-0.246681	WDR31	WD repeat domain 31
8177130	3.71e-05	2.26e-06	-5.05016	4.51131	-0.487307	SLC9B1	solute carrier family 9 member B1
8098214	3.72e-05	2.27e-06	-5.0492	4.50754	-0.693572	TLL1	tolloid like 1
8028916	3.72e-05	2.27e-06	5.04915	4.50737	0.297892	SNRPA	small nuclear ribonucleoprotein polypeptide A
7945663	3.72e-05	2.27e-06	5.04895	4.50659	0.594821	IFITM10	interferon induced transmembrane protein 10
7958305	3.72e-05	2.27e-06	-5.04853	4.50494	-0.173195	RFX4	regulatory factor X4
8084423	3.75e-05	2.29e-06	5.04676	4.49803	0.3805	PSMD2	proteasome 26S subunit, non-ATPase 2
8071737	3.75e-05	2.29e-06	5.04675	4.498	0.428545	MIF///MIF-AS1///MIF	macrophage migration inhibitory factor (glycosylation-inhibiting factor)///MIF antisense RNA 1///macrophage migration inhibitory factor (glycosylation-inhibiting factor)
8053046	3.77e-05	2.31e-06	5.04512	4.49164	0.284739	DUSP11	dual specificity phosphatase 11
7905553	3.77e-05	2.31e-06	5.04509	4.49153	0.596252	SPRR1B	small proline rich protein 1B
8068810	3.79e-05	2.32e-06	5.04324	4.48432	0.446714	SLC37A1	solute carrier family 37 member 1
8026106	3.83e-05	2.35e-06	5.04083	4.47491	0.29055	CALR	calreticulin
8127072	6.43e-05	4.43e-06	-4.88393	3.86868	-1.18624	GSTA1	glutathione S-transferase alpha 1
7907146	3.89e-05	2.39e-06	5.03644	4.45782	0.219549	TBX19	T-box 19
7948973	3.91e-05	2.4e-06	-5.03513	4.4527	-0.766532	HRASLS5	HRAS like suppressor family member 5
7954631	3.94e-05	2.42e-06	5.03357	4.44663	0.62953	FAR2	fatty acyl-CoA reductase 2
8075728	3.94e-05	2.42e-06	5.03317	4.44505	0.56236	MYH9	myosin, heavy chain 9, non-muscle
8120251	3.96e-05	2.43e-06	-5.03192	4.44022	-0.341813	FBXO9	F-box protein 9
7997525	3.97e-05	2.44e-06	-5.03078	4.43575	-0.468614	MLYCD	malonyl-CoA decarboxylase
7984298	3.97e-05	2.45e-06	-5.03062	4.43515	-0.371577	DIS3L	DIS3 like exosome 3'-5' exoribonuclease
7961865	3.98e-05	2.45e-06	5.03025	4.43371	0.484796	KRAS	KRAS proto-oncogene, GTPase
8072876	3.98e-05	2.45e-06	5.03025	4.43371	0.709648	LGALS1	galectin 1
8130783	3.98e-05	2.45e-06	5.03006	4.43296	0.360677
8104066	3.99e-05	2.46e-06	-5.0293	4.42999	-0.900092	SORBS2	sorbin and SH3 domain containing 2
7970513	3.99e-05	2.46e-06	5.02913	4.42935	0.44707	SKA3	spindle and kinetochore associated complex subunit 3
8107814	4e-05	2.47e-06	-5.02813	4.42547	-0.332214	ISOC1	isochorismatase domain containing 1
8080645	4.01e-05	2.48e-06	-5.02764	4.42354	-0.378389	APPL1	adaptor protein, phosphotyrosine interacting with PH domain and leucine zipper 1
7919326	4.03e-05	2.49e-06	5.02623	4.41803	0.413858	ACP6	acid phosphatase 6, lysophosphatidic
7961440	4.07e-05	2.52e-06	5.02355	4.40765	0.509624	PLBD1	phospholipase B domain containing 1
8060126	7.18e-06	2.85e-07	-5.5457	6.49442	-1.18935	AQP12B///AQP12A	aquaporin 12B///aquaporin 12A
7924386	4.08e-05	2.53e-06	-5.02254	4.4037	-0.314117
8114425	4.08e-05	2.53e-06	5.02236	4.40298	0.330652	CDC25C	cell division cycle 25C
8014115	4.09e-05	2.53e-06	5.02195	4.40139	0.531885	MYO1D	myosin ID
8164535	4.09e-05	2.54e-06	-5.02157	4.39993	-0.676542	CRAT	carnitine O-acetyltransferase
8037103	4.12e-05	2.56e-06	-5.01978	4.39295	-0.301358	GRIK5	glutamate ionotropic receptor kainate type subunit 5
8117813	4.12e-05	2.56e-06	5.0195	4.39189	0.501078	HLA-J///HLA-H///HLA-B///HLA-A///HLA-A	major histocompatibility complex, class I, J (pseudogene)///major histocompatibility complex, class I, H (pseudogene)///major histocompatibility complex, class I, B///major histocompatibility complex, class I, A///major histocompatibility complex, class I, A
7973618	4.13e-05	2.57e-06	5.01892	4.38963	0.366287	IRF9	interferon regulatory factor 9
8118661	4.14e-05	2.58e-06	5.01775	4.38508	0.235346	PFDN6	prefoldin subunit 6
8035435	4.14e-05	2.58e-06	-5.01746	4.38396	-0.254727	KIAA1683	KIAA1683
8178270	4.14e-05	2.58e-06	5.01743	4.38382	0.234275	PFDN6	prefoldin subunit 6
8179559	4.14e-05	2.58e-06	5.01743	4.38382	0.234275	PFDN6	prefoldin subunit 6
7974445	4.14e-05	2.58e-06	-5.01742	4.38378	-0.217107
8102745	4.15e-05	2.59e-06	-5.01691	4.38181	-0.322571	PGRMC2	progesterone receptor membrane component 2
8068761	4.17e-05	2.6e-06	5.01559	4.37667	0.502373	ABCG1	ATP binding cassette subfamily G member 1
8122013	4.17e-05	2.61e-06	5.01514	4.37494	0.54306	L3MBTL3	l(3)mbt-like 3 (Drosophila)
8107646	4.25e-05	2.65e-06	5.01069	4.35762	0.324153	PRDM6	PR/SET domain 6
8139468	4.27e-05	2.67e-06	5.00948	4.35293	0.230823	TBRG4	transforming growth factor beta regulator 4
7944530	4.27e-05	2.67e-06	-5.00938	4.35254	-0.403732	OAF	out at first homolog
8031871	4.27e-05	2.67e-06	5.00902	4.35114	0.266838	ZNF274	zinc finger protein 274
8023063	4.3e-05	2.69e-06	-5.00731	4.3445	-0.302749	ATP5A1	ATP synthase, H+ transporting, mitochondrial F1 complex, alpha subunit 1, cardiac muscle
8163839	3.8e-06	1.3e-07	-5.72716	7.24344	-1.19746	C5	complement component 5
8099393	4.37e-05	2.74e-06	5.003	4.32777	0.63211
8033818	4.42e-05	2.77e-06	-4.99988	4.31565	-0.228776	OLFM2	olfactomedin 2
8017766	4.43e-05	2.78e-06	-4.99933	4.31353	-0.905349	APOH	apolipoprotein H
7944722	4.44e-05	2.79e-06	4.99848	4.31023	0.689807	UBASH3B	ubiquitin associated and SH3 domain containing B
7923824	4.45e-05	2.79e-06	-4.99815	4.30895	-0.720532	SLC41A1	solute carrier family 41 member 1
8004081	4.45e-05	2.8e-06	-4.99754	4.30656	-0.496734	ZFP3	ZFP3 zinc finger protein
7913593	4.45e-05	2.8e-06	-4.99735	4.30585	-0.986128	TCEA3	transcription elongation factor A3
8083876	4.45e-05	2.8e-06	4.99732	4.30571	0.605022	SKIL	SKI-like proto-oncogene
8001147	4.46e-05	2.81e-06	4.99695	4.30427	0.353124	ISY1-RAB43///RAB43	ISY1-RAB43 readthrough///RAB43, member RAS oncogene family
8140107	4.48e-05	2.82e-06	-4.99532	4.29798	-0.352361	DNAJC30	DnaJ heat shock protein family (Hsp40) member C30
8136347	4.49e-05	2.83e-06	4.99491	4.29638	0.861876	CALD1	caldesmon 1
8051501	4.49e-05	2.83e-06	4.99469	4.29552	0.449753	EIF2AK2	eukaryotic translation initiation factor 2 alpha kinase 2
7999936	4.54e-05	2.87e-06	-4.99175	4.28414	-0.398313	UMOD	uromodulin
8096032	4.54e-05	2.87e-06	4.99175	4.28411	0.383844	PRDM8	PR/SET domain 8
7978391	4.54e-05	2.87e-06	-4.99163	4.28366	-0.469257	NOVA1	NOVA alternative splicing regulator 1
8173732	4.55e-05	2.88e-06	-4.99064	4.27984	-0.371996	TAF9B	TATA-box binding protein associated factor 9b
8176263	4.55e-05	2.88e-06	-4.99064	4.27983	-0.371996	TAF9B	TATA-box binding protein associated factor 9b
8122365	4.56e-05	2.89e-06	4.98991	4.27701	0.678519	ADGRG6	adhesion G protein-coupled receptor G6
8151540	4.57e-05	2.89e-06	4.9895	4.27541	0.27798
8065868	4.59e-05	2.91e-06	4.98836	4.271	0.308818	EIF6	eukaryotic translation initiation factor 6
8056943	4.6e-05	2.92e-06	4.98743	4.2674	0.520416	LNPK	lunapark, ER junction formation factor
8151510	4.61e-05	2.92e-06	-4.98714	4.26624	-0.520053
7999253	4.62e-05	2.93e-06	4.98639	4.26335	0.532234	PPL	periplakin
7912672	4.62e-05	2.93e-06	-4.98614	4.26239	-0.29068	FLJ37453	uncharacterized LOC729614
8135114	4.63e-05	2.94e-06	4.98516	4.25859	0.226325	CUX1	cut like homeobox 1
8067157	4.63e-05	2.94e-06	-4.98507	4.25822	-0.468362	CBLN4	cerebellin 4 precursor
8145055	4.65e-05	2.96e-06	4.98414	4.25464	0.588072	BMP1	bone morphogenetic protein 1
7945146	4.66e-05	2.96e-06	-4.98359	4.25249	-0.533441	KCNJ5	potassium voltage-gated channel subfamily J member 5
7983718	7.32e-06	2.92e-07	-5.53972	6.46995	-1.20129	SCG3	secretogranin III
7950701	4.66e-05	2.96e-06	4.98338	4.25169	0.345696	TENM4	teneurin transmembrane protein 4
8079189	4.66e-05	2.97e-06	-4.98287	4.24972	-0.271784	ZKSCAN7	zinc finger with KRAB and SCAN domains 7
7916568	4.67e-05	2.98e-06	-4.98239	4.24785	-0.295516
8173041	4.69e-05	2.99e-06	-4.9811	4.24284	-0.31549	FAM120C	family with sequence similarity 120C
7926150	4.69e-05	2.99e-06	-4.98087	4.24195	-0.288066	LOC439951	uncharacterized LOC439951
7991234	4.69e-05	3e-06	4.98075	4.24151	0.61239	MFGE8	milk fat globule-EGF factor 8 protein
7965166	4.7e-05	3e-06	4.98016	4.23921	0.647752	PPFIA2	PTPRF interacting protein alpha 2
8124492	4.73e-05	3.02e-06	4.97845	4.2326	0.539252	HIST1H2BK	histone cluster 1, H2bk
8056102	4.73e-05	3.03e-06	-4.9782	4.23164	-0.559703	LY75-CD302///CD302	LY75-CD302 readthrough///CD302 molecule
8011875	4.76e-05	3.05e-06	-4.97676	4.22605	-0.361654	DERL2	derlin 2
7924144	4.76e-05	3.05e-06	-4.97671	4.22587	-0.367421	RPL21P28///RPL21P19///RPL21P44///RPL21	ribosomal protein L21 pseudogene 28///ribosomal protein L21 pseudogene 19///ribosomal protein L21 pseudogene 44///ribosomal protein L21
8154476	4.79e-05	3.07e-06	-4.97504	4.21941	-0.506146	SH3GL2	SH3 domain containing GRB2 like 2, endophilin A1
8081959	4.79e-05	3.07e-06	-4.97504	4.21941	-0.586426	STXBP5L	syntaxin binding protein 5 like
8088891	4.79e-05	3.07e-06	4.97441	4.21696	0.355325
7970892	4.81e-05	3.09e-06	-4.97348	4.21336	-0.364524	N4BP2L1	NEDD4 binding protein 2 like 1
8109712	4.85e-05	3.11e-06	4.97147	4.20561	0.530431	HMMR	hyaluronan mediated motility receptor
8045349	4.86e-05	3.12e-06	4.97078	4.20294	0.378864	MGAT5	mannosyl (alpha-1,6-)-glycoprotein beta-1,6-N-acetyl-glucosaminyltransferase
7984016	4.86e-05	3.12e-06	-4.97067	4.20251	-0.284763	C2CD4A	C2 calcium dependent domain containing 4A
8083094	4.87e-05	3.13e-06	4.96991	4.19956	0.52605	RASA2	RAS p21 protein activator 2
8140028	4.94e-05	3.18e-06	-4.96611	4.18487	-0.44854	TRIM50	tripartite motif containing 50
7996403	5.03e-05	3.23e-06	4.96186	4.16845	0.305816	C16orf70	chromosome 16 open reading frame 70
7934297	5.04e-05	3.24e-06	4.96124	4.16603	0.794811
8139656	5.04e-05	3.24e-06	-4.9611	4.16549	-0.809975	GRB10	growth factor receptor bound protein 10
8145418	5.04e-05	3.25e-06	4.96061	4.16361	0.423796	CDCA2	cell division cycle associated 2
8003722	5.07e-05	3.27e-06	-4.95904	4.15753	-0.337732	SRR	serine racemase
8052091	5.09e-05	3.28e-06	-4.9582	4.15431	-0.57721	NRXN1	neurexin 1
8088770	5.09e-05	3.29e-06	-4.95782	4.15282	-0.214814	RNPC3	RNA binding region (RNP1, RRM) containing 3
8138888	5.1e-05	3.29e-06	-4.9573	4.15084	-0.355881	PDE1C	phosphodiesterase 1C
8156935	5.1e-05	3.3e-06	-4.95695	4.14946	-0.513336	ZNF189	zinc finger protein 189
8066683	5.13e-05	3.32e-06	-4.95554	4.14403	-0.288248	CDH22	cadherin 22
7919556	5.15e-05	3.33e-06	-4.95467	4.14069	-0.508175	RNVU1-15	RNA, variant U1 small nuclear 15
8047538	5.15e-05	3.33e-06	4.95448	4.13993	0.536268	BMPR2	bone morphogenetic protein receptor type 2
7905444	5.15e-05	3.34e-06	4.95421	4.1389	0.273615	SNX27	sorting nexin family member 27
7908650	5.15e-05	3.34e-06	-4.95395	4.13787	-0.512828	IGFN1	immunoglobulin-like and fibronectin type III domain containing 1
8006123	5.16e-05	3.34e-06	4.95362	4.13661	0.366708	CPD	carboxypeptidase D
7975167	5.17e-05	3.35e-06	-4.953	4.13423	-0.377727	GPHN	gephyrin
7967563	5.17e-05	3.36e-06	4.95267	4.13294	0.370807	UBC	ubiquitin C
8123463	5.17e-05	3.36e-06	-4.95254	4.13245	-0.28731	C6orf120	chromosome 6 open reading frame 120
8111101	5.18e-05	3.37e-06	4.95209	4.1307	0.472427	ANKH	ANKH inorganic pyrophosphate transport regulator
8131326	5.22e-05	3.4e-06	-4.94978	4.12179	-0.477558	SLC29A4	solute carrier family 29 member 4
7936727	5.24e-05	3.41e-06	-4.94911	4.1192	-0.364507	RPL21P28///RPL21P19///RPL21P44///RPL21	ribosomal protein L21 pseudogene 28///ribosomal protein L21 pseudogene 19///ribosomal protein L21 pseudogene 44///ribosomal protein L21
8151042	5.26e-05	3.42e-06	-4.94802	4.11501	-0.277495	TTPA	alpha tocopherol transfer protein
7976816	5.26e-05	3.43e-06	-4.94771	4.11383	-0.850748	SNORD114-3	small nucleolar RNA, C/D box 114-3
7999754	5.26e-05	3.43e-06	4.94748	4.11293	0.428194	XYLT1	xylosyltransferase 1
8124388	5.26e-05	3.43e-06	4.94744	4.11277	0.561603	HIST1H3B	histone cluster 1, H3b
8131013	5.26e-05	3.43e-06	4.94734	4.11238	0.422904	SUN1	Sad1 and UNC84 domain containing 1
7930927	5.27e-05	3.44e-06	4.94689	4.11067	0.458456	INPP5F	inositol polyphosphate-5-phosphatase F
8057377	6.04e-09	3.89e-11	-7.51138	15.0755	-1.20152	CCDC141	coiled-coil domain containing 141
8088425	5.28e-05	3.45e-06	4.94596	4.10707	0.807716	FAM3D	family with sequence similarity 3 member D
8082688	5.28e-05	3.45e-06	4.94577	4.10633	0.407368	DNAJC13	DnaJ heat shock protein family (Hsp40) member C13
8044700	4.07e-05	2.52e-06	-5.02344	4.40721	-1.20483	DPP10	dipeptidyl peptidase like 10
8083594	5.3e-05	3.47e-06	-4.94453	4.10156	-0.523866	PTX3	pentraxin 3
7898723	5.3e-05	3.47e-06	-4.9442	4.10029	-1.33477
8075182	5.3e-05	3.48e-06	-4.94413	4.10001	-0.617576	XBP1	X-box binding protein 1
8052376	5.3e-05	3.48e-06	-4.94412	4.09999	-0.224382	LOC100129434	uncharacterized LOC100129434
8012150	5.32e-05	3.49e-06	-4.94327	4.09671	-0.190262	GPS2	G protein pathway suppressor 2
7949545	5.32e-05	3.49e-06	4.94316	4.09627	0.305259	EIF1AD	eukaryotic translation initiation factor 1A domain containing
8144947	5.33e-05	3.5e-06	-4.94248	4.09366	-0.184048
7993453	5.33e-05	3.5e-06	-4.94227	4.09284	-0.738736	MPV17L	MPV17 mitochondrial inner membrane protein like
8066739	5.34e-05	3.51e-06	-4.94155	4.09008	-0.369024	ZNF663P	zinc finger protein 663, pseudogene
8053741	5.35e-05	3.51e-06	-4.94136	4.08932	-0.82539	ANKRD20A8P///ANKRD20A4///ANKRD20A2///ANKRD20A3///ANKRD20A5P///ANKRD20A1	ankyrin repeat domain 20 family member A8, pseudogene///ankyrin repeat domain 20 family member A4///ankyrin repeat domain 20 family member A2///ankyrin repeat domain 20 family member A3///ankyrin repeat domain 20 family member A5, pseudogene///ankyrin repeat domain 20 family member A1
8067113	5.37e-05	3.53e-06	4.94014	4.08461	0.555312	ZNF217	zinc finger protein 217
7983360	5.38e-05	3.54e-06	4.93946	4.08202	0.390835	B2M	beta-2-microglobulin
8118571	5.38e-05	3.55e-06	4.9391	4.08063	0.61601	PSMB9	proteasome subunit beta 9
8178211	5.38e-05	3.55e-06	4.9391	4.08063	0.61601	PSMB9	proteasome subunit beta 9
8179495	5.38e-05	3.55e-06	4.9391	4.08063	0.61601	PSMB9	proteasome subunit beta 9
8029847	5.38e-05	3.55e-06	-4.93885	4.07967	-0.285099	FKRP	fukutin related protein
7942647	5.43e-05	3.58e-06	-4.93673	4.0715	-0.512805	LOC100506127	putative uncharacterized protein FLJ37770-like
7957140	5.46e-05	3.6e-06	4.93529	4.06593	0.905322	LGR5	leucine rich repeat containing G protein-coupled receptor 5
8017555	5.46e-05	3.61e-06	-4.93473	4.06377	-0.517785	ERN1	endoplasmic reticulum to nucleus signaling 1
7927915	5.5e-05	3.64e-06	-4.933	4.05711	-0.369054	STOX1	storkhead box 1
7972157	5.51e-05	3.64e-06	-4.93261	4.05563	-0.566671	EDNRB	endothelin receptor type B
8135015	5.51e-05	3.64e-06	4.93242	4.05488	0.933228	MUC3B///MUC3A	mucin 3B, cell surface associated///mucin 3A, cell surface associated
7982002	5.51e-05	3.65e-06	-4.93211	4.0537	-0.195758	SNORD116-27	small nucleolar RNA, C/D box 116-27
7977454	5.51e-05	3.65e-06	4.93199	4.05325	0.357466	POTEF///POTEM///POTEE///POTEKP	POTE ankyrin domain family member F///POTE ankyrin domain family member M///POTE ankyrin domain family member E///POTE ankyrin domain family member K, pseudogene
8034304	5.53e-05	3.67e-06	4.93086	4.04889	0.567587	ACP5	acid phosphatase 5, tartrate resistant
7909815	5.53e-05	3.67e-06	4.93081	4.04869	0.313528	IARS2	isoleucyl-tRNA synthetase 2, mitochondrial
8132539	5.6e-05	3.72e-06	4.92753	4.03604	0.379528	DBNL	drebrin like
8022557	5.62e-05	3.73e-06	4.92656	4.03233	0.655626
8139640	5.63e-05	3.74e-06	-4.92595	4.02998	-0.772934	DDC	dopa decarboxylase
7905374	5.65e-05	3.75e-06	4.92523	4.02721	0.297891	PSMD4	proteasome 26S subunit, non-ATPase 4
8124911	5.66e-05	3.76e-06	4.92453	4.02452	0.552814	HLA-C///HLA-B///HLA-B	major histocompatibility complex, class I, C///major histocompatibility complex, class I, B///major histocompatibility complex, class I, B
8058182	5.66e-05	3.77e-06	4.92423	4.02336	0.343852	FAM126B	family with sequence similarity 126 member B
8141950	5.67e-05	3.77e-06	-4.9238	4.0217	-0.686339	RELN	reelin
7901316	5.67e-05	3.77e-06	-4.92366	4.02119	-0.455129	SLC5A9	solute carrier family 5 member 9
7906995	5.69e-05	3.79e-06	4.92245	4.01651	0.227348	UCK2	uridine-cytidine kinase 2
7927095	5.69e-05	3.79e-06	-4.92243	4.01643	-0.426855	LOC100134822///LINC00266-1///PCMTD2	uncharacterized LOC100134822///long intergenic non-protein coding RNA 266-1///protein-L-isoaspartate (D-aspartate) O-methyltransferase domain containing 2
8005785	5.7e-05	3.8e-06	-4.922	4.01477	-0.657336	KSR1	kinase suppressor of ras 1
8026300	5.74e-05	3.83e-06	4.92012	4.00754	0.536406	ADGRE5	adhesion G protein-coupled receptor E5
8045857	5.74e-05	3.83e-06	4.9201	4.00748	0.418082	CCDC148-AS1	CCDC148 antisense RNA 1
8045974	5.74e-05	3.83e-06	-4.92	4.00709	-0.645895	SLC4A10	solute carrier family 4 member 10
8047952	5.74e-05	3.83e-06	-4.91977	4.0062	-0.502289	UNC80	unc-80 homolog, NALCN activator
8042356	5.75e-05	3.84e-06	-4.91912	4.0037	-0.598636	MEIS1	Meis homeobox 1
8179731	5.76e-05	3.85e-06	4.91852	4.00142	0.569716	HLA-C///HLA-B///HLA-C///HLA-B	major histocompatibility complex, class I, C///major histocompatibility complex, class I, B///major histocompatibility complex, class I, C///major histocompatibility complex, class I, B
8078479	5.76e-05	3.85e-06	4.91848	4.00125	0.252603	PDCD6IP	programmed cell death 6 interacting protein
7944801	5.77e-05	3.87e-06	-4.91769	3.99823	-0.423822	OR10G8	olfactory receptor family 10 subfamily G member 8
8132515	5.79e-05	3.88e-06	4.91677	3.99467	0.337929	BLVRA	biliverdin reductase A
8035445	5.8e-05	3.89e-06	-4.91641	3.99328	-0.390268	JUND	JunD proto-oncogene, AP-1 transcription factor subunit
8134463	5.8e-05	3.89e-06	-4.9163	3.99287	-0.362643	NPTX2	neuronal pentraxin 2
7947027	5.83e-05	3.91e-06	4.91477	3.98698	0.361336	UEVLD	UEV and lactate/malate dehyrogenase domains
8066074	5.83e-05	3.91e-06	4.91464	3.98648	0.323118	DSN1	DSN1 homolog, MIS12 kinetochore complex component
7954511	5.85e-05	3.93e-06	4.91387	3.98352	0.556561	STK38L	serine/threonine kinase 38 like
8066513	5.85e-05	3.93e-06	4.91345	3.98191	0.754601	SDC4///ROS1	syndecan 4///ROS proto-oncogene 1, receptor tyrosine kinase
7964119	5.85e-05	3.94e-06	4.91331	3.98137	0.586148	STAT2	signal transducer and activator of transcription 2
8154233	5.88e-05	3.95e-06	4.91219	3.97706	0.526606	CD274	CD274 molecule
8030158	5.92e-05	3.98e-06	4.9103	3.96982	0.245334	BAX	BCL2 associated X, apoptosis regulator
8102006	5.92e-05	3.99e-06	4.91011	3.96909	0.398026	MANBA	mannosidase beta
8008263	5.92e-05	3.99e-06	-4.91003	3.96879	-0.521814	PDK2	pyruvate dehydrogenase kinase 2
7992337	5.96e-05	4.02e-06	4.9078	3.9602	0.360275	HN1L	hematological and neurological expressed 1 like
7938396	5.96e-05	4.02e-06	4.90776	3.96007	0.435384	AMPD3	adenosine monophosphate deaminase 3
7901010	5.96e-05	4.03e-06	4.90769	3.95981	0.499352	KIF2C	kinesin family member 2C
8105229	5.96e-05	4.03e-06	4.90753	3.95917	0.692967	PELO///ITGA1	pelota homolog (Drosophila)///integrin subunit alpha 1
8179041	5.96e-05	4.03e-06	4.90748	3.95899	0.642823	HLA-H///HLA-C///HLA-B///HLA-A///HLA-B///HLA-A	major histocompatibility complex, class I, H (pseudogene)///major histocompatibility complex, class I, C///major histocompatibility complex, class I, B///major histocompatibility complex, class I, A///major histocompatibility complex, class I, B///major histocompatibility complex, class I, A
8084206	5.98e-05	4.04e-06	4.90682	3.95644	0.770822	B3GNT5	UDP-GlcNAc:betaGal beta-1,3-N-acetylglucosaminyltransferase 5
8070795	5.98e-05	4.04e-06	-4.90678	3.95631	-0.254176	KRTAP12-1	keratin associated protein 12-1
8102050	5.99e-05	4.05e-06	4.90592	3.95302	0.65458	SLC9B2	solute carrier family 9 member B2
8126954	0.00514	0.00103	-3.39178	-1.25853	-1.21304	PKHD1	polycystic kidney and hepatic disease 1 (autosomal recessive)
8044766	6e-05	4.06e-06	4.90533	3.95072	0.526209	INSIG2	insulin induced gene 2
8059177	6.01e-05	4.07e-06	4.90494	3.94923	0.416849	TUBA4A	tubulin alpha 4a
8117861	6.01e-05	4.08e-06	4.90437	3.94703	0.35373	HLA-L	major histocompatibility complex, class I, L (pseudogene)
8179080	6.01e-05	4.08e-06	4.90437	3.94703	0.35373	HLA-L	major histocompatibility complex, class I, L (pseudogene)
7982889	6.01e-05	4.08e-06	4.90433	3.94691	0.486254	NUSAP1	nucleolar and spindle associated protein 1
7897119	6.01e-05	4.08e-06	4.90415	3.94621	0.276811	FAM213B	family with sequence similarity 213 member B
8068713	6.03e-05	4.09e-06	4.90349	3.94368	0.804655	MX1	MX dynamin like GTPase 1
7987248	6.04e-05	4.1e-06	-4.90297	3.94166	-0.556024	GOLGA8DP///GOLGA8CP///GOLGA8B///GOLGA8A	golgin A8 family member D, pseudogene///golgin A8 family member C, pseudogene///golgin A8 family member B///golgin A8 family member A
8106475	6.05e-05	4.12e-06	4.90218	3.93864	0.407238
8013450	6.06e-05	4.12e-06	4.90167	3.93669	0.440316	LGALS9C///LGALS9B///LGALS9	galectin 9C///galectin 9B///galectin 9
7965480	6.11e-05	4.16e-06	4.89945	3.92816	0.297886	PGAM4///PGAM1	phosphoglycerate mutase family member 4///phosphoglycerate mutase 1
8106403	6.12e-05	4.17e-06	4.89889	3.92603	0.527809	F2RL1	F2R like trypsin receptor 1
8117081	6.14e-05	4.18e-06	4.89824	3.92353	0.329174	KDM1B	lysine demethylase 1B
7922793	6.17e-05	4.21e-06	4.89677	3.91787	0.244067	ARPC5	actin related protein 2/3 complex subunit 5
8096489	6.22e-05	4.24e-06	4.89487	3.91059	0.365832	PDLIM5	PDZ and LIM domain 5
8163618	6.23e-05	4.25e-06	4.89395	3.90706	0.463142	TNFSF15	tumor necrosis factor superfamily member 15
7898734	6.23e-05	4.26e-06	-4.89383	3.90661	-1.79243
7923753	6.26e-05	4.28e-06	-4.8924	3.90115	-0.435192	NUAK2	NUAK family kinase 2
7903389	6.26e-05	4.28e-06	-4.89225	3.90056	-0.442048
8074991	6.26e-05	4.28e-06	4.8922	3.90036	0.484811	GGT5	gamma-glutamyltransferase 5
8003583	6.26e-05	4.28e-06	4.8922	3.90036	0.305878	KIF22	kinesin family member 22
8178498	6.26e-05	4.29e-06	4.89197	3.89949	0.543545	HLA-C///HLA-B///HLA-B	major histocompatibility complex, class I, C///major histocompatibility complex, class I, B///major histocompatibility complex, class I, B
8168062	6.26e-05	4.29e-06	-4.8919	3.89923	-0.202864	EDA	ectodysplasin A
7986601	6.27e-05	4.3e-06	4.89124	3.89671	0.423502
7986739	6.27e-05	4.3e-06	4.89124	3.89671	0.423502
8019183	6.27e-05	4.3e-06	4.8911	3.89617	0.29081	ACTG1	actin gamma 1
7941311	6.31e-05	4.33e-06	4.88956	3.89024	0.35322	EHBP1L1///SIPA1	EH domain binding protein 1 like 1///signal-induced proliferation-associated 1
8079931	6.32e-05	4.34e-06	-4.8892	3.88887	-0.955096	SLC38A3	solute carrier family 38 member 3
8154848	0.000812	0.000102	-4.0642	0.89535	-1.21437	PRSS3	protease, serine 3
8137707	6.33e-05	4.35e-06	-4.88858	3.88652	-0.469624	MIR339	microRNA 339
8048926	6.33e-05	4.35e-06	4.88836	3.88565	0.568072	SP140L	SP140 nuclear body protein like
7985809	6.37e-05	4.38e-06	4.8865	3.87851	0.413157	ABHD2	abhydrolase domain containing 2
7914021	6.42e-05	4.42e-06	4.88452	3.87093	0.404566	SLC9A1	solute carrier family 9 member A1
7989473	6.77e-06	2.64e-07	-5.56283	6.56464	-1.22257	C2CD4B	C2 calcium dependent domain containing 4B
7930537	6.45e-05	4.44e-06	4.88306	3.86537	0.379591	TCF7L2	transcription factor 7 like 2
8001531	7.22e-05	5.08e-06	-4.84952	3.73721	-1.22389	MT1G	metallothionein 1G
8027728	6.46e-05	4.46e-06	-4.88239	3.86281	-0.604293	HPN	hepsin
8083546	6.48e-05	4.47e-06	-4.8817	3.86016	-0.636723	KCNAB1	potassium voltage-gated channel subfamily A member regulatory beta subunit 1
8128795	6.48e-05	4.47e-06	-4.88158	3.8597	-0.372911	AK9	adenylate kinase 9
7991034	3.37e-05	2e-06	-5.07952	4.62606	-1.24879	HOMER2	homer scaffolding protein 2
8074916	6.54e-05	4.52e-06	-4.87908	3.85011	-0.295358	DRICH1	aspartate rich 1
7959023	6.57e-05	4.55e-06	4.8775	3.84409	0.41552	MAP1LC3B2///MAP1LC3B	microtubule associated protein 1 light chain 3 beta 2///microtubule associated protein 1 light chain 3 beta
8056327	4.57e-06	1.63e-07	-5.67571	7.02991	-1.26596	GRB14	growth factor receptor bound protein 14
8068353	6.61e-05	4.57e-06	4.87606	3.83856	0.335765	MRPS6///SLC5A3	mitochondrial ribosomal protein S6///solute carrier family 5 member 3
7899057	6.61e-05	4.58e-06	-4.87579	3.83752	-0.204944	MTFR1L	mitochondrial fission regulator 1 like
[truncated: 26,870 more rows]

## Sheet: GSE62165
ID	adj.P.Val	P.Value	t	B	logFC	Gene.Symbol	GB_LIST	SPOT_ID
11725766_x_at	1.9e-27	1.47e-29	14.7	56.6587	5.96	COL11A1	NM_001168249,NM_001854,NM_080629,NM_080630
11725765_a_at	7.67e-27	6.7e-29	14.4	55.1518	5.92	COL11A1	NM_001168249,NM_001854,NM_080629,NM_080630
11733707_x_at	2.5e-26	2.49e-28	14.2	53.8474	5.66	COL11A1	NM_001168249,NM_001854,NM_080629,NM_080630
11751904_x_at	2.32e-25	3.09e-27	13.8	51.3528	5.66	COL11A1	NM_001168249,NM_001854,NM_080629,NM_080630
11739039_x_at	3.63e-11	6.7e-12	7.54	16.3846	5.47	CEACAM5	NM_004363
11752106_x_at	5.73e-13	8.04e-14	8.36	20.7469	5.45	CEACAM5	NM_004363
11735219_at	3.18e-30	1.09e-32	16	63.7961	5.27	COL10A1	NM_000493
11715280_s_at	2.4e-14	2.69e-15	8.96	24.1042	5.24	KRT17	NM_000422
11718347_a_at	1.39e-21	3.92e-23	12.1	41.9789	5.21	S100P	NM_005980
11727085_s_at	3.4e-29	1.64e-31	15.5	61.11	5.13	GJB2	NM_004004
11735218_at	2.37e-31	5.61e-34	16.6	66.7401	5.12	COL10A1	NM_000493
11736061_a_at	6.61e-21	2.15e-22	11.8	40.2907	5.02	SERPINB5	NM_002639
11726564_a_at	1.94e-14	2.14e-15	9	24.3285	5.02	COL17A1	NM_000494
11727084_at	9.27e-28	6.72e-30	14.8	57.4321	5	GJB2	NM_004004
11748905_a_at	9.52e-41	7.71e-45	21.5	91.4656	4.97	CTHRC1	NM_138455
11721268_s_at	2.15e-20	7.84e-22	11.6	39.0091	4.9	TMPRSS4	NM_001083947,NM_001173551,NM_001173552,NM_019894
11721124_s_at	1.78e-25	2.29e-27	13.8	51.648	4.86	MMP11	NM_005940
11754879_a_at	2.67e-20	9.96e-22	11.5	38.7711	4.79	SDR16C5	NM_138969
11737874_a_at	6.53e-41	3.97e-45	21.6	92.1206	4.76	SULF1	NM_001128204,NM_001128205,NM_001128206,NM_015170
11743282_a_at	1.87e-44	3.79e-49	23.6	101.235	4.74	SULF1	NM_001128204,NM_001128205,NM_001128206,NM_015170
11717131_a_at	6.33e-27	5.39e-29	14.5	55.3678	4.68	AHNAK2	NM_138420
11745837_x_at	3.73e-34	2.72e-37	18	74.2979	4.65	FN1	NM_002026,NM_054034,NM_212474,NM_212475,NM_212476,NM_212478,NM_212482
11732565_at	1.62e-13	2.08e-14	8.6	22.0804	4.65	SLC6A14	NM_007231
11749460_x_at	3.73e-34	2.66e-37	18	74.3171	4.6	FN1	NM_002026,NM_054034,NM_212474,NM_212475,NM_212476,NM_212478,NM_212482
11739536_x_at	2.66e-34	1.67e-37	18.1	74.7787	4.59	FN1	NM_002026,NM_054034,NM_212474,NM_212475,NM_212476,NM_212478,NM_212482
11760819_x_at	4.93e-16	4.13e-17	9.7	28.2351	4.58	IGHG1 /// IGHV4-31 /// LOC100290146	XM_002347483
11726565_at	1.88e-13	2.44e-14	8.57	21.9227	4.58	COL17A1	NM_000494
11733706_s_at	5.5e-21	1.76e-22	11.8	40.4914	4.55	COL11A1	NM_001168249,NM_001854,NM_080629,NM_080630
11746931_a_at	2.67e-35	9.21e-39	18.7	77.6458	4.54	INHBA	NM_002192
11739534_a_at	5.14e-36	1.25e-39	19	79.6208	4.51	FN1	NM_002026,NM_054034,NM_212474,NM_212475,NM_212476,NM_212478,NM_212482
11736423_a_at	5.57e-29	2.89e-31	15.4	60.5523	4.51	POSTN	NM_001135934,NM_001135935,NM_001135936,NM_006475
11760929_x_at	1.07e-14	1.13e-15	9.12	24.9612	4.51	IGH@ /// IGHG1 /// IGHM /// IGHV4-31 /// LOC100290146	XM_001718220,XM_002347483
11758071_s_at	9.9e-43	4.01e-47	22.6	96.6478	4.49	SULF1	NM_001128204,NM_001128205,NM_001128206,NM_015170
11749527_a_at	4.87e-28	3.28e-30	15	58.1438	4.48	POSTN	NM_001135934,NM_001135935,NM_001135936,NM_006475
11743856_a_at	1.24e-32	1.73e-35	17.2	70.1838	4.47	CTHRC1	NM_138455
11720251_at	6.32e-17	4.55e-18	10.1	30.419	4.45	CCL18	NM_002988
11728715_at	1.46e-10	2.94e-11	7.27	14.9296	4.44	CXCL5	NM_002994
11747927_a_at	1.22e-27	9.05e-30	14.8	57.1368	4.43	POSTN	NM_001135934,NM_001135935,NM_001135936,NM_006475
11728716_x_at	3.49e-10	7.42e-11	7.09	14.0185	4.42	CXCL5	NM_002994
11751903_s_at	6.43e-19	3.18e-20	10.9	35.337	4.4	COL11A1	NM_001168249,NM_001854,NM_080629,NM_080630
11747923_s_at	7.93e-31	2.25e-33	16.3	65.3641	4.37	LAMC2	NM_005562,NM_018891
11749912_x_at	1.87e-30	5.86e-33	16.1	64.4145	4.36	IGFBP3	NM_000598,NM_001013398
11750735_a_at	4.61e-21	1.44e-22	11.9	40.6918	4.36	COMP	NM_000095
11743515_s_at	1.06e-28	6e-31	15.3	59.8272	4.35	LAMC2	NM_005562,NM_018891
11717067_a_at	8.21e-25	1.23e-26	13.5	49.9803	4.35	GREM1	NM_013372
11719791_s_at	2.18e-24	3.55e-26	13.3	48.9291	4.32	GPRC5A	NM_003979
11743191_a_at	2.66e-33	2.91e-36	17.5	71.9498	4.31	NTM	NM_001048209,NM_001144058,NM_001144059,NM_016522
11721135_s_at	5.94e-34	4.93e-37	17.9	73.7077	4.3	IGFBP3	NM_000598,NM_001013398
11743516_s_at	1.49e-26	1.41e-28	14.3	54.4149	4.29	LAMC2	NM_005562,NM_018891
11763640_x_at	1.5e-13	1.92e-14	8.61	22.1605	4.29	IGKC /// NTN3	NM_006181
11739435_a_at	6.18e-31	1.62e-33	16.4	65.6885	4.28	FN1	NM_002026,NM_054034,NM_212474,NM_212475,NM_212476,NM_212478,NM_212482
11721267_s_at	1.85e-17	1.21e-18	10.3	31.7329	4.27	TMPRSS4	NM_001083947,NM_001173551,NM_001173552,NM_019894
11747928_x_at	7.3e-29	3.95e-31	15.4	60.2426	4.26	POSTN	NM_001135934,NM_001135935,NM_001135936,NM_006475
11746872_a_at	5.85e-29	3.04e-31	15.4	60.4996	4.25	COL1A1	NM_000088
11742712_a_at	1.17e-31	2.53e-34	16.7	67.5289	4.23	THBS2	NM_003247
11759852_x_at	4.16e-14	4.85e-15	8.86	23.52	4.23	IGH@ /// IGHG1 /// IGHM /// IGHV4-31 /// LOC100290146	XM_001718220,XM_002347483
11749023_a_at	5.31e-25	7.59e-27	13.6	50.4604	4.21	SLC16A4	NM_004696
11728717_at	9.13e-10	2.07e-10	6.89	13.0121	4.21	CXCL5	NM_002994
11740475_x_at	5.99e-31	1.55e-33	16.4	65.7318	4.2	NOX4	NM_001143836,NM_001143837,NM_016931,NR_026571
11736422_s_at	2.8e-27	2.23e-29	14.6	56.2432	4.19	POSTN	NM_001135934,NM_001135935,NM_001135936,NM_006475
11726054_a_at	3.24e-10	6.86e-11	7.1	14.0953	4.17	MUC4	NM_004532,NM_018406,NM_138297
11726333_s_at	3.7e-33	4.2e-36	17.5	71.587	4.16	LEF1	NM_001130713,NM_001130714,NM_001166119,NM_016269
11719487_a_at	6.13e-27	5.19e-29	14.5	55.4045	4.14	LAMB3	NM_000228,NM_001017402,NM_001127641
11749980_x_at	2.66e-33	2.9e-36	17.6	71.9526	4.13	HOPX	NM_001145459,NM_001145460,NM_032495,NM_139211,NM_139212
11717066_at	1e-22	2.27e-24	12.6	44.8069	4.13	GREM1	NM_013372
11725482_a_at	3.07e-15	2.94e-16	9.36	26.2934	4.13	MATN3	NM_002381
11745244_x_at	7.41e-14	9.04e-15	8.75	22.905	4.13	IGH@ /// IGHG1 /// IGHG2 /// IGHG3 /// IGHM /// IGHV4-31 /// LOC100290146 /// LOC100294459	XM_001718220,XM_002347483,XM_002348257
11727401_x_at	1.95e-32	2.92e-35	17.1	69.6662	4.11	HOPX	NM_001145459,NM_001145460,NM_032495,NM_139211,NM_139212
11743514_a_at	7.56e-26	8.59e-28	14	52.6217	4.09	LAMC2	NM_005562,NM_018891
11717132_s_at	3.14e-25	4.27e-27	13.7	51.0299	4.09	AHNAK2	NM_138420
11754032_x_at	7.82e-14	9.59e-15	8.74	22.8473	4.09	IGH@ /// IGHG1 /// IGHG2 /// IGHG3 /// IGHM /// IGHV4-31 /// LOC100290146 /// LOC100294459	XM_001718220,XM_002347483,XM_002348257
11755928_s_at	1.35e-12	2.01e-13	8.19	19.8403	4.08	MMP1	NM_001145938,NM_002421
11743062_a_at	9.45e-31	2.72e-33	16.3	65.1766	4.06	PLAUR	NM_001005376,NM_001005377,NM_002659
11715350_a_at	1.21e-28	7.01e-31	15.3	59.6731	4.06	COL1A1	NM_000088
11761467_x_at	3.07e-13	4.14e-14	8.48	21.4015	4.06	IGHG3 /// IGHM	BC089421.1
11748311_s_at	9.38e-36	2.47e-39	18.9	78.9473	4.04	VCAN	NM_001126336,NM_001164097,NM_001164098,NM_004385
11720032_a_at	7.52e-13	1.07e-13	8.3	20.46	4.04	TRIM29	NM_012101
11748164_a_at	4.35e-34	3.35e-37	18	74.0905	4.03	VCAN	NM_001126336,NM_001164097,NM_001164098,NM_004385
11741897_a_at	1.58e-11	2.77e-12	7.71	17.2545	4.02	MMP1	NM_001145938,NM_002421
11744718_a_at	4.03e-32	6.93e-35	17	68.8109	4	CTHRC1	NM_138455
11739535_s_at	6.34e-35	2.95e-38	18.4	76.4929	3.98	FN1	NM_002026,NM_054034,NM_212474,NM_212475,NM_212476,NM_212478,NM_212482
11763663_x_at	7.13e-13	1.02e-13	8.31	20.5161	3.97	IGKC /// LOC652694	XM_942302
11724983_at	8.26e-28	5.92e-30	14.9	57.5577	3.96	PCDH7	NM_001173523,NM_002589,NM_032456,NM_032457
11729155_at	2.73e-12	4.25e-13	8.05	19.1034	3.96	CEACAM6	NM_002483
11715352_x_at	6.53e-26	7.28e-28	14	52.7849	3.95	COL1A1	NM_000088
11750231_x_at	2.21e-13	2.91e-14	8.54	21.7515	3.95	IGH@ /// IGHG1 /// IGHG2 /// IGHG3 /// IGHM /// IGHV4-31 /// LOC100290146	XM_001718220,XM_002347483
11756770_x_at	2.48e-13	3.28e-14	8.52	21.6311	3.95	TRIM29	NM_012101
11722838_a_at	5.89e-09	1.5e-09	6.5	11.0699	3.94	GABRP	NM_014211
11745004_x_at	6.65e-33	8.48e-36	17.3	70.8913	3.92	HOPX	NM_001145459,NM_001145460,NM_032495,NM_139211,NM_139212
11746228_a_at	3.08e-22	7.64e-24	12.4	43.6016	3.92	AHNAK2	NM_138420
11743162_a_at	8e-11	1.56e-11	7.39	15.5552	3.9	CTSE	NM_001910,NM_148964
11743960_a_at	5.69e-26	6.19e-28	14	52.9469	3.89	SLC16A3	NM_001042422,NM_001042423,NM_004207
11755748_s_at	4.86e-19	2.33e-20	11	35.6439	3.85	PLAC8	NM_001130715,NM_001130716,NM_016619
11758229_s_at	1.1e-23	2.1e-25	13	47.1675	3.84	GREM1	NM_013372
11756238_s_at	1.43e-19	6.23e-21	11.2	36.954	3.83	SLC2A1	NM_006516
11757396_s_at	3.74e-09	9.23e-10	6.6	11.5435	3.83	ANXA8 /// ANXA8L1 /// ANXA8L2	NM_001040084,NM_001098845,NM_001630
11723448_x_at	1.59e-22	3.74e-24	12.5	44.3094	3.82	MALL	NM_005434
11728141_at	9.94e-20	4.18e-21	11.3	37.3493	3.82	SHISA2	NM_001007538
11729154_x_at	1.11e-11	1.88e-12	7.78	17.6353	3.82	CEACAM6	NM_002483
11717272_at	1.22e-28	7.11e-31	15.3	59.6582	3.8	COL5A1	NM_000093
11717154_a_at	4e-25	5.54e-27	13.7	50.7719	3.79	PLAU	NM_001145031,NM_002658
11748016_a_at	3.1e-10	6.54e-11	7.11	14.1428	3.77	ACTG2	NM_001615
11728809_a_at	3.38e-27	2.73e-29	14.6	56.0415	3.75	COL8A1	NM_001850,NM_020351
11723947_a_at	2.72e-24	4.52e-26	13.3	48.6911	3.75	ACSL5	NM_016234,NM_203379,NM_203380
11727666_at	1.35e-19	5.85e-21	11.2	37.016	3.73	TWIST1	NM_000474
11732566_at	1.41e-09	3.27e-10	6.8	12.5608	3.73	SLC6A14	NM_007231
11755955_a_at	1.52e-31	3.42e-34	16.7	67.2301	3.72	FAP	NM_004460
11725180_a_at	3.1e-29	1.47e-31	15.5	61.2209	3.7	RUNX2	NM_001015051,NM_001024630,NM_004348
11731680_a_at	2.05e-28	1.27e-30	15.1	59.0834	3.7	NOX4	NM_001143836,NM_001143837,NM_016931,NR_026571
11726128_at	5.84e-07	1.96e-07	5.49	6.31128	3.7	EPYC	NM_004950
11759402_s_at	1.6e-30	4.89e-33	16.2	64.5935	3.69	VCAN	NM_001126336,NM_001164097,NM_001164098,NM_004385
11743617_at	5.53e-29	2.83e-31	15.4	60.5712	3.69	ITGA2	NM_002203
11735833_a_at	4.73e-16	3.94e-17	9.71	28.2814	3.69	KIAA1199	NM_018689
11742711_at	3.32e-29	1.59e-31	15.5	61.1457	3.68	THBS2	NM_003247
11724828_at	7.94e-12	1.32e-12	7.84	17.9839	3.68	CCL20	NM_001130046,NM_004591
11757941_s_at	1.26e-29	5.35e-32	15.7	62.2239	3.67	THBS2	NM_003247
11731496_at	3.38e-26	3.47e-28	14.1	53.5211	3.67	INHBA	NM_002192
11763684_x_at	8.72e-11	1.7e-11	7.37	15.4656	3.67	IGK@ /// IGKC	U79763.1
11724464_a_at	3.16e-20	1.2e-21	11.5	38.5879	3.66	ANLN	NM_018685
11715351_at	1.82e-23	3.59e-25	12.9	46.6352	3.65	COL1A1	NM_000088
11742873_a_at	3.39e-30	1.19e-32	16	63.7151	3.64	CDH11	NM_001797
11736030_a_at	3.3e-23	6.83e-25	12.8	45.9969	3.64	SLC16A3	NM_001042422,NM_001042423,NM_004207
11719754_s_at	1.32e-20	4.62e-22	11.7	39.5338	3.64	IL1RN	NM_000577,NM_173841,NM_173842,NM_173843
11752572_a_at	3.48e-17	2.39e-18	10.2	31.0565	3.64	SLC2A1	NM_006516
11725764_a_at	9.97e-15	1.05e-15	9.13	25.0378	3.64	COL11A1	NM_001168249,NM_001854,NM_080629,NM_080630
11733695_a_at	6.49e-19	3.22e-20	10.9	35.3259	3.63	UBE2C	NM_007019,NM_181799,NM_181800,NM_181801,NM_181802,NM_181803
11757444_a_at	3.3e-18	1.87e-19	10.6	33.5804	3.63	EGLN3	NM_022073
11749983_a_at	9.52e-15	9.94e-16	9.14	25.0877	3.63	SERPINB5	NM_002639
11749461_a_at	1.91e-29	8.56e-32	15.6	61.7574	3.61	CDH11	NM_001797
11728520_a_at	3.12e-20	1.18e-21	11.5	38.6022	3.61	PPAPDC1A	NM_001030059
11741143_x_at	1.85e-27	1.43e-29	14.7	56.6859	3.6	NOX4	NM_001143836,NM_001143837,NM_016931,NR_026571
11730900_s_at	8.01e-27	7.02e-29	14.4	55.1046	3.6	MBOAT2	NM_138799
11754145_x_at	1.99e-11	3.52e-12	7.66	17.0185	3.6	LOC100287723 /// LOC642424	XM_001713971,XM_001717196,XM_001732831,XM_002342230
11742207_a_at	1.01e-29	4.08e-32	15.8	62.4928	3.59	VCAN	NM_001126336,NM_001164097,NM_001164098,NM_004385
11719227_x_at	6.69e-24	1.2e-25	13.1	47.7182	3.59	KCNN4	NM_002250
11718141_at	3.45e-12	5.44e-13	8.01	18.8592	3.58	DKK1	NM_012242
11739134_a_at	3.31e-31	7.97e-34	16.5	66.3918	3.57	COL5A2	NM_000393
11742208_a_at	4.37e-30	1.6e-32	15.9	63.4197	3.57	VCAN	NM_001126336,NM_001164097,NM_001164098,NM_004385
11729153_at	1.17e-10	2.33e-11	7.31	15.1565	3.57	CEACAM6	NM_002483
11742954_a_at	2.4e-05	1.01e-05	4.59	2.49572	3.57	KRT6A	NM_005554
11723983_at	8.46e-08	2.52e-08	5.93	8.30742	3.56	KRT6B	NM_005555
11764247_s_at	6.11e-26	6.71e-28	14	52.8655	3.55	---	AI917494
11741095_at	1.57e-20	5.58e-22	11.6	39.3459	3.55	CORO2A	NM_003389,NM_052820
11722199_at	9.74e-20	4.09e-21	11.3	37.3717	3.55	ADAM12	NM_003474,NM_021641
11743618_at	5.03e-29	2.5e-31	15.4	60.6961	3.53	ITGA2	NM_002203
11724589_s_at	1.83e-08	4.99e-09	6.26	9.89041	3.53	MMP12	NM_002426
11751896_a_at	3.37e-20	1.29e-21	11.5	38.515	3.52	COL12A1	NM_004370,NM_080645
11720033_s_at	4.93e-16	4.13e-17	9.7	28.2351	3.52	TRIM29	NM_012101
11730408_a_at	1.73e-18	9.25e-20	10.8	34.2796	3.51	C19orf33	NM_033520
11757783_s_at	4.68e-29	2.3e-31	15.5	60.7795	3.5	VCAN	NM_001126336,NM_001164097,NM_001164098,NM_004385
11737325_a_at	4.8e-25	6.81e-27	13.6	50.568	3.49	LAMC2	NM_005562,NM_018891
11723447_at	3.12e-19	1.45e-20	11.1	36.1168	3.49	MALL	NM_005434
11750410_a_at	1.12e-09	2.56e-10	6.85	12.8006	3.49	UGT1A1 /// UGT1A10 /// UGT1A3 /// UGT1A4 /// UGT1A5 /// UGT1A6 /// UGT1A7 /// UGT1A8 /// UGT1A9	NM_000463,NM_001072,NM_007120,NM_019075,NM_019076,NM_019077,NM_019078,NM_019093,NM_021027,NM_205862
11759403_x_at	1.92e-30	6.18e-33	16.1	64.3618	3.46	VCAN	NM_001126336,NM_001164097,NM_001164098,NM_004385
11717275_s_at	1.01e-27	7.41e-30	14.8	57.3349	3.46	COL5A1	NM_000093
11733913_at	3.19e-20	1.21e-21	11.5	38.5754	3.45	HS3ST1	NM_005114
11718841_s_at	8.45e-15	8.74e-16	9.16	25.2151	3.45	IL8	NM_000584
11755009_s_at	2.92e-30	9.87e-33	16	63.898	3.44	VCAN	NM_001126336,NM_001164097,NM_001164098,NM_004385
11723151_s_at	3.46e-19	1.61e-20	11.1	36.0093	3.44	C7orf10	NM_024728
11722200_s_at	1.69e-17	1.09e-18	10.3	31.8327	3.44	ADAM12	NM_003474,NM_021641
11729579_at	2.55e-16	2.04e-17	9.82	28.9327	3.44	CDH13	NM_001257
11757634_a_at	3.5e-11	6.44e-12	7.55	16.4242	3.44	LCN2	NM_005564
11744051_at	1.01e-20	3.45e-22	11.7	39.8234	3.43	TSPAN1	NM_005727
11715354_a_at	2.27e-27	1.77e-29	14.7	56.4704	3.42	COL1A2	NM_000089
11756059_a_at	2.26e-10	4.67e-11	7.18	14.4731	3.42	CXCL14	NM_004887
11716018_s_at	1.26e-37	1.79e-41	19.9	83.8174	3.4	RAB31	NM_006868
11723174_a_at	2.32e-22	5.61e-24	12.4	43.9084	3.4	FNDC1	NM_032532
11755207_a_at	1.39e-21	3.91e-23	12.1	41.9835	3.4	NT5E	NM_002526
11723829_s_at	2.12e-26	2.1e-28	14.2	54.0201	3.39	ANO1	NM_018043,NR_030691
11741504_a_at	5.72e-21	1.84e-22	11.8	40.447	3.39	C5orf13	NM_001142474,NM_001142475,NM_001142476,NM_001142477,NM_001142478,NM_001142479,NM_001142480,NM_001142481,NM_001142482,NM_001142483,NM_004772
11739135_s_at	5.92e-31	1.52e-33	16.4	65.751	3.38	COL5A2	NM_000393
11743636_at	7.94e-29	4.33e-31	15.3	60.1514	3.38	TNFAIP6	NM_007115
11757018_a_at	1.93e-22	4.63e-24	12.5	44.0985	3.38	COL12A1	NM_004370,NM_080645
11755613_a_at	1.39e-21	3.92e-23	12.1	41.9796	3.38	FERMT1	NM_017671
11749024_x_at	1.74e-19	7.69e-21	11.2	36.745	3.38	SLC16A4	NM_004696
11728657_at	1.72e-21	4.96e-23	12.1	41.7461	3.37	IGFBP5	NM_000599
11717567_a_at	3.72e-19	1.75e-20	11.1	35.9309	3.37	NQO1	NM_000903,NM_001025433,NM_001025434
11724982_s_at	2.54e-23	5.16e-25	12.9	46.2754	3.36	PCDH7	NM_001173523,NM_002589,NM_032456,NM_032457
11758097_x_at	1.01e-13	1.26e-14	8.69	22.5776	3.35	MATN3	NM_002381
11715893_s_at	1.36e-19	5.9e-21	11.2	37.0073	3.34	IFI27	NM_001130080,NM_005532
11742819_at	6.48e-27	5.53e-29	14.5	55.3411	3.33	PLAUR	NM_001005376,NM_001005377,NM_002659
11737791_s_at	7.69e-26	8.78e-28	14	52.5993	3.33	APOL1 /// APOL2	NM_001136540,NM_001136541,NM_003661,NM_030882,NM_145343,NM_145637
11723668_at	1.59e-25	2.01e-27	13.8	51.777	3.32	SEMA3C	NM_006379
11723830_x_at	1.88e-25	2.44e-27	13.8	51.5852	3.32	ANO1	NM_018043,NR_030691
11764077_s_at	6.98e-24	1.26e-25	13.1	47.6699	3.32	EDIL3	NM_005711
11719120_a_at	5.89e-20	2.38e-21	11.4	37.9083	3.32	KYNU	NM_001032998,NM_003937
11755543_a_at	9.26e-15	9.64e-16	9.15	25.1181	3.32	TMC5	NM_001105248,NM_001105249,NM_024780
11739038_x_at	1.09e-06	3.81e-07	5.35	5.66306	3.32	CEACAM5	NM_004363
11721993_at	9.29e-29	5.19e-31	15.3	59.9704	3.31	SLC6A6	NM_001134367,NM_001134368,NM_003043
11744735_a_at	8.26e-28	5.94e-30	14.9	57.5548	3.31	TMEM200A	NM_052913
11743063_x_at	3.37e-27	2.71e-29	14.6	56.0479	3.31	PLAUR	NM_001005376,NM_001005377,NM_002659
11717886_a_at	1.51e-25	1.91e-27	13.8	51.8308	3.31	PLAU	NM_001145031,NM_002658
11738808_a_at	3.58e-35	1.59e-38	18.6	77.1031	3.3	OSBPL10	NM_001174060,NM_017784
11723282_a_at	2.66e-19	1.22e-20	11.1	36.2876	3.3	CEACAM1	NM_001024912,NM_001184813,NM_001184815,NM_001184816,NM_001712
11739216_x_at	1.7e-16	1.31e-17	9.9	29.3706	3.3	RSAD2	NM_080657
11718154_a_at	6.72e-28	4.67e-30	14.9	57.7933	3.29	HEPH	NM_001130860,NM_014799,NM_138737
11731500_a_at	1.34e-27	1.01e-29	14.8	57.0322	3.29	KRT19	NM_002276
11759413_s_at	6.97e-22	1.86e-23	12.2	42.7193	3.29	CDH11	NM_001797
11728764_a_at	4.91e-15	4.87e-16	9.27	25.794	3.29	PVRL4	NM_030916
11742184_a_at	1.03e-16	7.64e-18	10	29.9068	3.28	LAMA3	NM_000227,NM_001127717,NM_001127718,NM_198129
11737050_x_at	5.92e-31	1.51e-33	16.4	65.7579	3.27	HRH1	NM_000861,NM_001098211,NM_001098212,NM_001098213
11763550_x_at	1.31e-18	6.9e-20	10.8	34.5695	3.27	IGK@ /// IGKC	AB022656.1
11739482_x_at	1.03e-13	1.29e-14	8.68	22.5543	3.27	PLAC8	NM_001130715,NM_001130716,NM_016619
11763144_x_at	2.44e-07	7.75e-08	5.69	7.2129	3.27	LOC100291682	XM_002345544
11741106_x_at	4.33e-30	1.58e-32	15.9	63.4322	3.26	FHL2	NM_001039492,NM_001450,NM_201555,NM_201557
11720441_x_at	4.18e-25	5.8e-27	13.6	50.7261	3.26	OLFML2B	NM_015441
11731181_a_at	7.79e-25	1.16e-26	13.5	50.0421	3.26	EPSTI1	NM_001002264,NM_033255
11754026_a_at	1.9e-10	3.89e-11	7.21	14.6525	3.26	IL8	NM_000584
11726981_a_at	1.17e-07	3.56e-08	5.86	7.97225	3.26	CP	NM_000096
11726508_a_at	4.82e-22	1.25e-23	12.3	43.1123	3.25	CDKN2B	NM_004936,NM_078487
11759815_a_at	2.27e-08	6.27e-09	6.22	9.6676	3.25	IGHM	AY510104.1
11719488_at	1.17e-28	6.7e-31	15.3	59.7171	3.24	EDNRA	NM_001166055,NM_001957,NR_028596
11715355_at	1.22e-28	7.08e-31	15.3	59.6625	3.24	COL1A2	NM_000089
11723669_s_at	7.3e-26	8.21e-28	14	52.6662	3.24	SEMA3C	NM_006379
11728377_x_at	4.93e-11	9.27e-12	7.48	16.0648	3.24	NMU	NM_006681
11741369_a_at	1.63e-08	4.42e-09	6.29	10.01	3.24	UGT1A1 /// UGT1A10 /// UGT1A3 /// UGT1A4 /// UGT1A5 /// UGT1A6 /// UGT1A7 /// UGT1A8 /// UGT1A9	NM_000463,NM_001072,NM_007120,NM_019075,NM_019076,NM_019077,NM_019078,NM_019093,NM_021027,NM_205862
11752269_a_at	1.77e-08	4.8e-09	6.27	9.92936	3.24	UGT1A1 /// UGT1A10 /// UGT1A3 /// UGT1A4 /// UGT1A5 /// UGT1A6 /// UGT1A7 /// UGT1A8 /// UGT1A9	NM_000463,NM_001072,NM_007120,NM_019075,NM_019076,NM_019077,NM_019078,NM_019093,NM_021027,NM_205862
11752805_s_at	2.93e-05	1.25e-05	4.54	2.29461	3.24	SERPINB3 /// SERPINB4	NM_002974,NM_006919
11741105_a_at	3.36e-30	1.17e-32	16	63.7291	3.23	FHL2	NM_001039492,NM_001450,NM_201555,NM_201557
11742818_a_at	3.29e-25	4.51e-27	13.7	50.977	3.23	PLAUR	NM_001005376,NM_001005377,NM_002659
11721844_a_at	5.16e-15	5.14e-16	9.26	25.74	3.23	MFAP5	NM_003480
11731538_a_at	2.3e-10	4.78e-11	7.17	14.4518	3.23	GPR110	NM_025048,NM_153840
11742955_x_at	7.63e-05	3.44e-05	4.29	1.3209	3.23	KRT6A	NM_005554
11718523_s_at	3.03e-29	1.4e-31	15.5	61.2718	3.22	ANTXR1	NM_018153,NM_032208,NM_053034
11717274_s_at	4.07e-26	4.24e-28	14.1	53.3226	3.22	COL5A1	NM_000093
11748439_a_at	2.7e-23	5.5e-25	12.8	46.2124	3.22	NTM	NM_001048209,NM_001144058,NM_001144059,NM_016522
11727658_s_at	5.78e-09	1.47e-09	6.51	11.0892	3.21	KLK10	NM_001077500,NM_002776,NM_145888
11763249_x_at	7.42e-10	1.66e-10	6.93	13.2277	3.2	IGH@ /// IGHA2 /// LOC100126583	XM_001718220
11724282_a_at	3.13e-08	8.79e-09	6.15	9.33722	3.2	UGT1A1 /// UGT1A10 /// UGT1A3 /// UGT1A4 /// UGT1A5 /// UGT1A6 /// UGT1A7 /// UGT1A8 /// UGT1A9	NM_000463,NM_001072,NM_007120,NM_019075,NM_019076,NM_019077,NM_019078,NM_019093,NM_021027,NM_205862
11739128_a_at	6.71e-18	4.06e-19	10.5	32.8133	3.19	CDH3	NM_001793
11716019_at	5.86e-34	4.75e-37	17.9	73.7453	3.18	RAB31	NM_006868
11723864_s_at	4.64e-19	2.22e-20	11	35.6951	3.18	MTMR11	NM_001145862,NM_181873
11749809_a_at	1.07e-16	7.99e-18	9.99	29.8623	3.17	PLAT	NM_000930,NM_033011
11742191_a_at	4.51e-32	8.3e-35	16.9	68.6322	3.16	RUNX1	NM_001001890,NM_001122607,NM_001754
11721704_a_at	5.75e-23	1.24e-24	12.7	45.4053	3.16	CRIP1	NM_001311
11755841_a_at	2.09e-22	5.02e-24	12.5	44.0179	3.16	KIF26B	NM_018012
11736163_a_at	7.21e-22	1.93e-23	12.2	42.6807	3.16	CDKN2B	NM_004936,NM_078487
11726617_s_at	2.04e-20	7.38e-22	11.6	39.0683	3.16	CDK1	NM_001130829,NM_001170406,NM_001170407,NM_001786,NM_033379
11764046_x_at	2.93e-08	8.2e-09	6.16	9.40494	3.16	IGHM	BX436481
11754593_x_at	7.09e-28	4.96e-30	14.9	57.7321	3.15	TUBB3	NM_006086
11717273_at	3.36e-24	5.66e-26	13.2	48.4679	3.15	COL5A1	NM_000093
11748907_a_at	3.81e-21	1.17e-22	11.9	40.8966	3.15	RARRES3	NM_004585
11721266_at	8.5e-15	8.8e-16	9.16	25.2083	3.14	TMPRSS4	NM_001083947,NM_001173551,NM_001173552,NM_019894
11747298_a_at	8.31e-29	4.56e-31	15.3	60.0999	3.13	S100A16	NM_080388
11741377_a_at	3e-21	9.03e-23	12	41.152	3.13	MMP2	NM_001127891,NM_004530
11731650_a_at	1.66e-25	2.13e-27	13.8	51.7218	3.12	NTM	NM_001048209,NM_001144058,NM_001144059,NM_016522
11733852_at	4.02e-16	3.32e-17	9.74	28.453	3.12	EGLN3	NM_022073
11740290_a_at	2.68e-15	2.54e-16	9.38	26.4379	3.12	HOXC6	NM_004503,NM_153693
11719657_a_at	3.33e-13	4.5e-14	8.46	21.3186	3.12	MMP9	NM_004994
11727320_at	8.71e-11	1.7e-11	7.37	15.4664	3.12	IGFL2	NM_001002915,NM_001135113
11718163_a_at	8.13e-08	2.42e-08	5.94	8.34741	3.12	UGT1A1 /// UGT1A10 /// UGT1A3 /// UGT1A4 /// UGT1A5 /// UGT1A6 /// UGT1A7 /// UGT1A8 /// UGT1A9	NM_000463,NM_001072,NM_007120,NM_019075,NM_019076,NM_019077,NM_019078,NM_019093,NM_021027,NM_205862
11715751_a_at	3.34e-27	2.68e-29	14.6	56.0582	3.11	DPYSL3	NM_001387
11733702_x_at	1.7e-17	1.1e-18	10.3	31.8245	3.11	UBE2C	NM_007019,NM_181799,NM_181800,NM_181801,NM_181802,NM_181803
11718933_s_at	2.17e-16	1.72e-17	9.85	29.1027	3.11	SDCBP2	NM_015685,NM_080489
11758261_s_at	3.55e-16	2.9e-17	9.76	28.5845	3.1	CEP55	NM_001127182,NM_018131
11740743_a_at	3.83e-28	2.5e-30	15	58.4138	3.09	TPM2	NM_003289,NM_213674
11728201_at	3.78e-23	7.88e-25	12.8	45.8545	3.09	LOX	NM_001178102,NM_002317
11756138_a_at	1.5e-20	5.31e-22	11.7	39.3959	3.09	HK2	NM_000189
11721846_a_at	3.27e-15	3.15e-16	9.34	26.2258	3.09	MFAP5	NM_003480
11715461_at	8.49e-12	1.42e-12	7.83	17.9129	3.09	LYZ	NM_000239
11715356_x_at	8.95e-27	7.97e-29	14.4	54.9792	3.08	COL1A2	NM_000089
11731422_s_at	1.83e-23	3.6e-25	12.9	46.6309	3.08	FCGR3A	NM_000569,NM_001127592,NM_001127593,NM_001127595,NM_001127596
11721175_at	3.35e-18	1.9e-19	10.6	33.5634	3.08	RARRES1	NM_002888,NM_206963
11758995_at	1.72e-24	2.75e-26	13.4	49.1823	3.07	LOX	NM_001178102,NM_002317
11749218_x_at	3.59e-12	5.69e-13	8	18.8159	3.07	TMPRSS4	NM_001083947,NM_001173551,NM_001173552,NM_019894
11715359_a_at	1.15e-25	1.39e-27	13.9	52.1454	3.06	TIMP1	NM_003254
11746242_a_at	5.18e-20	2.06e-21	11.4	38.0486	3.06	ARNTL2	NM_020183
11731317_a_at	1.7e-14	1.86e-15	9.03	24.4661	3.06	MMP28	NM_001032278,NM_024302
11715306_s_at	1.95e-13	2.54e-14	8.56	21.8843	3.06	AREG	NM_001657
11739573_s_at	1.32e-26	1.22e-28	14.3	54.5546	3.05	ZNF532	NM_018181
11749326_s_at	4.08e-24	7.04e-26	13.2	48.2512	3.05	OLFML2B	NM_015441
11720867_x_at	8.19e-15	8.46e-16	9.17	25.2467	3.05	PLAC8	NM_001130715,NM_001130716,NM_016619
11759826_x_at	4e-23	8.38e-25	12.8	45.7938	3.04	GPNMB	NM_001005340,NM_002510
11724503_at	5.01e-18	2.95e-19	10.6	33.1313	3.04	SPON1	NM_006108
11748004_a_at	9.91e-18	6.16e-19	10.4	32.3999	3.04	SLC16A4	NM_004696
11735643_a_at	8.06e-17	5.9e-18	10	30.1622	3.04	RARRES1	NM_002888,NM_206963
11724387_at	1.1e-25	1.33e-27	13.9	52.1895	3.03	HOXB2	NM_002145
11755736_a_at	5.73e-21	1.84e-22	11.8	40.4439	3.03	NOX4	NM_001143836,NM_001143837,NM_016931,NR_026571
11743667_at	9.83e-19	5.05e-20	10.9	34.8791	3.03	COL8A2	NM_005202
11745245_a_at	8.42e-16	7.34e-17	9.6	27.6659	3.03	ITGBL1	NM_004791
11720607_a_at	6.55e-15	6.63e-16	9.21	25.4883	3.03	SFRP2	NM_003013
11759423_at	2.19e-14	2.45e-15	8.98	24.1969	3.03	EPPK1	NM_031308
11753549_a_at	1.14e-32	1.55e-35	17.2	70.294	3.02	CMTM3	NM_001048251,NM_144601,NM_181553,NM_181554
11728761_a_at	4.03e-32	7.07e-35	16.9	68.7913	3.02	RUNX1	NM_001001890,NM_001122607,NM_001754
11757650_s_at	4.09e-28	2.7e-30	15	58.3376	3.02	FN1	NM_002026,NM_054034,NM_212474,NM_212475,NM_212476,NM_212478,NM_212482
11720970_at	4.91e-17	3.46e-18	10.1	30.6902	3.02	TOP2A	NM_001067
11722015_at	1.65e-14	1.81e-15	9.03	24.4969	3.02	OLR1	NM_001172632,NM_001172633,NM_002543
11759497_at	3.92e-30	1.4e-32	16	63.5548	3.01	CHST11	NM_001173982,NM_018413
11717658_at	3.9e-22	9.96e-24	12.3	43.3386	3.01	CD109	NM_001159587,NM_001159588,NM_133493
11744104_a_at	5.18e-14	6.15e-15	8.82	23.2867	3.01	TMC5	NM_001105248,NM_001105249,NM_024780
11724528_a_at	3.45e-09	8.48e-10	6.62	11.627	3.01	GCNT3	NM_004751
11756285_s_at	1.46e-08	3.92e-09	6.31	10.128	3.01	IGF2BP3	NM_006547
11724735_a_at	1.97e-23	3.91e-25	12.9	46.5503	3	PDPN	NM_001006624,NM_001006625,NM_006474,NM_198389
11730096_a_at	3.06e-14	3.49e-15	8.92	23.8449	3	BCL2A1	NM_001114735,NM_004049
11732106_a_at	1.36e-07	4.17e-08	5.82	7.81707	3	UGT1A1 /// UGT1A10 /// UGT1A3 /// UGT1A4 /// UGT1A5 /// UGT1A6 /// UGT1A7 /// UGT1A8 /// UGT1A9	NM_000463,NM_001072,NM_007120,NM_019075,NM_019076,NM_019077,NM_019078,NM_019093,NM_021027,NM_205862
11719489_a_at	9.63e-26	1.13e-27	13.9	52.347	2.99	EDNRA	NM_001166055,NM_001957,NR_028596
11753661_a_at	5.56e-21	1.78e-22	11.8	40.4809	2.99	ID1	NM_002165,NM_181353
11728944_a_at	1.27e-18	6.64e-20	10.8	34.6078	2.99	LST1	NM_001166538,NM_007161,NM_205837,NM_205838,NM_205839,NM_205840,NR_029461,NR_029462
11716063_at	5.27e-10	1.15e-10	7	13.5849	2.99	TNC	NM_002160
11715971_a_at	3.69e-25	5.11e-27	13.7	50.8534	2.98	PFKP	NM_002627
11715491_s_at	1.21e-21	3.36e-23	12.1	42.1317	2.98	FSCN1	NM_003088
11737388_s_at	5.93e-16	5.03e-17	9.67	28.0403	2.98	MTMR11	NM_001145862,NM_181873
11731475_a_at	1.29e-11	2.21e-12	7.75	17.477	2.98	SFRP4	NM_003014
11756542_a_at	3.34e-07	1.08e-07	5.62	6.89049	2.98	GPR87	NM_023915
11726812_a_at	3.36e-05	1.44e-05	4.51	2.15541	2.98	TFF1	NM_003225
11723439_at	1.35e-26	1.27e-28	14.3	54.5199	2.97	SRPX2	NM_014467
11751619_a_at	1.33e-21	3.72e-23	12.1	42.0307	2.97	APOL1	NM_001136540,NM_001136541,NM_003661,NM_145343
11730264_a_at	5.56e-13	7.78e-14	8.36	20.7789	2.97	FAM83D	NM_030919
11721650_at	1.2e-08	3.2e-09	6.35	10.3272	2.97	PI3	NM_002638
11755193_x_at	7.39e-07	2.51e-07	5.44	6.06937	2.97	CP	NM_000096
11735744_a_at	1.91e-30	6.06e-33	16.1	64.3823	2.96	RAB34	NM_001142624,NM_001142625,NM_001144942,NM_001144943,NM_031934,NR_024575,NR_024579
11754058_a_at	4.39e-28	2.94e-30	15	58.2526	2.96	SPARC	NM_003118
11719588_a_at	1.83e-18	9.83e-20	10.8	34.2193	2.96	OAS1	NM_001032409,NM_002534,NM_016816
11737135_a_at	1.4e-15	1.26e-16	9.5	27.1276	2.96	HOXC6	NM_004503,NM_153693
11758575_s_at	5.07e-11	9.55e-12	7.48	16.036	2.96	SFRP4	NM_003014
11748761_a_at	1.7e-15	1.56e-16	9.47	26.9219	2.95	KLF5	NM_001730
11723645_at	4.28e-12	6.86e-13	7.97	18.6315	2.95	PLN	NM_002667
11757833_a_at	2.97e-34	1.98e-37	18.1	74.609	2.94	RAB31	NM_006868
11740133_a_at	1.91e-30	6.11e-33	16.1	64.3734	2.94	CALD1	NM_004342,NM_033138,NM_033139,NM_033140,NM_033157
11716015_a_at	2.46e-30	8.03e-33	16.1	64.1025	2.94	CMTM3	NM_001048251,NM_144601,NM_181553,NM_181554
11738844_a_at	4.7e-21	1.47e-22	11.9	40.6698	2.94	NTM	NM_001048209,NM_001144058,NM_001144059,NM_016522
11753294_a_at	3.52e-25	4.84e-27	13.7	50.9054	2.93	COL1A2	NM_000089
11757480_x_at	4.39e-21	1.36e-22	11.9	40.7438	2.93	IFI27	NM_001130080,NM_005532
11758251_s_at	6.87e-17	4.96e-18	10.1	30.3335	2.93	HOXB3	NM_002146
11722893_at	1.45e-16	1.1e-17	9.93	29.5408	2.93	HOXB7	NM_004502
11757290_s_at	4.29e-30	1.55e-32	15.9	63.4483	2.92	COL5A2	NM_000393
11755122_a_at	2.35e-29	1.08e-31	15.6	61.5305	2.92	PALLD	NM_001166108,NM_001166109,NM_001166110,NM_016081
11744276_a_at	1.17e-27	8.63e-30	14.8	57.1833	2.92	CAPG	NM_001747
11720440_at	5.82e-24	1.03e-25	13.1	47.8691	2.92	OLFML2B	NM_015441
11719602_a_at	3.69e-16	3.02e-17	9.75	28.5441	2.92	MOXD1	NM_015529
11716895_s_at	1.98e-15	1.83e-16	9.44	26.7594	2.92	ISG15	NM_005101
11746554_a_at	6.7e-27	5.76e-29	14.5	55.3007	2.91	SPARC	NM_003118
11740744_x_at	4.46e-25	6.22e-27	13.6	50.6576	2.91	TPM2	NM_003289,NM_213674
11754993_s_at	9.73e-25	1.49e-26	13.5	49.7927	2.91	PXDN	NM_012293
11718267_a_at	2.43e-20	8.99e-22	11.6	38.8731	2.91	ANGPTL2	NM_012098
11749212_a_at	3.38e-15	3.26e-16	9.34	26.1913	2.91	ITGBL1	NM_004791
11737434_x_at	5.25e-14	6.24e-15	8.81	23.2709	2.91	TMC5	NM_001105248,NM_001105249,NM_024780
11764130_s_at	1.49e-08	3.99e-09	6.31	10.1087	2.91	IGH@ /// IGHA1 /// IGHA2 /// LOC100126583	XM_001718220
11734306_a_at	4.1e-17	2.86e-18	10.2	30.8789	2.9	TNFSF11	NM_003701,NM_033012
11758552_s_at	9.86e-14	1.23e-14	8.69	22.6028	2.9	CORIN	NM_006587
11725703_a_at	3.08e-06	1.14e-06	5.1	4.60043	2.9	KLK6	NM_001012964,NM_001012965,NM_002774
11715746_a_at	3.08e-30	1.06e-32	16	63.8322	2.89	NBL1	NM_005380,NM_182744
11763872_x_at	4.01e-30	1.44e-32	16	63.5252	2.89	SPARC	NM_003118
11745270_x_at	5.47e-19	2.66e-20	11	35.5142	2.89	RHBDL2	NM_017821
11751377_a_at	7.96e-19	4.03e-20	10.9	35.104	2.89	MBOAT2	NM_138799
11715847_x_at	1.2e-17	7.55e-19	10.4	32.1991	2.89	PLAT	NM_000930,NM_033011
11747399_x_at	7.74e-16	6.7e-17	9.62	27.7565	2.89	PLAT	NM_000930,NM_033011
11722783_at	2.44e-12	3.76e-13	8.08	19.223	2.89	FOXQ1	NM_033260
11726124_at	1.22e-07	3.7e-08	5.85	7.93282	2.89	TCN1	NM_001062
11756134_a_at	2.63e-30	8.69e-33	16.1	64.0249	2.88	FHL2	NM_001039492,NM_001450,NM_201555,NM_201557
11719394_a_at	3.83e-22	9.77e-24	12.3	43.3581	2.88	FBXO32	NM_058229,NM_148177
11753001_a_at	1.84e-13	2.39e-14	8.57	21.9428	2.88	PPARG	NM_005037,NM_015869,NM_138711,NM_138712
11750205_a_at	3.9e-08	1.11e-08	6.1	9.10979	2.88	BCAS1	NM_003657
11722312_a_at	0.00216	0.00121	3.31	-2.03981	2.88	CLDN18	NM_001002026,NM_016369
11720849_a_at	3.99e-28	2.62e-30	15	58.367	2.87	RAB23	NM_016277,NM_183227
11730390_at	9.67e-18	6.01e-19	10.4	32.4248	2.87	SEMA3A	NM_006080
11728653_at	7.66e-13	1.1e-13	8.3	20.4403	2.87	IGFBP5	NM_000599
11743656_a_at	2.32e-10	4.81e-11	7.17	14.4444	2.87	HPGD	NM_000860,NM_001145816,NR_027332
11731822_at	2.07e-20	7.53e-22	11.6	39.0493	2.86	WISP1	NM_003882,NM_080838
11726351_at	2.31e-20	8.49e-22	11.6	38.9297	2.86	EFNA5	NM_001962
11723390_a_at	3.12e-19	1.45e-20	11.1	36.1177	2.86	CORO2A	NM_003389,NM_052820
11757731_s_at	1.06e-32	1.42e-35	17.2	70.3796	2.85	RAB31	NM_006868
11754928_x_at	4.51e-32	8.22e-35	16.9	68.6418	2.85	MYOF	NM_013451,NM_133337
11728763_x_at	5.05e-25	7.17e-27	13.6	50.517	2.85	GAL3ST4	NM_024637
11723667_at	7.69e-23	1.7e-24	12.7	45.0925	2.85	SEMA3C	NM_006379
11719692_a_at	2.22e-19	1e-20	11.1	36.4829	2.85	RARRES3	NM_004585
11755200_a_at	2.21e-16	1.75e-17	9.85	29.0867	2.85	DCBLD2	NM_080927
11731833_a_at	2.6e-16	2.08e-17	9.82	28.9139	2.85	AK3L1	NM_001005353,NM_013410,NM_203464
11763226_x_at	8.57e-10	1.93e-10	6.91	13.0777	2.85	IL8	NM_000584
11718168_a_at	4.03e-32	7.11e-35	16.9	68.7861	2.84	MYOF	NM_013451,NM_133337
11729843_s_at	1.57e-09	3.68e-10	6.78	12.4465	2.84	VNN1	NM_004666
11724006_a_at	6.11e-27	5.16e-29	14.5	55.411	2.83	ENTPD1	NM_001098175,NM_001164178,NM_001164179,NM_001164181,NM_001164182,NM_001164183,NM_001776
11726218_a_at	7.37e-27	6.4e-29	14.4	55.1962	2.83	PRDM1	NM_001198,NM_182907
11738053_x_at	6.13e-25	8.86e-27	13.6	50.3071	2.83	PLAUR	NM_001005376,NM_001005377,NM_002659
11726050_a_at	6.78e-15	6.9e-16	9.2	25.4482	2.83	FAM108C1	NM_021214
11717568_s_at	1.27e-14	1.36e-15	9.09	24.7794	2.83	NQO1	NM_000903,NM_001025433,NM_001025434
11749217_a_at	6.05e-11	1.15e-11	7.44	15.8487	2.83	TMPRSS4	NM_001083947,NM_001173551,NM_001173552,NM_019894
11746705_a_at	9.54e-11	1.87e-11	7.35	15.3728	2.82	RGS16	NM_002928
11759816_x_at	5.94e-07	1.99e-07	5.49	6.29391	2.82	IGHM	AY510104.1
11717726_s_at	3.19e-26	3.25e-28	14.2	53.5859	2.81	HN1	NM_001002032,NM_001002033,NM_016185
11726433_a_at	7.2e-25	1.06e-26	13.5	50.1294	2.81	OSBPL3	NM_015550,NM_145320,NM_145321,NM_145322
11715414_x_at	2.17e-24	3.53e-26	13.3	48.9358	2.81	COL3A1	NM_000090
11718656_at	6.52e-24	1.17e-25	13.1	47.7493	2.81	SLC16A1	NM_001166496,NM_003051
11728654_x_at	6.17e-13	8.69e-14	8.34	20.6693	2.81	IGFBP5	NM_000599
11755276_a_at	1.73e-08	4.68e-09	6.28	9.95289	2.81	GPX2	NM_002083
11730184_at	5.2e-08	1.51e-08	6.04	8.80932	2.81	CST1	NM_001898
11715542_s_at	8.92e-25	1.35e-26	13.5	49.8892	2.8	THY1	NM_006288
11754601_s_at	2.08e-24	3.37e-26	13.3	48.9822	2.8	SPON2	NM_001128325,NM_012445
11718399_s_at	6.3e-23	1.37e-24	12.7	45.3074	2.8	TGM2	NM_004613,NM_198951
11763986_a_at	1.3e-21	3.63e-23	12.1	42.0555	2.8	APOL1	NM_001136540,NM_001136541,NM_003661,NM_145343
11730813_at	5.25e-21	1.66e-22	11.9	40.5456	2.8	LILRB4	NM_001081438,NM_006847
11724488_at	1.26e-05	5.1e-06	4.76	3.15439	2.8	AKR1B10	NM_020299
11737428_a_at	8.07e-21	2.69e-22	11.8	40.069	2.79	MSR1	NM_002445,NM_138715,NM_138716
11723946_a_at	2.68e-18	1.49e-19	10.7	33.8086	2.79	ACSL5	NM_016234,NM_203379,NM_203380
11724501_at	1.4e-15	1.27e-16	9.5	27.1238	2.79	SPON1	NM_006108
11759907_at	3.43e-13	4.65e-14	8.45	21.2877	2.79	ITGBL1	NM_004791
11744607_at	3.47e-08	9.83e-09	6.12	9.22739	2.79	SCEL	NM_001160706,NM_003843,NM_144777
11744279_a_at	0.00111	0.000594	3.52	-1.37675	2.79	REG4	NM_001159352,NM_001159353,NM_032044
11728776_s_at	2.52e-33	2.65e-36	17.6	72.0432	2.78	VDR	NM_000376,NM_001017535
11733696_x_at	2.46e-17	1.64e-18	10.3	31.4296	2.78	UBE2C	NM_007019,NM_181799,NM_181800,NM_181801,NM_181802,NM_181803
11724996_at	3.75e-16	3.08e-17	9.75	28.5255	2.78	C20orf103	NM_012261
11716033_at	2.83e-14	3.21e-15	8.93	23.9287	2.78	SLPI	NM_003064
11720606_a_at	4.33e-14	5.07e-15	8.85	23.4762	2.78	SFRP2	NM_003013
11763785_x_at	1.45e-19	6.33e-21	11.2	36.9378	2.77	KCNN4	NM_002250
11719862_a_at	5.83e-12	9.52e-13	7.91	18.3076	2.77	TREM1	NM_018643
11754313_s_at	1.11e-25	1.34e-27	13.9	52.1829	2.76	ARL4C	NM_005737
11731197_a_at	1.74e-25	2.23e-27	13.8	51.6729	2.76	PRR5L	NM_001160167,NM_001160168,NM_001160169,NM_024841
11724736_x_at	4.42e-19	2.1e-20	11	35.7479	2.76	PDPN	NM_001006624,NM_001006625,NM_006474,NM_198389
11755071_a_at	2.23e-16	1.77e-17	9.85	29.0726	2.76	HMCN1	NM_031935
11724275_s_at	4.61e-16	3.84e-17	9.71	28.3075	2.76	TMEM158	NM_015444
11720409_s_at	6.86e-15	7e-16	9.2	25.4352	2.76	CYP1B1	NM_000104
11729647_s_at	3.11e-14	3.55e-15	8.91	23.8297	2.76	ESM1	NM_001135604,NM_007036
11729844_at	7.16e-09	1.84e-09	6.46	10.8662	2.76	VNN1	NM_004666
11715360_x_at	3.75e-23	7.81e-25	12.8	45.8635	2.75	TIMP1	NM_003254
11724466_x_at	2.73e-14	3.09e-15	8.94	23.9666	2.75	ANLN	NM_018685
11720298_at	3.65e-10	7.8e-11	7.08	13.9691	2.75	CXCL10	NM_001565
11722352_s_at	1.07e-30	3.09e-33	16.2	65.0478	2.74	ACTA2	NM_001141945,NM_001613
11722531_a_at	1.01e-27	7.44e-30	14.8	57.3314	2.74	CALD1	NM_004342,NM_033138,NM_033139,NM_033140,NM_033157
11733855_a_at	1.51e-21	4.3e-23	12.1	41.8875	2.74	APOL1	NM_001136540,NM_001136541,NM_003661,NM_145343
11759140_at	8.24e-12	1.38e-12	7.84	17.9447	2.74	ITGB6	NM_000888
11762091_x_at	5.24e-08	1.52e-08	6.03	8.80144	2.74	IGH@ /// IGHA2 /// LOC100126583	XM_001718220
11735385_s_at	2.68e-23	5.45e-25	12.9	46.2203	2.73	DACT1	NM_001079520,NM_016651
11743251_s_at	2.26e-19	1.02e-20	11.1	36.4625	2.73	MMP2	NM_001127891,NM_004530
11763530_a_at	2.46e-13	3.25e-14	8.52	21.6409	2.73	TMC5	NM_001105248,NM_001105249,NM_024780
11718986_a_at	4.45e-13	6.14e-14	8.4	21.012	2.73	IFI6	NM_002038,NM_022872,NM_022873
11732043_a_at	0.00013	6.05e-05	4.14	0.782593	2.73	DMBT1	NM_004406,NM_007329,NM_017579,XM_002344509,XM_002344510
11740238_a_at	1.64e-28	9.94e-31	15.2	59.3262	2.72	SULF2	NM_001161841,NM_018837,NM_198596
11745833_s_at	1.09e-21	2.99e-23	12.2	42.2469	2.72	ECT2	NM_018098
11758583_s_at	8.64e-21	2.9e-22	11.8	39.9944	2.72	TMEM154	NM_152680
11718832_a_at	5.06e-15	5.02e-16	9.26	25.7626	2.72	LOXL2	NM_002318
11758233_s_at	2.51e-09	6.06e-10	6.68	11.9566	2.72	VNN1	NM_004666
11717763_a_at	8.97e-19	4.58e-20	10.9	34.9767	2.71	MGLL	NM_001003794,NM_007283
11728190_s_at	1.14e-18	5.92e-20	10.8	34.7222	2.71	CXCR4	NM_001008540,NM_003467
11754545_x_at	2.68e-17	1.8e-18	10.2	31.3388	2.71	PLAT	NM_000930,NM_033011
11744793_x_at	6.45e-16	5.51e-17	9.65	27.9504	2.71	DLGAP5	NM_001146015,NM_014750
11741778_a_at	2.18e-13	2.87e-14	8.54	21.7653	2.71	HSD11B1	NM_005525,NM_181755
11752804_a_at	0.000851	0.000448	3.6	-1.11197	2.71	SERPINB3	NM_006919
11715603_s_at	4.7e-32	8.75e-35	16.9	68.5801	2.7	SPARC	NM_003118
11749094_a_at	9.27e-29	5.16e-31	15.3	59.9763	2.7	DSE	NM_001080976,NM_013352
11744277_x_at	7.91e-28	5.62e-30	14.9	57.6091	2.7	CAPG	NM_001747
11725249_at	1.94e-24	3.13e-26	13.4	49.0533	2.7	LY75	NM_002349
11719363_s_at	1.55e-22	3.64e-24	12.5	44.3364	2.7	PRRX1	NM_006902,NM_022716
11742923_a_at	3.72e-19	1.74e-20	11.1	35.935	2.7	LAPTM5	NM_006762
11755747_a_at	2.76e-12	4.3e-13	8.05	19.0919	2.7	PLAC8	NM_001130715,NM_001130716,NM_016619
11724037_at	2.74e-09	6.65e-10	6.66	11.8656	2.7	PTGS2	NM_000963
11724795_at	1.11e-07	3.35e-08	5.87	8.03173	2.7	ZG16B	NM_145252
11730185_x_at	2.05e-07	6.43e-08	5.73	7.395	2.7	CST1	NM_001898
11715794_x_at	6.02e-06	2.32e-06	4.94	3.91253	2.7	ACTG2	NM_001615
11746555_x_at	3.9e-27	3.16e-29	14.6	55.8963	2.69	SPARC	NM_003118
11728289_a_at	1.38e-24	2.16e-26	13.4	49.4232	2.69	TBC1D2	NM_018421
11724510_at	6.02e-18	3.6e-19	10.5	32.9318	2.69	PMAIP1	NM_021127
11748762_x_at	2.99e-15	2.85e-16	9.36	26.3239	2.69	KLF5	NM_001730
11747104_s_at	4.63e-15	4.57e-16	9.28	25.8561	2.69	CYP1B1	NM_000104
11718932_a_at	4.01e-14	4.66e-15	8.87	23.5606	2.69	SDCBP2	NM_015685,NM_080489
11729559_at	2e-12	3.04e-13	8.11	19.4334	2.69	FOXL1	NM_005250
11723751_at	0.000932	0.000493	3.57	-1.20209	2.69	TFF2	NM_005423
11743681_at	1.22e-25	1.5e-27	13.9	52.068	2.68	S100A16	NM_080388
11758093_s_at	4.9e-23	1.04e-24	12.7	45.5809	2.68	FBN1	NM_000138
11723699_s_at	3.71e-16	3.04e-17	9.75	28.5383	2.68	OAS3	NM_006187
11724885_at	2.78e-12	4.33e-13	8.05	19.0853	2.68	CLIC3	NM_004669
11722758_at	9.55e-11	1.88e-11	7.35	15.3712	2.68	C5orf23	NM_024563
11758546_x_at	1.37e-32	1.97e-35	17.2	70.0562	2.67	VDR	NM_000376,NM_001017535
11718050_a_at	3.44e-24	5.82e-26	13.2	48.44	2.67	BASP1	NM_006317
11721945_a_at	8.87e-21	2.99e-22	11.8	39.9643	2.67	MRVI1	NM_001098579,NM_001100163,NM_001100167,NM_130385
11737200_a_at	3.9e-19	1.84e-20	11	35.8817	2.67	PRRX1	NM_006902,NM_022716
11715793_a_at	5.95e-06	2.3e-06	4.94	3.92387	2.67	ACTG2	NM_001615
11754202_a_at	8.93e-27	7.94e-29	14.4	54.9827	2.66	CAPG	NM_001747
11758342_s_at	1.64e-26	1.58e-28	14.3	54.3022	2.66	COL3A1	NM_000090
11754059_x_at	2.67e-25	3.59e-27	13.7	51.2036	2.66	SPARC	NM_003118
11726432_a_at	1.87e-24	2.99e-26	13.4	49.0989	2.66	OSBPL3	NM_015550,NM_145320,NM_145321,NM_145322
11721245_s_at	5.31e-24	9.36e-26	13.2	47.9687	2.66	BGN	NM_001711
11723188_s_at	3.18e-21	9.61e-23	12	41.0901	2.66	ADAM19	NM_023038,NM_033274
11744072_at	1.23e-20	4.25e-22	11.7	39.6166	2.66	MXRA5	NM_015419
11731896_a_at	8.22e-19	4.16e-20	10.9	35.0707	2.66	TNFSF4	NM_003326
11731648_a_at	1.17e-17	7.37e-19	10.4	32.2224	2.66	NTM	NM_001048209,NM_001144058,NM_001144059,NM_016522
11752930_a_at	1.25e-15	1.12e-16	9.53	27.2516	2.66	GBP1	NM_002053
11720247_a_at	9.22e-14	1.14e-14	8.71	22.6729	2.66	CEP55	NM_001127182,NM_018131
11732719_at	1.24e-06	4.35e-07	5.32	5.53493	2.66	EREG	NM_001432
11729040_at	1.03e-22	2.33e-24	12.6	44.7806	2.65	ZNF469	NM_001127464
11741187_a_at	1.82e-20	6.52e-22	11.6	39.1917	2.65	APOL1	NM_001136540,NM_001136541,NM_003661,NM_145343
11716549_s_at	1.04e-19	4.38e-21	11.3	37.3034	2.65	ISLR	NM_005545,NM_201526
11753856_a_at	4.24e-19	2.01e-20	11	35.7909	2.65	CKS2	NM_001827
11748681_x_at	6.67e-11	1.28e-11	7.42	15.7471	2.65	TMPRSS4	NM_001083947,NM_001173551,NM_001173552,NM_019894
11745189_a_at	8.71e-19	4.43e-20	10.9	35.008	2.64	APOL1	NM_001136540,NM_001136541,NM_003661,NM_145343
11743657_x_at	1e-08	2.63e-09	6.39	10.5179	2.64	HPGD	NM_000860,NM_001145816,NR_027332
11720404_at	6.35e-26	7.05e-28	14	52.8165	2.63	EFNB2	NM_004093
11752165_s_at	4.61e-24	8.05e-26	13.2	48.1182	2.63	LOC652797 /// PKM2	NM_002654,NM_182470,NM_182471,XM_001719890
11751610_a_at	6.47e-21	2.1e-22	11.8	40.3152	2.63	DPYSL3	NM_001387
11729158_at	3.28e-18	1.86e-19	10.6	33.5872	2.63	UBE2T	NM_014176
11745843_a_at	1.29e-14	1.38e-15	9.08	24.7642	2.63	CDK1	NM_001130829,NM_001170406,NM_001170407,NM_001786,NM_033379
11743296_a_at	2.09e-14	2.32e-15	8.99	24.2514	2.63	CENPF	NM_016343
11740357_a_at	2.35e-12	3.61e-13	8.08	19.2629	2.63	MLPH	NM_001042467,NM_024101
11726551_s_at	1.71e-10	3.48e-11	7.23	14.7632	2.63	RAET1L /// ULBP2	NM_025217,NM_130900
11756406_x_at	1.22e-08	3.24e-09	6.35	10.3132	2.63	ADM	NM_001124
11724322_a_at	1.4e-06	4.93e-07	5.29	5.41355	2.63	CST6	NM_001323
11746476_x_at	2.57e-30	8.43e-33	16.1	64.0548	2.62	CALD1	NM_004342,NM_033138,NM_033139,NM_033140,NM_033157
11736047_a_at	2.61e-27	2.07e-29	14.6	56.3157	2.62	ANTXR2	NM_001145794,NM_058172
11736048_at	1.64e-23	3.23e-25	12.9	46.7396	2.62	ANTXR2	NM_001145794,NM_058172
11717073_a_at	2.34e-19	1.06e-20	11.1	36.4278	2.62	AEBP1	NM_001129
11735051_a_at	1.68e-17	1.08e-18	10.3	31.8414	2.62	KIAA1211	NM_020722
11730901_at	2.29e-15	2.14e-16	9.41	26.606	2.62	MBOAT2	NM_138799
11720185_a_at	6.22e-15	6.27e-16	9.22	25.543	2.62	MAD2L1	NM_002358
11724465_a_at	1.91e-13	2.49e-14	8.57	21.9052	2.62	ANLN	NM_018685
11763748_a_at	1.81e-11	3.19e-12	7.68	17.115	2.62	MLPH	NM_001042467,NM_024101
11744424_a_at	9.2e-06	3.64e-06	4.84	3.47833	2.62	KRT23	NM_015515
11753832_x_at	1.93e-05	8e-06	4.65	2.72099	2.62	LOC100291682	XM_002345544
11715604_x_at	1.33e-33	1.23e-36	17.7	72.8063	2.61	SPARC	NM_003118
11757071_s_at	2.97e-22	7.33e-24	12.4	43.6422	2.61	MGC87042 /// STEAP1	NM_001164460,NM_012449,NM_207342,XM_001721690,XM_001723244
11724509_a_at	1.16e-16	8.68e-18	9.97	29.7796	2.61	PMAIP1	NM_021127
11721579_a_at	3.1e-16	2.51e-17	9.79	28.7283	2.61	DIO2	NM_000793,NM_001007023,NM_013989
11763222_x_at	3.8e-08	1.08e-08	6.1	9.13487	2.61	IGK@ /// IGKC	AY942085.1
11723899_a_at	7.28e-06	2.85e-06	4.89	3.71657	2.61	DHRS9	NM_001142270,NM_001142271,NM_005771,NM_199204
11754134_a_at	2.07e-23	4.15e-25	12.9	46.4898	2.6	PDLIM3	NM_001114107,NM_014476
11717551_a_at	3.17e-22	7.9e-24	12.4	43.5687	2.6	LOXL1	NM_005576
11735998_a_at	1.84e-20	6.61e-22	11.6	39.1774	2.6	APOL1	NM_001136540,NM_001136541,NM_003661,NM_145343
11722660_a_at	1.41e-19	6.15e-21	11.2	36.9671	2.6	NFE2L3	NM_004289
11717764_x_at	3.68e-18	2.1e-19	10.6	33.4646	2.6	MGLL	NM_001003794,NM_007283
11719480_a_at	1.78e-12	2.7e-13	8.14	19.5513	2.6	CSTA	NM_005213
11723441_a_at	1.85e-12	2.79e-13	8.13	19.5169	2.6	EPHA4	NM_004438
11728500_a_at	6e-11	1.14e-11	7.44	15.858	2.6	IL1R2	NM_004633,NM_173343
11728787_a_at	3.83e-09	9.46e-10	6.59	11.5192	2.6	PTPRR	NM_002849,NM_130846
11748046_a_at	1.68e-08	4.54e-09	6.28	9.98271	2.6	SLC44A4	NM_001178044,NM_001178045,NM_025257
11746320_x_at	1.59e-25	2.02e-27	13.8	51.7732	2.59	SERPINH1	NM_001235
11753920_a_at	1.31e-20	4.56e-22	11.7	39.5457	2.59	APOL1	NM_001136540,NM_001136541,NM_003661,NM_145343
11721932_a_at	2.95e-18	1.66e-19	10.7	33.7024	2.59	KIF23	NM_004856,NM_138555
11719792_at	1.33e-11	2.3e-12	7.74	17.4398	2.59	GPRC5A	NM_003979
11749188_a_at	8.9e-25	1.34e-26	13.5	49.8959	2.58	ENTPD1	NM_001098175,NM_001164178,NM_001164179,NM_001164181,NM_001164182,NM_001164183,NM_001776
11716086_a_at	8.4e-24	1.55e-25	13.1	47.4682	2.58	PXDN	NM_012293
11746180_a_at	5.27e-21	1.67e-22	11.9	40.5408	2.58	CD55	NM_000574,NM_001114752
11718037_x_at	1.37e-19	5.93e-21	11.2	37.0021	2.58	MDK	NM_001012333,NM_001012334,NM_002391
11724441_x_at	7.72e-17	5.63e-18	10	30.2084	2.58	PTGIS	NM_000961
11717730_s_at	1.82e-18	9.78e-20	10.8	34.2245	2.57	SQLE	NM_003129
11755325_s_at	3.34e-10	7.09e-11	7.1	14.0628	2.57	NPTX1	NM_002522
11720943_a_at	6.83e-10	1.52e-10	6.95	13.3143	2.57	RGS16	NM_002928
11739781_a_at	4.86e-17	3.42e-18	10.1	30.7009	2.56	TGM2	NM_004613,NM_198951
11747398_a_at	1.29e-13	1.64e-14	8.64	22.3165	2.56	PLAT	NM_000930,NM_033011
11723285_a_at	1.98e-13	2.58e-14	8.56	21.8701	2.56	ITGBL1	NM_004791
11734047_s_at	2.6e-10	5.41e-11	7.15	14.3284	2.56	SDR16C5	NM_138969
11715353_s_at	6.29e-26	6.96e-28	14	52.8296	2.55	COL1A2	NM_000089
11717480_a_at	5.37e-24	9.48e-26	13.2	47.956	2.55	FKBP10	NM_021939
11718268_a_at	1.53e-17	9.79e-19	10.4	31.9412	2.55	ANGPTL2	NM_012098
11744776_a_at	7.7e-25	1.14e-26	13.5	50.0574	2.54	NNMT	NM_006169
11725158_at	8.58e-23	1.92e-24	12.6	44.9725	2.54	LOC100290317 /// STEAP1	NM_012449,XM_002346903
11737429_x_at	1.94e-18	1.05e-19	10.7	34.1522	2.54	MSR1	NM_002445,NM_138715,NM_138716
11739094_a_at	9.56e-17	7.06e-18	10	29.9838	2.54	CXCR4	NM_001008540,NM_003467
11742832_a_at	7.5e-15	7.7e-16	9.19	25.3403	2.54	ASPM	NM_018136
11724562_x_at	1.22e-14	1.3e-15	9.09	24.8243	2.54	RHOF	NM_019034
11722953_a_at	4.27e-14	4.99e-15	8.85	23.4924	2.54	BIK	NM_001197
11732959_a_at	0.000301	0.000148	3.91	-0.066166	2.54	SPRR3	NM_001097589,NM_005416
11744033_s_at	7.7e-31	2.15e-33	16.3	65.4075	2.53	S100A11	NM_005620
11737127_a_at	6.43e-28	4.45e-30	14.9	57.8401	2.53	ITGA1	NM_181501
11738845_x_at	2.39e-21	7.05e-23	12	41.3979	2.53	NTM	NM_001048209,NM_001144058,NM_001144059,NM_016522
11746635_a_at	1.84e-18	9.93e-20	10.7	34.2092	2.53	LEF1	NM_001130713,NM_001130714,NM_001166119,NM_016269
11717891_a_at	1.6e-15	1.46e-16	9.48	26.9848	2.53	ECM1	NM_004425,NM_022664
11723225_a_at	4.6e-11	8.61e-12	7.5	16.1383	2.53	CLDN11	NM_005602
11717917_a_at	6.84e-08	2.02e-08	5.98	8.52493	2.53	WFDC2	NM_006103
11762099_x_at	4.58e-07	1.51e-07	5.55	6.5612	2.53	IGHA1	AF283666.1
11730214_at	2.79e-05	1.19e-05	4.55	2.34188	2.53	DUOX2	NM_014080
11724490_x_at	4.82e-05	2.11e-05	4.41	1.78904	2.53	AKR1B10	NM_020299
11740170_s_at	2.19e-24	3.58e-26	13.3	48.9216	2.52	ARHGAP42	NM_152432
11757817_s_at	9.59e-24	1.8e-25	13	47.317	2.52	BASP1	NM_006317
11747876_a_at	2.48e-22	6.04e-24	12.4	43.8344	2.52	EDNRA	NM_001166055,NM_001957,NR_028596
11743964_a_at	8.44e-21	2.83e-22	11.8	40.0204	2.52	COL6A3	NM_004369,NM_057164,NM_057165,NM_057166,NM_057167
11756174_s_at	6.41e-18	3.87e-19	10.5	32.8619	2.52	SCD	NM_005063
11722571_at	2.2e-17	1.45e-18	10.3	31.5522	2.52	CCNA2	NM_001237
11737334_a_at	4.47e-17	3.13e-18	10.2	30.79	2.52	AMIGO2	NM_001143668,NM_181847
11758217_s_at	5.59e-14	6.67e-15	8.8	23.2062	2.52	FAM108C1	NM_021214
11759496_at	3.71e-24	6.33e-26	13.2	48.3557	2.51	CHST11	NM_001173982,NM_018413
11747230_a_at	3.6e-13	4.9e-14	8.44	21.2352	2.51	BUB1	NM_004336
11722252_x_at	1.9e-11	3.35e-12	7.67	17.0667	2.51	NEK2	NM_002497
11732337_x_at	3.61e-07	1.17e-07	5.6	6.80895	2.51	BCAS1	NM_003657
11724901_s_at	1.28e-25	1.58e-27	13.9	52.0137	2.5	SCHIP1	NM_014575
11728901_a_at	1e-20	3.43e-22	11.7	39.8289	2.5	DAPP1	NM_014395
11728228_at	1.3e-20	4.56e-22	11.7	39.547	2.5	HAVCR2	NM_032782
11715436_at	6.3e-18	3.79e-19	10.5	32.8811	2.5	TIMP3	NM_000362
11727769_at	3.56e-17	2.45e-18	10.2	31.0314	2.5	BNC2	NM_017637
11734013_a_at	4.58e-11	8.57e-12	7.5	16.1423	2.5	BMP4	NM_001202,NM_130850,NM_130851
11746321_s_at	2.08e-25	2.74e-27	13.8	51.4696	2.49	SERPINH1	NM_001235
11754096_x_at	2.09e-20	7.6e-22	11.6	39.0397	2.49	TAGLN	NM_001001522,NM_003186
11717765_a_at	6.87e-18	4.17e-19	10.5	32.7876	2.49	MGLL	NM_001003794,NM_007283
11757645_s_at	6.01e-14	7.21e-15	8.79	23.1292	2.49	FIBIN	NM_203371
11719601_a_at	1.47e-13	1.88e-14	8.62	22.1815	2.49	MOXD1	NM_015529
11717576_a_at	2e-12	3.04e-13	8.11	19.4323	2.49	SFN	NM_006142
11758125_s_at	9.53e-10	2.16e-10	6.88	12.9672	2.49	DEPDC1B	NM_001145208,NM_018369
11725585_at	2.55e-09	6.16e-10	6.68	11.94	2.49	PI15	NM_015886
11741499_x_at	3.16e-09	7.72e-10	6.63	11.7191	2.49	HPGD	NM_000860,NM_001145816,NR_027332
11717912_s_at	3.47e-07	1.13e-07	5.61	6.84963	2.49	CXCL14	NM_004887
11744209_s_at	2.09e-26	2.05e-28	14.2	54.0407	2.48	SERPINH1	NM_001235
11729385_at	6.5e-19	3.22e-20	10.9	35.324	2.48	FOXF1	NM_001451
11734548_a_at	9.7e-18	6.03e-19	10.4	32.4215	2.48	TGFBI	NM_000358
11752456_a_at	2.54e-13	3.37e-14	8.51	21.6052	2.48	FAM108C1	NM_021214
11724256_s_at	2.8e-13	3.74e-14	8.49	21.502	2.48	OAS1	NM_001032409,NM_002534,NM_016816
11741779_s_at	5.78e-13	8.12e-14	8.35	20.7366	2.48	HSD11B1	NM_005525,NM_181755
11717521_x_at	8.82e-13	1.28e-13	8.27	20.2895	2.48	PTTG1 /// PTTG3P	NM_004219,NR_002734
11735989_s_at	3.37e-07	1.09e-07	5.62	6.87885	2.48	IGJ	NM_144646
11747137_x_at	3.28e-05	1.41e-05	4.51	2.17952	2.48	ERAP2	NM_001130140,NM_022350
11743969_s_at	2.97e-30	1.01e-32	16	63.8763	2.47	ACTN1	NM_001102,NM_001130004,NM_001130005
11739973_s_at	1.2e-20	4.15e-22	11.7	39.6388	2.47	NUAK1	NM_014840
11756155_a_at	6.85e-18	4.15e-19	10.5	32.7912	2.47	NHS	NM_001136024,NM_198270
11756806_a_at	7.28e-18	4.45e-19	10.5	32.7237	2.47	ISG20	NM_002201
11721580_a_at	1.84e-14	2.03e-15	9.01	24.383	2.47	DIO2	NM_000793,NM_001007023,NM_013989
11717163_s_at	2.97e-12	4.64e-13	8.04	19.0155	2.47	CDC20	NM_001255
11733464_at	2.05e-10	4.22e-11	7.2	14.5734	2.47	XDH	NM_000379
11724397_s_at	4.68e-26	4.98e-28	14.1	53.1622	2.46	PRRG1	NM_000950,NM_001142395,NM_001173486,NM_001173489,NM_001173490
11754368_a_at	4.12e-23	8.67e-25	12.8	45.7597	2.46	FBN1	NM_000138
11755084_x_at	5.13e-18	3.03e-19	10.6	33.105	2.46	CD55	NM_000574,NM_001114752
11721290_a_at	1.66e-15	1.52e-16	9.47	26.9485	2.46	F3	NM_001178096,NM_001993
11722367_a_at	1.98e-13	2.58e-14	8.56	21.8677	2.46	DLGAP5	NM_001146015,NM_014750
11724038_a_at	1.54e-07	4.74e-08	5.8	7.69145	2.46	PTGS2	NM_000963
11747769_x_at	0.000342	0.00017	3.87	-0.196493	2.46	KRT6A	NM_005554
11715496_a_at	6.73e-23	1.47e-24	12.7	45.2367	2.45	CTSK	NM_000396
11755671_a_at	3.41e-22	8.55e-24	12.4	43.4896	2.45	SYTL2	NM_001162951,NM_001162952,NM_001162953,NM_032379,NM_032943,NM_206927,NM_206928,NM_206929,NM_206930
11731755_a_at	1.69e-21	4.88e-23	12.1	41.7625	2.45	SYTL2	NM_001162951,NM_001162952,NM_001162953,NM_032379,NM_032943,NM_206927,NM_206928,NM_206929,NM_206930
11741153_a_at	5.49e-19	2.67e-20	11	35.5109	2.45	NCF2	NM_000433,NM_001127651
11723939_a_at	2.4e-13	3.17e-14	8.52	21.6644	2.45	CCNB1	NM_031966
11753255_a_at	0.000253	0.000123	3.96	0.107009	2.45	KLK7	NM_005046,NM_139277
11717727_s_at	1.68e-24	2.69e-26	13.4	49.2062	2.44	HN1	NM_001002032,NM_001002033,NM_016185
11733180_a_at	1.68e-20	5.99e-22	11.6	39.2765	2.44	ETV1	NM_001163147,NM_001163148,NM_001163149,NM_001163150,NM_001163151,NM_001163152,NM_004956
11715541_a_at	2.63e-19	1.2e-20	11.1	36.3049	2.44	THY1	NM_006288
11742449_a_at	3.72e-19	1.74e-20	11.1	35.9355	2.44	APOL1	NM_001136540,NM_001136541,NM_003661,NM_145343
11742735_a_at	4.03e-16	3.32e-17	9.74	28.4515	2.44	NUSAP1	NM_001129897,NM_016359,NM_018454
11744005_at	1.59e-14	1.74e-15	9.04	24.5359	2.44	PHLDA2	NM_003311
11748713_a_at	2.17e-13	2.84e-14	8.54	21.7736	2.44	ASPM	NM_018136
11734311_s_at	1.78e-11	3.14e-12	7.68	17.1308	2.44	CNN1	NM_001299
11744572_a_at	5.66e-11	1.07e-11	7.46	15.921	2.44	KLF5	NM_001730
11755822_a_at	1.18e-10	2.35e-11	7.31	15.1509	2.44	TDO2	NM_005651
11740656_a_at	1.97e-05	8.19e-06	4.64	2.69831	2.44	HMGA2	NM_003483,NM_003484
11715415_a_at	7.89e-26	9.04e-28	14	52.5706	2.43	COL3A1	NM_000090
11758196_s_at	1.44e-23	2.8e-25	13	46.8797	2.43	IGFBP5	NM_000599
11716034_a_at	6.04e-18	3.62e-19	10.5	32.9281	2.43	BST2	NM_004335
11728189_a_at	3.28e-16	2.66e-17	9.78	28.6699	2.43	CXCR4	NM_001008540,NM_003467
11758601_s_at	1.52e-15	1.38e-16	9.49	27.0393	2.43	WNT2	NM_003391,NR_024047
11731263_a_at	1.48e-13	1.89e-14	8.62	22.1764	2.43	ZNF365	NM_014951,NM_199450,NM_199451,NM_199452
11721345_at	1.11e-12	1.64e-13	8.23	20.0457	2.43	PLEK2	NM_016445
11726770_x_at	4.31e-12	6.91e-13	7.96	18.6235	2.43	XAF1	NM_017523,NM_199139
11720708_a_at	1.78e-11	3.13e-12	7.69	17.1332	2.43	PPARG	NM_005037,NM_015869,NM_138711,NM_138712
11761899_a_at	1.93e-06	6.95e-07	5.22	5.08112	2.43	IGH@ /// IGHA1 /// IGHA2 /// LOC100126583	XM_001718220
11734853_x_at	2.01e-06	7.26e-07	5.21	5.03923	2.43	SCEL	NM_001160706,NM_003843,NM_144777
11721493_a_at	1.33e-28	7.84e-31	15.2	59.5618	2.42	SULF2	NM_001161841,NM_018837,NM_198596
11719447_s_at	2.46e-27	1.93e-29	14.7	56.3849	2.42	GBP2	NM_004120
11719365_x_at	1.01e-22	2.29e-24	12.6	44.7965	2.42	SPATS2L	NM_001100422,NM_001100423,NM_001100424,NM_015535
11752544_a_at	3.78e-22	9.59e-24	12.4	43.3761	2.42	GPNMB	NM_001005340,NM_002510
11740885_a_at	6.91e-22	1.84e-23	12.2	42.7299	2.42	OSBPL3	NM_015550,NM_145320,NM_145321,NM_145322
11750244_a_at	8.55e-18	5.28e-19	10.5	32.5539	2.42	MGLL	NM_001003794,NM_007283
11755281_a_at	5.67e-16	4.79e-17	9.67	28.0879	2.42	TGFBI	NM_000358
11719174_a_at	5.68e-11	1.08e-11	7.45	15.9164	2.42	NT5E	NM_002526
11755382_x_at	8.09e-05	3.66e-05	4.27	1.26173	2.42	IGLV1-44	BG756359
11723903_at	6.28e-31	1.68e-33	16.4	65.6542	2.41	PLEKHG1	NM_001029884
11755137_a_at	8e-28	5.72e-30	14.9	57.5919	2.41	CCDC109B	NM_017918
11736375_a_at	1.45e-18	7.65e-20	10.8	34.4674	2.41	CD86	NM_006889,NM_175862
11727816_at	1.43e-17	9.1e-19	10.4	32.0135	2.41	UBASH3B	NM_032873
11755614_s_at	1.64e-15	1.5e-16	9.47	26.9565	2.41	FERMT1	NM_017671
11757570_s_at	2.32e-13	3.05e-14	8.53	21.7028	2.41	PRR15	NM_175887
11721143_a_at	9.54e-13	1.39e-13	8.26	20.2088	2.41	MKI67	NM_001145966,NM_002417
11720411_s_at	6.9e-12	1.14e-12	7.87	18.1296	2.41	CYP1B1	NM_000104
11730523_at	1.04e-10	2.06e-11	7.33	15.2791	2.41	ISM1	NM_080826
11741413_a_at	2.05e-10	4.21e-11	7.2	14.5764	2.41	FAM101A	NM_181709
11731474_at	7.74e-09	2e-09	6.45	10.7841	2.41	SFRP4	NM_003014
11749485_x_at	2.37e-35	7.66e-39	18.7	77.8273	2.4	SEC23A	NM_006364
11743721_at	1.6e-30	4.86e-33	16.2	64.6011	2.4	LGALS1	NM_002305
11732331_s_at	3.17e-26	3.22e-28	14.2	53.5935	2.4	ARL4C	NM_005737
11726004_a_at	4.41e-26	4.67e-28	14.1	53.2262	2.4	LAYN	NM_178834
11744379_a_at	8.37e-26	9.64e-28	14	52.5069	2.4	COL3A1	NM_000090
11752113_a_at	4.97e-20	1.98e-21	11.4	38.0908	2.4	INPP4B	NM_001101669,NM_003866
11716842_a_at	8.43e-16	7.36e-17	9.6	27.6641	2.4	CD53	NM_000560,NM_001040033
11733004_s_at	1.16e-15	1.04e-16	9.54	27.3223	2.4	FCGR3A /// FCGR3B	NM_000569,NM_000570,NM_001127592,NM_001127593,NM_001127595,NM_001127596
11722533_x_at	9.27e-27	8.35e-29	14.4	54.9332	2.39	CALD1	NM_004342,NM_033138,NM_033139,NM_033140,NM_033157
11722888_s_at	1.56e-22	3.67e-24	12.5	44.3295	2.39	EMB /// LOC647121	NM_198449,NR_003955
11748750_a_at	5.45e-21	1.74e-22	11.8	40.5023	2.39	GPNMB	NM_001005340,NM_002510
11729846_a_at	1.1e-20	3.78e-22	11.7	39.7327	2.39	BST1	NM_004334
11749922_x_at	3.06e-20	1.15e-21	11.5	38.6246	2.39	TAGLN	NM_001001522,NM_003186
11716577_s_at	5.22e-19	2.53e-20	11	35.5658	2.39	SDC1	NM_001006946,NM_002997
11739845_a_at	3.23e-16	2.62e-17	9.78	28.6842	2.39	MSR1	NM_002445,NM_138715,NM_138716
11735710_s_at	8.8e-15	9.14e-16	9.16	25.1705	2.39	SAMSN1	NM_022136
11724095_a_at	2.4e-14	2.69e-15	8.96	24.1042	2.39	PDE4B	NM_001037339,NM_001037340,NM_001037341,NM_002600
11750865_x_at	2.45e-12	3.78e-13	8.07	19.2185	2.39	CRISPLD1	NM_031461
11738684_x_at	9.67e-26	1.14e-27	13.9	52.3405	2.38	RAB34	NM_001142624,NM_001142625,NM_001144942,NM_001144943,NM_031934,NR_024575,NR_024579
11732735_s_at	3.28e-24	5.52e-26	13.3	48.4917	2.38	CHSY3	NM_175856
11718048_a_at	3.12e-22	7.75e-24	12.4	43.588	2.38	GLRX	NM_001118890,NM_002064
11754710_s_at	8.72e-15	9.04e-16	9.16	25.1817	2.38	ZNF185	NM_001178106,NM_001178107,NM_001178108,NM_001178109,NM_001178110,NM_001178113,NM_001178114,NM_001178115,NM_007150
11758994_at	1e-14	1.05e-15	9.13	25.0312	2.38	FAR2	NM_018099
11750864_a_at	1.22e-11	2.09e-12	7.76	17.5339	2.38	CRISPLD1	NM_031461
11715683_a_at	3.09e-09	7.54e-10	6.64	11.7421	2.38	KRT7	NM_005556
11727782_a_at	1.2e-32	1.65e-35	17.2	70.2312	2.37	TPM4	NM_001145160,NM_003290
11746471_s_at	1.29e-31	2.87e-34	16.7	67.4027	2.37	MAP4K4	NM_004834,NM_145686,NM_145687
11739574_x_at	5.76e-27	4.84e-29	14.5	55.4735	2.37	ZNF532	NM_018181
11743250_a_at	2.45e-18	1.35e-19	10.7	33.9051	2.37	MMP2	NM_001127891,NM_004530
11718290_a_at	2.98e-17	2.02e-18	10.2	31.2246	2.37	FXYD5	NM_001164605,NM_014164,NM_144779,NR_028406
11732321_a_at	4.04e-17	2.81e-18	10.2	30.8971	2.37	PLAT	NM_000930,NM_033011
11755100_a_at	5.71e-17	4.08e-18	10.1	30.5278	2.37	COL16A1	NM_001856
11750517_x_at	2.64e-08	7.35e-09	6.18	9.51239	2.37	HPGD	NM_000860,NM_001145816,NR_027332
11718722_at	0.000395	0.000198	3.83	-0.341366	2.37	PSCA	NM_005672,NR_033343
11757519_x_at	1.24e-25	1.53e-27	13.9	52.0468	2.36	CAPG	NM_001747
11743916_a_at	1.05e-22	2.38e-24	12.6	44.7589	2.36	NPC1	NM_000271
11757458_s_at	1.15e-19	4.93e-21	11.3	37.1861	2.36	LRRC8A	NM_001127244,NM_001127245,NM_019594
11728404_at	8.6e-17	6.32e-18	10	30.0946	2.36	SHCBP1	NM_024745
11725272_a_at	9.71e-16	8.58e-17	9.57	27.512	2.36	P4HA3	NM_182904
11743642_s_at	5.04e-10	1.1e-10	7.01	13.6307	2.36	TFAP2A	NM_001032280,NM_001042425,NM_003220
11724912_at	6.73e-09	1.72e-09	6.48	10.9319	2.36	C4orf31	NM_024574
11758083_s_at	4.31e-08	1.24e-08	6.08	9.00305	2.36	HPGD	NM_000860,NM_001145816,NR_027332
11735990_x_at	1.67e-07	5.18e-08	5.78	7.60452	2.36	IGJ	NM_144646
11732178_a_at	6.87e-07	2.32e-07	5.46	6.14435	2.36	MYH11	NM_001040113,NM_001040114,NM_002474,NM_022844
11743168_at	3.54e-06	1.32e-06	5.07	4.45767	2.36	IDO1	NM_002164
11725000_at	0.000196	9.39e-05	4.03	0.365083	2.36	DUOXA2	NM_207581
11749587_x_at	1.38e-20	4.85e-22	11.7	39.4856	2.35	FCGR2A	NM_001136219,NM_021642
11723711_at	2.92e-17	1.98e-18	10.2	31.2451	2.35	SLC24A3	NM_020689
11735867_a_at	1.26e-08	3.36e-09	6.34	10.2779	2.35	C5orf46	NM_206966
11756342_s_at	1.59e-08	4.28e-09	6.29	10.0402	2.35	GDA	NM_004293
11733543_at	4.51e-07	1.49e-07	5.55	6.57786	2.35	SFTA2	NM_205854
11732966_a_at	2.13e-06	7.73e-07	5.19	4.97785	2.35	MIA	NM_006533
11717281_a_at	3.98e-27	3.26e-29	14.6	55.8672	2.34	ASAP1	NM_018482
11725517_x_at	5.89e-23	1.27e-24	12.7	45.378	2.34	ABCG1	NM_004915,NM_016818,NM_207174,NM_207627,NM_207628,NM_207629
11716970_a_at	3.6e-22	9.07e-24	12.4	43.4318	2.34	NRP2	NM_003872,NM_018534,NM_201264,NM_201266,NM_201267,NM_201279
11745470_x_at	6.28e-21	2.03e-22	11.8	40.3465	2.34	INPP4B	NM_001101669,NM_003866
11734550_x_at	2.24e-17	1.48e-18	10.3	31.5316	2.34	TGFBI	NM_000358
11726015_at	2.64e-17	1.77e-18	10.2	31.3562	2.34	GPC6	NM_005708
11741096_x_at	3.23e-16	2.62e-17	9.78	28.6857	2.34	CORO2A	NM_003389,NM_052820
11756800_a_at	4.05e-16	3.34e-17	9.74	28.4443	2.34	CELSR1	NM_014246
11747096_a_at	1.46e-15	1.32e-16	9.5	27.0832	2.34	KCNK1	NM_002245
11722573_a_at	9.27e-07	3.19e-07	5.39	5.835	2.34	ERAP2	NM_001130140,NM_022350
11760137_x_at	2.87e-06	1.06e-06	5.12	4.6742	2.34	IGHA1	AF067420.1
11716639_a_at	8.11e-24	1.49e-25	13.1	47.5068	2.33	COL4A1	NM_001845
11731649_x_at	4.74e-18	2.78e-19	10.6	33.1896	2.33	NTM	NM_001048209,NM_001144058,NM_001144059,NM_016522
11716793_a_at	5.13e-12	8.31e-13	7.93	18.442	2.33	CCNB2	NM_004701
11724955_s_at	8.7e-12	1.46e-12	7.83	17.8882	2.33	MRC1 /// MRC1L1	NM_001009567,NM_002438
11748513_x_at	2.1e-08	5.76e-09	6.23	9.74996	2.33	HPGD	NM_000860,NM_001145816,NR_027332
11716631_s_at	2.34e-05	9.82e-06	4.6	2.52377	2.33	SERPINB2	NM_001143818,NM_002575
11724817_a_at	4.66e-20	1.84e-21	11.4	38.1632	2.32	SH3KBP1	NM_001024666,NM_031892
11730363_a_at	1.04e-18	5.38e-20	10.9	34.8165	2.32	HRH1	NM_000861,NM_001098211,NM_001098212,NM_001098213
11755006_x_at	8.66e-17	6.36e-18	10	30.0877	2.32	BCAR3	NM_003567
11748003_a_at	1.44e-13	1.84e-14	8.62	22.2033	2.32	IFI44	NM_006417
11719804_a_at	1.78e-12	2.69e-13	8.14	19.5547	2.32	ASPN	NM_017680
11721845_a_at	7.1e-09	1.83e-09	6.46	10.875	2.32	MFAP5	NM_003480
11728008_x_at	1.3e-08	3.48e-09	6.33	10.2429	2.32	FUT3	NM_000149,NM_001097639,NM_001097640,NM_001097641
11717826_x_at	5.51e-08	1.6e-08	6.02	8.75006	2.32	STMN2	NM_007029
11716710_a_at	1.59e-07	4.91e-08	5.79	7.65797	2.32	ADM	NM_001124
11731325_a_at	2.51e-05	1.06e-05	4.58	2.45202	2.32	CAPN8	NM_001143962
11719242_s_at	5.64e-19	2.75e-20	11	35.4816	2.31	CAMK2N1	NM_018584
11749367_a_at	6.65e-18	4.02e-19	10.5	32.8238	2.31	FXYD5	NM_001164605,NM_014164,NM_144779,NR_028406
11732480_s_at	6.8e-17	4.92e-18	10.1	30.3431	2.31	ITGAM	NM_000632,NM_001145808
11736281_a_at	3.23e-10	6.83e-11	7.11	14.1	2.31	SLC22A3	NM_021977
11748223_a_at	4.77e-09	1.2e-09	6.55	11.2878	2.31	LIPH	NM_139248
11720803_at	1.9e-07	5.93e-08	5.75	7.47429	2.31	S100A14	NM_020672
11723164_a_at	7.19e-07	2.44e-07	5.45	6.09797	2.31	LRRC15	NM_001135057,NM_130830
11716587_at	6.64e-24	1.19e-25	13.1	47.7295	2.3	AXL	NM_001699,NM_021913
11746699_x_at	7.42e-20	3.04e-21	11.4	37.6662	2.3	TAGLN	NM_001001522,NM_003186
11728570_at	2.31e-17	1.53e-18	10.3	31.5002	2.3	ZFPM2	NM_012082
11730821_x_at	3.35e-15	3.23e-16	9.34	26.1985	2.3	CDKN3	NM_001130851,NM_005192
11750074_a_at	6.54e-14	7.89e-15	8.77	23.0398	2.3	RHBDL2	NM_017821
11726201_a_at	6.66e-12	1.1e-12	7.88	18.167	2.3	OAS2	NM_001032731,NM_002535,NM_016817
11718064_a_at	1.59e-11	2.78e-12	7.71	17.2516	2.3	S100A4	NM_002961,NM_019554
11758219_x_at	2.64e-10	5.52e-11	7.15	14.3094	2.3	RRM2	NM_001034,NM_001165931
11719265_a_at	1.56e-09	3.66e-10	6.78	12.4518	2.3	MLPH	NM_001042467,NM_024101
11726743_at	2.59e-09	6.26e-10	6.68	11.925	2.3	F2RL2	NM_004101
11716062_a_at	3.02e-06	1.12e-06	5.11	4.61863	2.3	TNC	NM_002160
11726070_s_at	7.53e-34	6.56e-37	17.8	73.4257	2.29	MAP4K4	NM_004834,NM_145686,NM_145687
11748492_a_at	1.19e-25	1.45e-27	13.9	52.1029	2.29	LAYN	NM_178834
11753627_x_at	2.92e-21	8.79e-23	12	41.1792	2.29	TAGLN	NM_001001522,NM_003186
11728719_a_at	2.21e-20	8.08e-22	11.6	38.9794	2.29	LTBP1	NM_000627,NM_001166264,NM_001166265,NM_001166266,NM_206943
11743688_at	2.08e-19	9.32e-21	11.2	36.5539	2.29	GLI2	NM_005270
11732870_a_at	2.47e-19	1.12e-20	11.1	36.3717	2.29	CASP1	NM_001223,NM_033292,NM_033293,NM_033294,NM_033295
11746985_s_at	1.52e-17	9.75e-19	10.4	31.9455	2.29	TBX3	NM_005996,NM_016569
11739401_a_at	5.4e-17	3.84e-18	10.1	30.5872	2.29	CD74	NM_001025158,NM_001025159,NM_004355
11752931_x_at	4.89e-15	4.84e-16	9.27	25.7999	2.29	GBP1	NM_002053
11723006_a_at	2.02e-11	3.59e-12	7.66	16.999	2.29	S100A4	NM_002961,NM_019554
11743350_a_at	9.85e-11	1.94e-11	7.34	15.3386	2.29	C15orf48	NM_032413,NM_197955
11748025_s_at	5.51e-10	1.21e-10	7	13.5385	2.29	GJB2	NM_004004
11731909_a_at	0.000215	0.000104	4	0.272136	2.29	KLK8 /// KLK9	NM_007196,NM_012315,NM_144505,NM_144506,NM_144507
11722759_a_at	5.23e-29	2.63e-31	15.4	60.6463	2.28	CAMSAP1L1	NM_203459
11723104_at	1.4e-25	1.75e-27	13.9	51.9175	2.28	GNB4	NM_021629
11729870_x_at	3.65e-25	5.03e-27	13.7	50.8685	2.28	EMILIN1	NM_007046
11731770_a_at	1.01e-23	1.91e-25	13	47.259	2.28	DSE	NM_001080976,NM_013352
11728718_a_at	3.12e-20	1.18e-21	11.5	38.6026	2.28	LTBP1	NM_000627,NM_001166264,NM_001166265,NM_001166266,NM_206943
11758166_s_at	5.91e-19	2.9e-20	11	35.4284	2.28	KAL1	NM_000216
11760623_at	3.03e-18	1.7e-19	10.7	33.6753	2.28	CKLF /// CMTM1	NM_001040138,NM_016326,NM_016951,NM_052999,NM_181268,NM_181269,NM_181270,NM_181271,NM_181272,NM_181283,NM_181296,NM_181640,NM_181641
11734723_at	1.22e-14	1.3e-15	9.09	24.8198	2.28	EDIL3	NM_005711
11730049_at	1.35e-14	1.45e-15	9.07	24.7157	2.28	CA13	NM_198584
11753831_x_at	7.25e-14	8.82e-15	8.75	22.9292	2.28	CDKN3	NM_001130851,NM_005192
11726479_a_at	1.98e-13	2.58e-14	8.56	21.8702	2.28	MX2	NM_002463
11724954_s_at	9.91e-12	1.68e-12	7.8	17.7503	2.28	MRC1 /// MRC1L1	NM_001009567,NM_002438
11729899_a_at	5.37e-07	1.79e-07	5.51	6.39692	2.28	C4BPB	NM_000716,NM_001017364,NM_001017365,NM_001017366,NM_001017367
11733084_a_at	5.09e-26	5.48e-28	14.1	53.0666	2.27	PALLD	NM_001166108,NM_001166109,NM_001166110,NM_016081
11741553_a_at	2.09e-22	5.02e-24	12.5	44.018	2.27	SKIL	NM_001145097,NM_001145098,NM_005414
11721169_a_at	1.02e-21	2.79e-23	12.2	42.3172	2.27	PYCARD	NM_013258,NM_145182
11725367_at	1.31e-20	4.6e-22	11.7	39.5383	2.27	IER5L	NM_203434
11721751_s_at	6.85e-19	3.42e-20	10.9	35.2665	2.27	FZD7	NM_003507
11744263_s_at	7.7e-19	3.88e-20	10.9	35.1399	2.27	RAC2	NM_002872
11762060_x_at	1.87e-16	1.46e-17	9.88	29.2657	2.27	CD55	NM_000574,NM_001114752
11750898_a_at	6.93e-14	8.4e-15	8.76	22.9775	2.27	HOXB3	NM_002146
11758529_s_at	7.65e-13	1.1e-13	8.3	20.4408	2.27	CENPA	NM_001042426,NM_001809
11758089_s_at	1.42e-11	2.46e-12	7.73	17.3737	2.27	HMMR	NM_001142556,NM_001142557,NM_012484,NM_012485
11727655_s_at	5.81e-07	1.94e-07	5.5	6.31767	2.27	DST	NM_001144769,NM_001144770,NM_001144771,NM_001723,NM_015548,NM_020388,NM_183380
11719943_at	1.19e-06	4.16e-07	5.33	5.57786	2.27	CXCL9	NM_002416
11724008_a_at	4.72e-25	6.65e-27	13.6	50.5916	2.26	ENTPD1	NM_001098175,NM_001164178,NM_001164179,NM_001164181,NM_001164182,NM_001164183,NM_001776
11741076_a_at	9.33e-20	3.9e-21	11.3	37.4176	2.26	CASP1	NM_001223,NM_033292,NM_033293,NM_033294,NM_033295
11734549_s_at	4.41e-17	3.09e-18	10.2	30.8037	2.26	TGFBI	NM_000358
11720509_a_at	3.35e-14	3.85e-15	8.9	23.7485	2.26	FBN1	NM_000138
11716358_s_at	6.63e-14	8.01e-15	8.77	23.0247	2.26	PRC1	NM_003981,NM_199413,NM_199414
11723644_a_at	4.58e-09	1.15e-09	6.56	11.3311	2.26	PLN	NM_002667
11734564_a_at	7.76e-08	2.31e-08	5.95	8.39499	2.26	C1QTNF3	NM_030945,NM_181435
11729333_at	8.43e-05	3.83e-05	4.26	1.22013	2.26	PADI1	NM_013358
11752806_x_at	0.00148	0.000806	3.43	-1.6624	2.26	SERPINB3	NM_006919
11748484_x_at	0.00166	0.000911	3.39	-1.77614	2.26	KRT6A	NM_005554
11752402_x_at	0.00475	0.0028	3.05	-2.81822	2.26	CLDN18	NM_001002026,NM_016369
11725988_at	2.9e-28	1.85e-30	15.1	58.7092	2.25	MMP14	NM_004995
11758139_s_at	7.8e-20	3.22e-21	11.3	37.6091	2.25	SDC1	NM_001006946,NM_002997
11754365_s_at	9.5e-19	4.86e-20	10.9	34.9163	2.25	ROR2	NM_004560
11716310_a_at	1.03e-18	5.35e-20	10.9	34.822	2.25	CYBRD1	NM_001127383,NM_024843
11725987_a_at	6.1e-17	4.38e-18	10.1	30.4574	2.25	MMP14	NM_004995
11726846_at	2.53e-16	2.02e-17	9.82	28.9424	2.25	PLXDC1	NM_020405
11759328_at	2.07e-14	2.29e-15	8.99	24.2608	2.25	CASC5	NM_144508,NM_170589
11724005_s_at	9.35e-13	1.36e-13	8.26	20.2295	2.25	FYB	NM_001465,NM_199335
11746389_a_at	5.17e-12	8.38e-13	7.93	18.4339	2.25	CDH3	NM_001793
11734193_a_at	1.08e-07	3.26e-08	5.88	8.05632	2.25	FXYD3	NM_001136007,NM_001136008,NM_001136009,NM_001136010,NM_001136011,NM_001136012,NM_005971,NM_021910
11725369_at	0.000912	0.000482	3.58	-1.18069	2.25	SPRR1B	NM_003125
11727219_a_at	7.92e-25	1.18e-26	13.5	50.0226	2.24	DSE	NM_001080976,NM_013352
11721218_a_at	4.94e-19	2.38e-20	11	35.626	2.24	MSRB3	NM_001031679,NM_198080
11741506_x_at	1.28e-18	6.74e-20	10.8	34.5927	2.24	C5orf13	NM_001142474,NM_001142475,NM_001142476,NM_001142477,NM_001142478,NM_001142479,NM_001142480,NM_001142481,NM_001142482,NM_001142483,NM_004772
11720827_a_at	2.68e-17	1.8e-18	10.2	31.338	2.24	CENPW	NM_001012507
11717337_a_at	1.04e-15	9.22e-17	9.56	27.4405	2.24	ITGB2	NM_000211,NM_001127491
11719230_at	9e-15	9.35e-16	9.15	25.1484	2.24	PCDH1	NM_002587,NM_032420
11754959_a_at	1.48e-11	2.58e-12	7.72	17.3251	2.24	AK3L1	NM_001005353,NM_013410,NM_203464
11759629_a_at	6.57e-11	1.26e-11	7.43	15.7627	2.24	TRA@ /// TRAC /// TRAJ17 /// TRAV20	BC070364.1
11754421_a_at	4.61e-06	1.75e-06	5.01	4.1857	2.24	VSIG2	NM_014312
11763539_a_at	0.000197	9.43e-05	4.03	0.361308	2.24	KLK8 /// KLK9	NM_007196,NM_012315,NM_144505,NM_144506,NM_144507
11747925_a_at	1.06e-32	1.39e-35	17.3	70.3997	2.23	SEC23A	NM_006364
11719689_a_at	5.1e-25	7.25e-27	13.6	50.5052	2.23	TWSG1	NM_020648
11724819_a_at	8.47e-25	1.27e-26	13.5	49.9473	2.23	SH3KBP1	NM_001024666,NM_031892
11727181_a_at	6.81e-23	1.49e-24	12.7	45.2215	2.23	SKIL	NM_001145097,NM_001145098,NM_005414
11757884_s_at	2.23e-21	6.55e-23	12	41.471	2.23	MSRB3	NM_001031679,NM_198080
11727361_a_at	5.09e-21	1.61e-22	11.9	40.5805	2.23	MYLK	NM_053025,NM_053026,NM_053027,NM_053028,NM_053031,NM_053032
11720403_at	4.93e-19	2.37e-20	11	35.6283	2.23	EFNB2	NM_004093
11721837_a_at	1.16e-17	7.31e-19	10.4	32.2308	2.23	MYLK	NM_053025,NM_053026,NM_053027,NM_053028,NM_053031,NM_053032
11716196_x_at	8.77e-17	6.46e-18	10	30.0724	2.23	ID1	NM_002165,NM_181353
11726329_x_at	7.99e-16	6.94e-17	9.61	27.7215	2.23	GBP1	NM_002053
11726614_at	1.96e-15	1.82e-16	9.44	26.7701	2.23	CDH2	NM_001792
11721390_at	5.15e-14	6.11e-15	8.82	23.2917	2.23	HTRA3	NM_053044
11720972_at	4.22e-13	5.81e-14	8.41	21.0672	2.23	TOP2A	NM_001067
11750598_s_at	1.26e-12	1.87e-13	8.2	19.9156	2.23	TPX2	NM_012112
11723290_a_at	2.38e-11	4.27e-12	7.63	16.8284	2.23	CRISPLD1	NM_031461
11746830_a_at	6.83e-06	2.66e-06	4.91	3.78277	2.23	AGR2	NM_006408
11740181_a_at	4.51e-32	8.29e-35	16.9	68.6334	2.22	PTPN12	NM_001131008,NM_001131009,NM_002835
11723372_a_at	7.7e-20	3.17e-21	11.3	37.6238	2.22	DOCK11	NM_144658
11722887_x_at	5.13e-19	2.48e-20	11	35.586	2.22	EMB	NM_198449
11757916_s_at	3.86e-16	3.18e-17	9.75	28.4953	2.22	TBX3	NM_005996,NM_016569
11736568_x_at	9.25e-16	8.13e-17	9.58	27.5645	2.22	LEF1	NM_001130713,NM_001130714,NM_001166119,NM_016269
11728191_x_at	1.85e-15	1.71e-16	9.45	26.8319	2.22	CXCR4	NM_001008540,NM_003467
11757626_x_at	2.84e-13	3.8e-14	8.49	21.4855	2.22	SLC16A4	NM_004696
11741202_x_at	3.15e-11	5.76e-12	7.57	16.5339	2.22	XAF1	NM_017523,NM_199139
11726769_a_at	1.16e-10	2.31e-11	7.31	15.1666	2.22	XAF1	NM_017523,NM_199139
11728153_x_at	1.92e-08	5.24e-09	6.25	9.84292	2.22	HIST1H2BD	NM_021063,NM_138720
11730319_at	1.76e-07	5.46e-08	5.77	7.55463	2.22	TNFRSF11B	NM_002546
11718292_s_at	5.91e-29	3.09e-31	15.4	60.4849	2.21	HK1	NM_000188,NM_033496,NM_033497,NM_033498,NM_033500
11744441_a_at	5.41e-21	1.72e-22	11.9	40.5107	2.21	BASP1	NM_006317
11729741_x_at	1.2e-20	4.16e-22	11.7	39.6373	2.21	CD68	NM_001040059,NM_001251
11728507_at	7.04e-20	2.87e-21	11.4	37.721	2.21	LY96	NM_015364
11725983_at	6.49e-18	3.92e-19	10.5	32.8492	2.21	BHLHE40	NM_003670
11736529_at	7.69e-13	1.1e-13	8.3	20.4355	2.21	KCND2	NM_012281
11741353_a_at	1.23e-11	2.11e-12	7.76	17.5228	2.21	ESM1	NM_001135604,NM_007036
11744374_x_at	5.28e-10	1.16e-10	7	13.5832	2.21	HLA-DRB3 /// HLA-DRB5 /// LOC100294036	NM_002125,NM_022555,XM_002346250,XM_002346768,XM_002346769
11727448_x_at	6.86e-10	1.53e-10	6.95	13.3101	2.21	ST6GALNAC5	NM_030965
11755414_a_at	4.2e-07	1.38e-07	5.57	6.65008	2.21	PRG4	NM_001127708,NM_001127709,NM_001127710,NM_005807
11735077_a_at	7e-07	2.37e-07	5.45	6.12494	2.21	CYP2C18	NM_000772,NM_001128925
11716941_at	2.22e-24	3.64e-26	13.3	48.9061	2.2	TRIB2	NM_021643,NR_027303
11718049_s_at	1.2e-22	2.76e-24	12.6	44.6121	2.2	GLRX	NM_001118890,NM_002064
11721246_x_at	4.72e-21	1.48e-22	11.9	40.6628	2.2	BGN	NM_001711
11720051_at	1.79e-17	1.16e-18	10.3	31.7732	2.2	SPOCK1	NM_004598
11724559_at	7.18e-16	6.18e-17	9.63	27.8359	2.2	GNA15	NM_002068
11721661_a_at	7.5e-16	6.48e-17	9.62	27.7889	2.2	TBXAS1	NM_001061,NM_001130966,NM_001166253,NM_001166254,NM_030984,NR_029394
11724737_a_at	5.76e-14	6.89e-15	8.8	23.1742	2.2	PDPN	NM_001006624,NM_001006625,NM_006474,NM_198389
11728842_a_at	1.4e-13	1.79e-14	8.63	22.2315	2.2	KCNK1	NM_002245
11754526_a_at	3.89e-09	9.64e-10	6.59	11.5013	2.2	PTGES	NM_004878
11743172_a_at	9.29e-09	2.43e-09	6.41	10.5954	2.2	SLCO4A1	NM_016354
11720020_x_at	6.69e-07	2.26e-07	5.46	6.17082	2.2	RTEL1 /// TNFRSF6B	NM_003823,NM_016434,NM_032945,NM_032957
11722403_a_at	6.18e-22	1.63e-23	12.3	42.8498	2.19	PLEKHO1	NM_016274
11742922_at	2.92e-18	1.64e-19	10.7	33.7148	2.19	LAPTM5	NM_006762
11756465_s_at	2.22e-17	1.47e-18	10.3	31.5412	2.19	RND3	NM_005168
11719479_at	5.27e-17	3.74e-18	10.1	30.6145	2.19	ALOX5AP	NM_001629
11743628_at	6.12e-17	4.4e-18	10.1	30.4538	2.19	IRS1	NM_005544
11716195_a_at	1.1e-16	8.25e-18	9.98	29.8307	2.19	ID1	NM_002165,NM_181353
11739458_at	6.16e-16	5.24e-17	9.66	27.9993	2.19	SYNC	NM_001161708,NM_030786
11717823_s_at	1.6e-14	1.74e-15	9.04	24.5318	2.19	TNFAIP2	NM_006291
11723374_at	6.94e-14	8.41e-15	8.76	22.9766	2.19	GLI3	NM_000168
11736746_a_at	1.62e-13	2.09e-14	8.6	22.0754	2.19	ADAM28	NM_014265,NM_021777
11736747_x_at	5.64e-13	7.9e-14	8.36	20.7642	2.19	ADAM28	NM_014265,NM_021777
11727189_x_at	2.7e-10	5.65e-11	7.14	14.2874	2.19	WNT5A	NM_003392
11758028_s_at	1.03e-09	2.34e-10	6.87	12.8912	2.19	FOXQ1	NM_033260
11746721_a_at	1.79e-08	4.87e-09	6.27	9.9154	2.19	TREM1	NM_018643
11723235_a_at	8.43e-08	2.51e-08	5.93	8.31103	2.19	IFI44L	NM_006820
11729778_a_at	0.000399	0.0002	3.83	-0.351607	2.19	CDH17	NM_001144663,NM_004063
11722532_s_at	5.38e-28	3.64e-30	15	58.0395	2.18	CALD1	NM_004342,NM_033138,NM_033139,NM_033140,NM_033157
11715588_x_at	1.25e-20	4.34e-22	11.7	39.5954	2.18	MYL9	NM_006097,NM_181526
11752832_x_at	1.51e-17	9.65e-19	10.4	31.9557	2.18	CD55	NM_000574,NM_001114752
11716036_x_at	1.87e-17	1.22e-18	10.3	31.7245	2.18	BST2	NM_004335
11719302_a_at	1.71e-16	1.32e-17	9.9	29.3634	2.18	PYGL	NM_001163940,NM_002863
11748355_a_at	2.21e-16	1.75e-17	9.85	29.0839	2.18	SLC16A1	NM_001166496,NM_003051
11743434_a_at	3.68e-16	3.02e-17	9.75	28.5455	2.18	CHST11	NM_001173982,NM_018413
11748120_a_at	4.55e-16	3.78e-17	9.72	28.3224	2.18	LCP2	NM_005565
11726677_a_at	4.56e-16	3.79e-17	9.71	28.3197	2.18	PSMB9	NM_002800,NM_148954
11753348_a_at	1.79e-14	1.97e-15	9.02	24.411	2.18	SAMSN1	NM_022136
11741687_x_at	3.92e-14	4.54e-15	8.87	23.586	2.18	RHBDL2	NM_017821
11733240_at	6.83e-14	8.27e-15	8.76	22.9932	2.18	IRAK2	NM_001570
11753763_x_at	2.64e-13	3.52e-14	8.5	21.5618	2.18	CDKN3	NM_001130851,NM_005192
11750970_a_at	7.14e-13	1.02e-13	8.31	20.5147	2.18	LOX	NM_001178102,NM_002317
11744413_x_at	3.94e-12	6.27e-13	7.98	18.719	2.18	HSPA1A	NM_005345
11728421_a_at	5.73e-12	9.35e-13	7.91	18.3259	2.18	PLA2G7	NM_001168357,NM_005084
11749370_x_at	6.56e-12	1.08e-12	7.88	18.1829	2.18	XAF1	NM_017523,NM_199139
11728200_a_at	1.11e-11	1.89e-12	7.78	17.6319	2.18	LOX	NM_001178102,NM_002317
11744068_x_at	3.72e-11	6.88e-12	7.54	16.359	2.18	APOE	NM_000041
11755024_a_at	6.63e-08	1.95e-08	5.98	8.55796	2.18	MYEOV	NM_138768
11727918_s_at	1.5e-07	4.62e-08	5.8	7.71711	2.18	MUC20	NM_001098516,NM_152673
11728409_a_at	2.56e-06	9.37e-07	5.15	4.79179	2.18	TRIM31	NM_007028
11718068_at	2.35e-31	5.51e-34	16.6	66.7573	2.17	MYO1E	NM_004998
11733383_a_at	1.6e-30	4.92e-33	16.2	64.5874	2.17	AFAP1	NM_001134647,NM_198595
11734686_x_at	2.32e-21	6.83e-23	12	41.4298	2.17	ZEB1	NM_001128128,NM_001174093,NM_001174094,NM_001174095,NM_001174096,NM_030751,NR_024285,NR_024286,NR_024287
11734701_a_at	6.01e-18	3.59e-19	10.5	32.9342	2.17	DKK3	NM_001018057,NM_013253,NM_015881
11722063_at	1.53e-17	9.76e-19	10.4	31.9442	2.17	REEP3	NM_001001330
11727942_a_at	7.02e-17	5.09e-18	10.1	30.3092	2.17	FPR3	NM_002030
11745834_a_at	3.7e-15	3.59e-16	9.32	26.0946	2.17	ECT2	NM_018098
11720971_at	1.32e-13	1.68e-14	8.64	22.2911	2.17	TOP2A	NM_001067
11725428_a_at	2.7e-13	3.6e-14	8.5	21.5404	2.17	ABLIM3	NM_014945
11736555_s_at	1.29e-11	2.22e-12	7.75	17.4749	2.17	SLC2A14 /// SLC2A3	NM_006931,NM_153449
11759652_x_at	1.53e-05	6.28e-06	4.71	2.95412	2.17	IGKC	AY942048.1
11725515_a_at	7.85e-22	2.11e-23	12.2	42.5918	2.16	ABCG1	NM_004915,NM_016818,NM_207174,NM_207627,NM_207628,NM_207629
11737773_a_at	8.49e-20	3.53e-21	11.3	37.5181	2.16	CCDC109A	NM_138357
11755106_a_at	6.83e-19	3.4e-20	10.9	35.27	2.16	PDLIM3	NM_001114107,NM_014476
11724769_x_at	2.98e-18	1.67e-19	10.7	33.6931	2.16	FCGR2A	NM_001136219,NM_021642
11721598_a_at	9.25e-18	5.73e-19	10.4	32.4727	2.16	EFS	NM_005864,NM_032459
11752166_x_at	7.06e-17	5.12e-18	10.1	30.303	2.16	PKM2	NM_002654,NM_182470,NM_182471
11732999_a_at	1.84e-16	1.43e-17	9.88	29.2825	2.16	ICAM1	NM_000201
11750245_x_at	9.76e-16	8.63e-17	9.57	27.5063	2.16	MGLL	NM_001003794,NM_007283
11748009_a_at	1.15e-14	1.22e-15	9.1	24.8892	2.16	RHBDL2	NM_017821
11736246_a_at	3.87e-14	4.48e-15	8.87	23.5989	2.16	AMIGO2	NM_001143668,NM_181847
11753427_a_at	5.48e-14	6.52e-15	8.81	23.228	2.16	RND3	NM_005168
11750687_a_at	7.38e-13	1.05e-13	8.31	20.4801	2.16	ADAM28	NM_014265,NM_021777
11736798_a_at	2.51e-12	3.89e-13	8.07	19.1912	2.16	RUNX1T1	NM_004349,NM_175634,NM_175635,NM_175636
11723435_s_at	4.06e-10	8.75e-11	7.06	13.8571	2.16	TTK	NM_001166691,NM_003318
11738827_a_at	2.91e-07	9.32e-08	5.65	7.03272	2.16	SCEL	NM_001160706,NM_003843,NM_144777
11749275_a_at	8.42e-32	1.71e-34	16.8	67.9193	2.15	SKAP2	NM_003930
11724816_a_at	1.08e-25	1.3e-27	13.9	52.2107	2.15	SH3KBP1	NM_001024666,NM_031892
11717355_a_at	1.98e-21	5.78e-23	12	41.5939	2.15	FEZ1	NM_005103,NM_022549
11717125_at	4.87e-20	1.93e-21	11.4	38.1141	2.15	SH3PXD2A	NM_014631
11754095_a_at	2.34e-18	1.29e-19	10.7	33.9528	2.15	TAGLN	NM_001001522,NM_003186
11721947_a_at	2.52e-18	1.39e-19	10.7	33.8749	2.15	MRVI1	NM_001098579,NM_001100163,NM_001100167,NM_130385
11745260_x_at	1.83e-12	2.78e-13	8.13	19.5231	2.15	SLC12A2	NM_001046
11723333_at	1.75e-06	6.26e-07	5.24	5.18232	2.15	FOXA1	NM_004496
11746765_x_at	8.04e-06	3.16e-06	4.87	3.61627	2.15	SCEL	NM_001160706,NM_003843,NM_144777
11743253_x_at	4.76e-26	5.08e-28	14.1	53.1413	2.14	CALD1	NM_004342,NM_033138,NM_033139,NM_033140,NM_033157
11763395_a_at	1.15e-23	2.2e-25	13	47.1191	2.14	ZC3HAV1L	NM_080660
11742699_a_at	3.37e-22	8.44e-24	12.4	43.5025	2.14	C1R	NM_001733
11758562_s_at	1.11e-18	5.77e-20	10.8	34.7479	2.14	C1GALT1	NM_020156
11724768_s_at	3.52e-17	2.42e-18	10.2	31.0431	2.14	FCGR2A /// FCGR2C	NM_001136219,NM_021642,NM_201563
11744803_x_at	1.18e-16	8.88e-18	9.97	29.7577	2.14	MDK	NM_001012333,NM_001012334,NM_002391
11721305_a_at	1.32e-14	1.42e-15	9.08	24.7342	2.14	PHLDA1	NM_007350
11724392_at	1.2e-13	1.51e-14	8.66	22.3987	2.14	ASPHD2	NM_020437
11755733_a_at	4.29e-13	5.91e-14	8.41	21.0504	2.14	F3	NM_001178096,NM_001993
11753788_x_at	4.36e-12	6.99e-13	7.96	18.6127	2.14	CDKN3	NM_001130851,NM_005192
11756146_x_at	9.39e-11	1.84e-11	7.35	15.3896	2.14	S100A4	NM_002961,NM_019554
11724383_at	2.22e-10	4.59e-11	7.18	14.4914	2.14	ST6GAL2	NM_001142351,NM_001142352,NM_032528
11728088_at	3.13e-10	6.61e-11	7.11	14.1328	2.14	DKK2	NM_014421
11748463_a_at	5.6e-09	1.42e-09	6.51	11.1207	2.14	ITGB6	NM_000888
11725450_a_at	7.62e-07	2.59e-07	5.43	6.03817	2.14	TMEM45B	NM_138788
11743800_a_at	7.94e-07	2.71e-07	5.42	5.99448	2.14	DNAH2	NM_020877
11724834_at	6.92e-06	2.7e-06	4.91	3.76891	2.14	MUC13	NM_033049
11763394_a_at	1.09e-05	4.39e-06	4.79	3.29978	2.14	---	BX099109
11729571_a_at	0.000104	4.8e-05	4.2	1.00406	2.14	FAM83A	NM_032899,NM_207006
11739641_a_at	2.13e-29	9.71e-32	15.6	61.6325	2.13	AFAP1	NM_001134647,NM_198595
11744077_at	1.44e-28	8.58e-31	15.2	59.472	2.13	ARPC1B /// LOC653888	NM_005720,XM_936251
11715452_s_at	4.76e-25	6.73e-27	13.6	50.58	2.13	COL4A2	NM_001846
11724481_a_at	9.94e-22	2.72e-23	12.2	42.3427	2.13	C5orf13	NM_001142474,NM_001142475,NM_001142476,NM_001142477,NM_001142478,NM_001142479,NM_001142480,NM_001142481,NM_001142482,NM_001142483,NM_004772
11742386_a_at	1.55e-18	8.27e-20	10.8	34.3909	2.13	CASP1	NM_001223,NM_033292,NM_033293,NM_033294,NM_033295
11727105_s_at	3.3e-15	3.18e-16	9.34	26.2161	2.13	FGD5	NM_152536
11740476_a_at	6.15e-14	7.39e-15	8.78	23.1046	2.13	NOX4	NM_001143836,NM_001143837,NM_016931,NR_026571
11736311_x_at	8.01e-14	9.84e-15	8.73	22.8216	2.13	FCGR1A	NM_000566
11743530_a_at	3.68e-13	5.02e-14	8.44	21.2118	2.13	CENPK	NM_022145
11722954_x_at	4.38e-13	6.05e-14	8.41	21.0278	2.13	BIK	NM_001197
11719466_s_at	1.18e-12	1.74e-13	8.22	19.9833	2.13	C1QB	NM_000491
11755897_a_at	5.05e-10	1.1e-10	7.01	13.628	2.13	FN1	NM_002026,NM_054034,NM_212474,NM_212475,NM_212476,NM_212478,NM_212482
11728152_a_at	4.73e-09	1.19e-09	6.55	11.2965	2.13	HIST1H2BD	NM_021063,NM_138720
11722251_a_at	7.44e-09	1.92e-09	6.45	10.8262	2.13	NEK2	NM_002497
11760213_a_at	3.38e-08	9.56e-09	6.13	9.25499	2.13	TMC5	NM_001105248,NM_001105249,NM_024780
11756588_a_at	1.37e-06	4.83e-07	5.3	5.4331	2.13	ST6GALNAC1	NM_018414
11746880_x_at	6.51e-23	1.42e-24	12.7	45.2718	2.12	FLNA	NM_001110556,NM_001456
11739979_a_at	3.01e-22	7.44e-24	12.4	43.6282	2.12	AKAP2 /// PALM2-AKAP2	NM_001004065,NM_001136562,NM_007203,NM_147150
11754810_a_at	3.11e-22	7.73e-24	12.4	43.5901	2.12	ITGB5	NM_002213
11715852_at	7.9e-21	2.62e-22	11.8	40.0966	2.12	PDGFRB	NM_002609
11722787_a_at	1.11e-20	3.82e-22	11.7	39.7224	2.12	PKM2	NM_002654,NM_182470,NM_182471
11724771_x_at	3.54e-20	1.36e-21	11.5	38.4608	2.12	FCGR2A	NM_001136219,NM_021642
11755242_a_at	8.42e-20	3.49e-21	11.3	37.5272	2.12	SKIL	NM_001145097,NM_001145098,NM_005414
11720967_a_at	5.03e-18	2.96e-19	10.6	33.1262	2.12	GPSM2	NM_013296
11719194_a_at	3.22e-17	2.19e-18	10.2	31.1424	2.12	DFNA5	NM_001127453,NM_001127454,NM_004403
11757621_a_at	1.71e-16	1.32e-17	9.9	29.3631	2.12	MYLK	NM_053025,NM_053026,NM_053027,NM_053028,NM_053031,NM_053032
11717045_a_at	1.65e-14	1.81e-15	9.03	24.4977	2.12	C2	NM_000063,NM_001145903,NM_001178063
11726328_x_at	4.6e-14	5.42e-15	8.84	23.4112	2.12	GBP1	NM_002053
11715267_s_at	6.29e-11	1.2e-11	7.43	15.8087	2.12	EPPK1	NM_031308
11742657_x_at	4.57e-09	1.14e-09	6.56	11.3336	2.12	HIST2H2AA3 /// HIST2H2AA4	NM_001040874,NM_003516
11748219_a_at	1.53e-06	5.43e-07	5.27	5.32025	2.12	UGT1A1 /// UGT1A10 /// UGT1A3 /// UGT1A4 /// UGT1A5 /// UGT1A6 /// UGT1A7 /// UGT1A8 /// UGT1A9	NM_000463,NM_001072,NM_007120,NM_019075,NM_019076,NM_019077,NM_019078,NM_019093,NM_021027,NM_205862
11746917_s_at	8.71e-05	3.97e-05	4.25	1.18634	2.12	ANXA8 /// ANXA8L1 /// ANXA8L2	NM_001040084,NM_001098845,NM_001630
11740879_s_at	1.03e-31	2.21e-34	16.7	67.6639	2.11	ANXA2	NM_001002857,NM_001002858,NM_001136015,NM_004039
11757459_s_at	5.78e-23	1.25e-24	12.7	45.3992	2.11	WIPF1	NM_001077269,NM_003387
11749610_a_at	1.93e-22	4.63e-24	12.5	44.0993	2.11	CD58	NM_001144822,NM_001779,NR_026665
11718120_at	6.39e-17	4.6e-18	10.1	30.4086	2.11	ATP6V1A	NM_001690
11726895_a_at	1.12e-15	9.96e-17	9.55	27.3638	2.11	IRAK3	NM_001142523,NM_007199
11728679_a_at	2.38e-13	3.14e-14	8.53	21.6745	2.11	CD163	NM_004244,NM_203416
11715453_a_at	3.89e-13	5.32e-14	8.43	21.1541	2.11	COL4A2	NM_001846
11720410_s_at	8.73e-12	1.46e-12	7.83	17.8837	2.11	CYP1B1	NM_000104
11735116_a_at	2.24e-10	4.63e-11	7.18	14.4821	2.11	MET	NM_000245,NM_001127500
11741911_a_at	2.28e-10	4.71e-11	7.18	14.465	2.11	GBP3	NM_018284
11716167_a_at	1.44e-09	3.36e-10	6.8	12.5344	2.11	MX1	NM_001144925,NM_001178046,NM_002462
11717581_s_at	9.97e-09	2.62e-09	6.39	10.5209	2.11	CD52	NM_001803
11747935_a_at	3.72e-06	1.4e-06	5.06	4.40593	2.11	TNC	NM_002160
11732060_a_at	4.33e-06	1.64e-06	5.02	4.25039	2.11	LEMD1	NM_001001552
11727783_s_at	8.55e-32	1.75e-34	16.8	67.8948	2.1	LOC643634 /// TPM4	NM_001145160,NM_003290,XR_016808,XR_019021,XR_039579
11743031_a_at	7.79e-31	2.19e-33	16.3	65.3886	2.1	S100A6	NM_014624
11725516_s_at	2.95e-22	7.28e-24	12.4	43.6492	2.1	ABCG1	NM_004915,NM_016818,NM_207174,NM_207627,NM_207628,NM_207629
11717464_at	1.51e-21	4.32e-23	12.1	41.8845	2.1	LXN	NM_020169
11747961_a_at	2.54e-21	7.53e-23	12	41.3321	2.1	PSMB8	NM_004159,NM_148919
11721034_at	5.7e-21	1.83e-22	11.8	40.4515	2.1	PPP1R3B	NM_024607
11755143_a_at	2.1e-17	1.38e-18	10.3	31.6043	2.1	BNC2	NM_017637
11728701_a_at	5.24e-16	4.4e-17	9.69	28.1717	2.1	CD55	NM_000574,NM_001114752
11731246_s_at	4.27e-13	5.88e-14	8.41	21.0554	2.1	SERTAD4	NM_019605
11722850_a_at	7.7e-12	1.28e-12	7.85	18.0152	2.1	BIRC3	NM_001165,NM_182962
11729140_x_at	5.99e-09	1.52e-09	6.5	11.0522	2.1	SLAMF7	NM_021181
11734867_a_at	3.3e-08	9.3e-09	6.14	9.28195	2.1	TPRG1	NM_198485
11721705_at	4.43e-06	1.68e-06	5.02	4.22544	2.1	COL7A1	NM_000094
11755062_a_at	1.59e-25	2.02e-27	13.8	51.7711	2.09	KDELC1	NM_024089
11729645_x_at	8.69e-24	1.61e-25	13.1	47.4304	2.09	GPX8	NM_001008397
11717514_a_at	4.71e-19	2.26e-20	11	35.6775	2.09	ANXA1	NM_000700
11721302_a_at	2.72e-18	1.51e-19	10.7	33.7942	2.09	CLEC2B	NM_005127
11741135_s_at	7.8e-17	5.69e-18	10	30.1975	2.09	CHN1	NM_001025201,NM_001822
11716035_at	8.55e-17	6.27e-18	10	30.1019	2.09	BST2	NM_004335
11724374_at	5.42e-16	4.56e-17	9.68	28.1363	2.09	BATF	NM_006399
11759742_at	2.06e-15	1.91e-16	9.43	26.7191	2.09	TSHZ2	NM_173485
11729328_s_at	2.57e-12	3.98e-13	8.07	19.1691	2.09	ZFHX4	NM_024721
11732585_a_at	4.93e-08	1.42e-08	6.05	8.86523	2.09	IL1RAP	NM_001167928,NM_001167929,NM_001167930,NM_001167931,NM_002182,NM_134470
11729274_a_at	9.62e-08	2.89e-08	5.9	8.17394	2.09	GBP5	NM_001134486,NM_052942
11723051_at	0.00025	0.000122	3.96	0.119622	2.09	FGFBP1	NM_005130
11729694_s_at	0.00103	0.00055	3.54	-1.30451	2.09	SERPINB3 /// SERPINB4	NM_002974,NM_006919
11741263_s_at	4.75e-20	1.88e-21	11.4	38.143	2.08	LTBP1	NM_000627,NM_001166264,NM_001166265,NM_001166266,NM_206943
11721996_a_at	1.4e-19	6.09e-21	11.2	36.9756	2.08	PARP14	NM_017554
11739553_a_at	5.22e-18	3.09e-19	10.6	33.0857	2.08	GAS7	NM_001130831,NM_003644,NM_201432,NM_201433
11720507_at	1.18e-16	8.88e-18	9.97	29.7576	2.08	FBN1	NM_000138
11732550_at	6.77e-15	6.89e-16	9.21	25.4507	2.08	PTGER2	NM_000956
11755758_s_at	5.18e-14	6.15e-15	8.82	23.2854	2.08	NLRC5	NM_032206
11722662_a_at	1.11e-13	1.4e-14	8.67	22.4753	2.08	HPSE	NM_001098540,NM_001166498,NM_006665
11728245_a_at	2.78e-12	4.33e-13	8.05	19.0836	2.08	ANGPT2	NM_001118887,NM_001118888,NM_001147
11719608_a_at	4.07e-12	6.49e-13	7.98	18.6863	2.08	BCAR3	NM_003567
11725019_a_at	2.87e-11	5.22e-12	7.59	16.6311	2.08	MST1R	NM_002447
11758790_a_at	3.42e-06	1.28e-06	5.08	4.49127	2.08	STMN2	NM_007029
11752986_a_at	2.52e-05	1.06e-05	4.58	2.44692	2.08	SLC6A14	NM_007231
11726153_at	4.91e-05	2.15e-05	4.41	1.77022	2.08	POU2AF1	NM_006235
11754266_s_at	5.57e-29	2.87e-31	15.4	60.5568	2.07	E2F3	NM_001949
11716450_s_at	1.08e-23	2.04e-25	13	47.1953	2.07	RFTN1	NM_015150
11744034_a_at	1.49e-22	3.48e-24	12.5	44.3805	2.07	VASP	NM_003370
11744481_s_at	5.31e-22	1.39e-23	12.3	43.0083	2.07	OPN3	NM_014322
11727172_at	1.99e-20	7.18e-22	11.6	39.0958	2.07	TRPS1	NM_014112
11745377_x_at	5.32e-20	2.13e-21	11.4	38.0184	2.07	PTRF	NM_012232
11756243_a_at	2.14e-17	1.41e-18	10.3	31.5809	2.07	DAPP1	NM_014395
11746004_a_at	6.92e-17	5.01e-18	10.1	30.324	2.07	LTBP1	NM_000627,NM_001166264,NM_001166265,NM_001166266,NM_206943
11729099_a_at	1.07e-15	9.46e-17	9.55	27.415	2.07	IL1RAP	NM_001167928,NM_001167929,NM_001167930,NM_001167931,NM_002182,NM_134470
11741137_a_at	8.51e-15	8.81e-16	9.16	25.2067	2.07	CHN1	NM_001025201,NM_001822
11753555_a_at	1.09e-14	1.15e-15	9.11	24.9411	2.07	CD53	NM_000560,NM_001040033
11727836_a_at	2.23e-14	2.49e-15	8.98	24.1799	2.07	CPZ	NM_001014447,NM_001014448,NM_003652
11726771_a_at	1.57e-13	2.02e-14	8.6	22.1127	2.07	XAF1	NM_017523,NM_199139
11742981_a_at	2.56e-13	3.4e-14	8.51	21.597	2.07	FABP3	NM_004102
11745464_x_at	1.58e-11	2.77e-12	7.71	17.2543	2.07	CDKN3	NM_001130851,NM_005192
11756790_a_at	1.08e-10	2.14e-11	7.33	15.2401	2.07	ITGA3	NM_002204,NM_005501
11725702_a_at	1.01e-08	2.65e-09	6.39	10.5093	2.07	AQP9	NM_020980
11733187_a_at	4.27e-08	1.22e-08	6.08	9.01475	2.07	IL7R	NM_002185
11723069_at	1.43e-07	4.4e-08	5.81	7.76528	2.07	GABBR1 /// UBD	NM_001470,NM_006398,NM_021903,NM_021904,NM_021905
11743970_x_at	1.24e-29	5.22e-32	15.7	62.2474	2.06	ACTN1	NM_001102,NM_001130004,NM_001130005
11758556_s_at	1.47e-26	1.38e-28	14.3	54.4324	2.06	PGM2	NM_018290
11757652_x_at	2.39e-24	3.94e-26	13.3	48.8262	2.06	LEPRE1	NM_001146289,NM_022356
11716171_s_at	4.71e-21	1.47e-22	11.9	40.6657	2.06	LMNB2	NM_032737
11741960_a_at	2.63e-20	9.8e-22	11.5	38.7873	2.06	ADAM9	NM_001005845,NM_003816,NR_027638,NR_027639,NR_027878
11741222_a_at	3.12e-18	1.76e-19	10.7	33.6433	2.06	FAM198B	NM_001031700,NM_001128424,NM_016613
11741885_x_at	6.07e-18	3.64e-19	10.5	32.9225	2.06	CASP1	NM_001223,NM_033292,NM_033293,NM_033294,NM_033295
11720387_a_at	4.03e-17	2.8e-18	10.2	30.899	2.06	MRC2	NM_006039
11727390_a_at	1.63e-16	1.26e-17	9.91	29.4133	2.06	STEAP2	NM_001040665,NM_001040666,NM_152999
11723854_at	1.86e-16	1.45e-17	9.88	29.2685	2.06	SAMD9	NM_017654
11734802_x_at	1.88e-16	1.47e-17	9.88	29.2572	2.06	TMEM159	NM_020422
11731602_at	1.81e-15	1.66e-16	9.46	26.8569	2.06	TMEM154	NM_152680
11718419_at	3.16e-15	3.03e-16	9.35	26.2634	2.06	FCER1G	NM_004106
11736567_a_at	6.69e-15	6.8e-16	9.21	25.4638	2.06	LEF1	NM_001130713,NM_001130714,NM_001166119,NM_016269
11731800_at	8.26e-14	1.02e-14	8.73	22.7892	2.06	C3orf70	NM_001025266
11725173_at	1.37e-13	1.74e-14	8.63	22.2573	2.06	MN1	NM_002430
11734657_s_at	7.59e-12	1.26e-12	7.85	18.0312	2.06	SLC2A14 /// SLC2A3	NM_006931,NM_153449
11747577_a_at	8.56e-12	1.43e-12	7.83	17.9049	2.06	C20orf103	NM_012261
11748647_a_at	1.21e-06	4.23e-07	5.33	5.56197	2.06	PTPRR	NM_002849,NM_130846
11723553_at	1.76e-05	7.27e-06	4.67	2.81341	2.06	F5	NM_000130
11715451_a_at	6.93e-22	1.85e-23	12.2	42.7258	2.05	COL4A2	NM_001846
11720747_a_at	5.58e-21	1.78e-22	11.8	40.477	2.05	ADCY7	NM_001114
11749751_s_at	2.24e-20	8.18e-22	11.6	38.9662	2.05	WIPF1	NM_001077269,NM_003387
11744349_s_at	2.95e-20	1.11e-21	11.5	38.6651	2.05	DDR2	NM_001014796,NM_006182
11741710_a_at	4.3e-20	1.69e-21	11.5	38.2498	2.05	COL6A3	NM_004369,NM_057164,NM_057165,NM_057166,NM_057167
11717481_s_at	1.13e-19	4.79e-21	11.3	37.2135	2.05	FKBP10	NM_021939
11721752_at	4.34e-19	2.06e-20	11	35.7668	2.05	FZD7	NM_003507
11736761_at	5.39e-17	3.83e-18	10.1	30.5904	2.05	CARD16	NM_001017534,NM_052889
11743175_at	1.26e-15	1.13e-16	9.52	27.2373	2.05	TSHZ3	NM_020856
11740507_a_at	3.26e-15	3.13e-16	9.34	26.2308	2.05	ARHGAP26	NM_001135608,NM_015071
11744843_s_at	9.21e-14	1.14e-14	8.71	22.6748	2.05	PAPPA	NM_002581
11726364_x_at	1.5e-10	3.02e-11	7.26	14.9012	2.05	OASL	NM_003733,NM_198213
11722728_a_at	2.36e-10	4.89e-11	7.17	14.4284	2.05	EGR2	NM_000399,NM_001136177,NM_001136178,NM_001136179
11733465_at	5.11e-09	1.29e-09	6.53	11.2167	2.05	XDH	NM_000379
11734565_s_at	2.54e-07	8.06e-08	5.69	7.17436	2.05	C1QTNF3	NM_030945,NM_181435
11721454_a_at	3.55e-07	1.15e-07	5.61	6.8267	2.05	SERPINA1	NM_000295,NM_001002235,NM_001002236,NM_001127700,NM_001127701,NM_001127702,NM_001127703,NM_001127704,NM_001127705,NM_001127706,NM_001127707
11750733_x_at	1.62e-06	5.77e-07	5.26	5.2617	2.05	SLC44A4	NM_001178044,NM_001178045,NM_025257
11728209_a_at	2.9e-05	1.23e-05	4.54	2.30507	2.05	PPP2R2C	NM_020416,NM_181876
11721574_a_at	2.3e-25	3.06e-27	13.8	51.3609	2.04	ELF4	NM_001127197,NM_001421
11754008_x_at	2.25e-18	1.23e-19	10.7	33.9955	2.04	ID3	NM_002167
11725999_s_at	3.71e-18	2.13e-19	10.6	33.4546	2.04	FAS	NM_000043,NM_152871,NM_152872,NM_152873,NM_152874,NM_152875,NM_152876,NM_152877,NR_028033,NR_028034,NR_028035,NR_028036
11719249_at	1.59e-16	1.22e-17	9.91	29.4424	2.04	MXD1	NM_002357
11720922_a_at	1.81e-16	1.41e-17	9.89	29.3027	2.04	HCP5	NM_006674
11727565_a_at	8.64e-16	7.55e-17	9.59	27.6378	2.04	TNFSF13B	NM_001145645,NM_006573
11739136_at	1.1e-15	9.76e-17	9.55	27.3843	2.04	COL5A2	NM_000393
11731603_at	1.33e-15	1.19e-16	9.51	27.1851	2.04	TMEM154	NM_152680
11756089_s_at	2.34e-15	2.2e-16	9.41	26.5818	2.04	MSR1	NM_002445,NM_138715,NM_138716
11724424_at	2.97e-15	2.83e-16	9.36	26.3289	2.04	GPR68	NM_001177676,NM_003485
11756167_a_at	3.29e-15	3.16e-16	9.34	26.2214	2.04	FOXF2	NM_001452
11727015_s_at	3.35e-15	3.23e-16	9.34	26.2005	2.04	PAPPA	NM_002581
11727489_a_at	1.6e-14	1.74e-15	9.04	24.5314	2.04	KIF11	NM_004523
11754676_a_at	5.89e-14	7.05e-15	8.79	23.1508	2.04	CENPE	NM_001813
11756918_a_at	2.53e-12	3.91e-13	8.07	19.1845	2.04	KIF23	NM_004856,NM_138555
11726469_s_at	4.75e-12	7.65e-13	7.95	18.5231	2.04	C1orf106	NM_001142569,NM_018265
11745010_a_at	7.64e-11	1.48e-11	7.39	15.6027	2.04	DCBLD2	NM_080927
11726250_at	2.08e-05	8.69e-06	4.63	2.6415	2.04	AGR2	NM_006408
11755565_x_at	0.000383	0.000191	3.84	-0.309232	2.04	KLK8 /// KLK9	NM_007196,NM_012315,NM_144505,NM_144506,NM_144507
11716666_a_at	1.5e-21	4.27e-23	12.1	41.8951	2.03	ID3	NM_002167
11746470_a_at	9e-20	3.75e-21	11.3	37.4563	2.03	MAP4K4	NM_004834,NM_145686,NM_145687
11741505_s_at	5.44e-19	2.64e-20	11	35.5208	2.03	C5orf13	NM_001142474,NM_001142475,NM_001142476,NM_001142477,NM_001142478,NM_001142479,NM_001142480,NM_001142481,NM_001142482,NM_001142483,NM_004772
11759656_a_at	2.03e-18	1.1e-19	10.7	34.1056	2.03	KLHL7	NM_001031710,NM_001172428,NM_018846,NR_033328,NR_033329
11754344_s_at	4.82e-17	3.4e-18	10.1	30.7091	2.03	SPRY4	NM_001127496,NM_030964
11724120_a_at	8.76e-16	7.67e-17	9.59	27.6226	2.03	TRIM59	NM_173084
11744184_a_at	3.13e-15	2.99e-16	9.35	26.2748	2.03	SIPA1L2	NM_020808
11724343_at	1.33e-14	1.43e-15	9.08	24.7256	2.03	ITGA4	NM_000885
11719864_a_at	2.27e-12	3.48e-13	8.09	19.2995	2.03	SMAGP	NM_001031628,NM_001033873
11748136_a_at	5.31e-11	1e-11	7.47	15.9882	2.03	MAD2L1	NM_002358
11747010_a_at	7.77e-10	1.74e-10	6.93	13.1799	2.03	VSIG4	NM_001100431,NM_001184830,NM_001184831,NM_007268
11731407_x_at	4.19e-09	1.04e-09	6.58	11.4233	2.03	IFIT3	NM_001031683,NM_001549
11724253_a_at	4.88e-09	1.23e-09	6.54	11.2641	2.03	B3GNT3	NM_014256
11745616_s_at	9.86e-09	2.59e-09	6.39	10.5327	2.03	TRIM15	NM_033229
11728104_at	9.57e-08	2.88e-08	5.9	8.17952	2.03	HTR2B	NM_000867
11725888_at	5.42e-06	2.08e-06	4.97	4.01904	2.03	C19orf59	NM_174918
11722530_a_at	9.1e-27	8.16e-29	14.4	54.9553	2.02	CALD1	NM_004342,NM_033138,NM_033139,NM_033140,NM_033157
11716724_x_at	1.83e-24	2.92e-26	13.4	49.1231	2.02	DPY19L1	NM_015283
11745421_a_at	3.36e-24	5.67e-26	13.2	48.4659	2.02	BID	NM_001196,NM_197966,NM_197967
11734704_at	5.01e-23	1.06e-24	12.7	45.5591	2.02	LAMA4	NM_001105206,NM_001105207,NM_001105208,NM_001105209,NM_002290
11748709_a_at	1.66e-20	5.93e-22	11.6	39.2861	2.02	GLI2	NM_005270
11728274_a_at	2.06e-20	7.46e-22	11.6	39.0586	2.02	PMP22	NM_000304,NM_153321,NM_153322
11725989_x_at	2.47e-20	9.14e-22	11.6	38.8571	2.02	MMP14	NM_004995
11731196_a_at	3.49e-20	1.34e-21	11.5	38.4782	2.02	PRR5L	NM_001160167,NM_001160168,NM_001160169,NM_024841
11752342_x_at	6.51e-19	3.23e-20	10.9	35.3216	2.02	PKM2	NM_002654,NM_182470,NM_182471
11738884_x_at	5.17e-18	3.06e-19	10.6	33.095	2.02	CASP1	NM_001223,NM_033292,NM_033293,NM_033294,NM_033295
11757351_a_at	1.47e-17	9.39e-19	10.4	31.9825	2.02	TAP1	NM_000593
11741558_a_at	4.34e-15	4.26e-16	9.29	25.9269	2.02	HOXB6	NM_018952
11726830_at	1.08e-12	1.58e-13	8.23	20.0803	2.02	ANTXR1	NM_018153,NM_032208,NM_053034
11722572_at	1.05e-10	2.07e-11	7.33	15.2736	2.02	CCNA2	NM_001237
11716818_a_at	5.03e-10	1.1e-10	7.01	13.6324	2.02	VSIG4	NM_001100431,NM_001184830,NM_001184831,NM_007268
11758555_s_at	6.3e-10	1.39e-10	6.97	13.3985	2.02	GPR183	NM_004951
11757849_s_at	1.56e-09	3.65e-10	6.78	12.4531	2.02	PNMA2	NM_007257
11739217_a_at	3.76e-09	9.29e-10	6.6	11.5371	2.02	RSAD2	NM_080657
11763225_x_at	0.000112	5.19e-05	4.18	0.929696	2.02	IGL@	AY942072.1
11751921_s_at	1.53e-25	1.93e-27	13.8	51.8189	2.01	AHR	NM_001621
11733083_s_at	2.21e-23	4.45e-25	12.9	46.4214	2.01	PALLD	NM_001166108,NM_001166109,NM_001166110,NM_016081
11747926_s_at	3.13e-23	6.44e-25	12.8	46.0551	2.01	IFI16	NM_005531
11716774_a_at	2.13e-19	9.56e-21	11.2	36.5287	2.01	RAI14	NM_001145520,NM_001145521,NM_001145522,NM_001145523,NM_001145525,NM_015577
11744258_a_at	2.84e-18	1.58e-19	10.7	33.7468	2.01	ATP1B3	NM_001679
11756839_x_at	1.42e-17	9.02e-19	10.4	32.0222	2.01	ZC3HAV1	NM_020119,NM_024625
11760127_at	8.99e-17	6.63e-18	10	30.0474	2.01	LIMS1	NM_004987
11744751_a_at	4.64e-16	3.86e-17	9.71	28.3011	2.01	SERPINB9	NM_004155
11745469_a_at	9.41e-16	8.29e-17	9.58	27.5462	2.01	INPP4B	NM_001101669,NM_003866
11729424_s_at	2.26e-15	2.11e-16	9.41	26.6202	2.01	CCRL2	NM_001130910,NM_003965
11729263_x_at	2.33e-13	3.07e-14	8.53	21.698	2.01	SERPINB9	NM_004155
11719849_s_at	3.8e-13	5.19e-14	8.43	21.1782	2.01	UBE2S	NM_014501
11758468_s_at	7.86e-13	1.13e-13	8.29	20.4122	2.01	TSHZ2	NM_173485
11722852_s_at	2.21e-11	3.94e-12	7.64	16.9078	2.01	BIRC3	NM_001165,NM_182962
11742027_a_at	5.41e-11	1.02e-11	7.46	15.9685	2.01	ANGPT2	NM_001118887,NM_001118888,NM_001147
11758608_s_at	7.85e-11	1.53e-11	7.39	15.5747	2.01	CSF2RB	NM_000395
11723803_a_at	1.69e-10	3.43e-11	7.24	14.7776	2.01	TREM2	NM_018965
11724328_a_at	7.9e-10	1.77e-10	6.92	13.1621	2.01	UBE2C	NM_007019,NM_181799,NM_181800,NM_181801,NM_181802,NM_181803
11761918_x_at	4.35e-08	1.25e-08	6.08	8.99529	2.01	TRBC1	DQ341457.1
11724021_at	1.46e-07	4.49e-08	5.81	7.74443	2.01	HIST1H2BD	NM_021063,NM_138720
11721456_x_at	4.43e-07	1.46e-07	5.56	6.59692	2.01	SERPINA1	NM_000295,NM_001002235,NM_001002236,NM_001127700,NM_001127701,NM_001127702,NM_001127703,NM_001127704,NM_001127705,NM_001127706,NM_001127707
11746764_a_at	2.41e-06	8.81e-07	5.16	4.85141	2.01	SCEL	NM_001160706,NM_003843,NM_144777
11724833_at	3.61e-05	1.55e-05	4.49	2.08303	2.01	MUC13	NM_033049
11753202_s_at	0.00136	0.000739	3.46	-1.58143	2.01	SERPINB3 /// SERPINB4	NM_002974,NM_006919
11724821_a_at	2.77e-30	9.24e-33	16	63.9639	2	NEK6	NM_001145001,NM_001166167,NM_001166168,NM_001166169,NM_001166170,NM_001166171,NM_014397
11715716_at	1.08e-28	6.17e-31	15.3	59.7998	2	MSN	NM_002444
11739989_a_at	4.02e-26	4.17e-28	14.1	53.3377	2	CPPED1	NM_001099455,NM_018340
11719559_at	4.44e-22	1.14e-23	12.3	43.2012	2	SOX4	NM_003107
11759184_at	5.55e-20	2.23e-21	11.4	37.9723	2	PLXNC1	NM_005761
11742701_x_at	1.54e-19	6.73e-21	11.2	36.8765	2	C1R	NM_001733
11739379_a_at	7.65e-19	3.85e-20	10.9	35.1471	2	FAM198B	NM_001031700,NM_001128424,NM_016613
11721546_s_at	4.55e-18	2.66e-19	10.6	33.2329	2	ZEB1	NM_001128128,NM_001174093,NM_001174094,NM_001174095,NM_001174096,NM_030751,NR_024285,NR_024286,NR_024287
11719745_s_at	2.54e-16	2.03e-17	9.82	28.9385	2	ARHGAP27	NM_001159330,NM_199282
11743776_a_at	1.35e-15	1.22e-16	9.51	27.1642	2	GLT8D2	NM_031302
11735623_a_at	1.29e-14	1.38e-15	9.08	24.7606	2	PSMB9	NM_002800,NM_148954
11720388_s_at	3.87e-13	5.3e-14	8.43	21.1577	2	C1QC	NM_001114101,NM_172369
11726778_at	6.52e-12	1.07e-12	7.88	18.1908	2	OAS2	NM_001032731,NM_002535,NM_016817
11744425_a_at	4.02e-11	7.45e-12	7.52	16.2797	2	KIAA0101	NM_001029989,NM_014736
11759088_at	5.02e-11	9.45e-12	7.48	16.0461	2	2020-03-01	NM_001166373,NM_017923
11756056_a_at	1.32e-08	3.52e-09	6.33	10.231	2	SLC2A1	NM_006516
11720496_at	1.45e-08	3.9e-09	6.31	10.1325	2	GZMA	NM_006144
11759787_s_at	2.26e-08	6.24e-09	6.22	9.67206	2	INPP4B	NM_001101669,NM_003866
11725198_at	3.47e-05	1.49e-05	4.5	2.12111	2	IL1A	NM_000575
11751677_a_at	0.00718	0.00437	2.9	-3.22515	2	CLDN18	NM_001002026,NM_016369
11731580_x_at	1.56e-22	3.67e-24	12.5	44.3284	1.99	KCTD20	NM_173562
11715524_a_at	7.98e-21	2.65e-22	11.8	40.0834	1.99	COTL1	NM_021149
11739521_at	6.54e-17	4.72e-18	10.1	30.3834	1.99	ST8SIA4	NM_005668,NM_175052
11721874_at	1.58e-11	2.77e-12	7.71	17.2541	1.99	IFIT2	NM_001547
11719544_a_at	1.3e-06	4.58e-07	5.31	5.48546	1.99	MSLN	NM_001177355,NM_005823,NM_013404
11721457_a_at	1.55e-05	6.33e-06	4.71	2.9458	1.99	SERPINA1	NM_000295,NM_001002235,NM_001002236,NM_001127700,NM_001127701,NM_001127702,NM_001127703,NM_001127704,NM_001127705,NM_001127706,NM_001127707
11734855_at	0.00251	0.00142	3.26	-2.18765	1.99	VSIG1	NM_001170553,NM_182607
11737219_a_at	1.24e-30	3.67e-33	16.2	64.8778	1.98	ITGB1	NM_002211,NM_033666,NM_033667,NM_033668,NM_033669,NM_133376
11715717_s_at	1.83e-28	1.12e-30	15.2	59.2081	1.98	MSN	NM_002444
11744339_a_at	3.07e-25	4.17e-27	13.7	51.0535	1.98	PRMT2	NM_001535,NM_206962
11720850_a_at	6.54e-22	1.74e-23	12.2	42.7879	1.98	RAB23	NM_016277,NM_183227
11747441_a_at	2.01e-20	7.27e-22	11.6	39.0833	1.98	GLRX	NM_001118890,NM_002064
11745799_s_at	3.16e-18	1.78e-19	10.6	33.6288	1.98	ETV1	NM_001163147,NM_001163148,NM_001163149,NM_001163150,NM_001163151,NM_001163152,NM_004956
11744955_a_at	7.21e-18	4.4e-19	10.5	32.7347	1.98	ANXA1	NM_000700
11740092_x_at	4.95e-13	6.86e-14	8.38	20.9027	1.98	SC4MOL	NM_001017369,NM_006745
11732479_a_at	7.55e-13	1.08e-13	8.3	20.456	1.98	ITGAM	NM_000632,NM_001145808
11743295_a_at	1.81e-08	4.94e-09	6.26	9.90143	1.98	CENPF	NM_016343
11753308_s_at	1e-06	3.47e-07	5.37	5.75472	1.98	RAET1G /// RAET1L /// ULBP2	NM_001001788,NM_025217,NM_130900
11747841_a_at	9.61e-32	2.04e-34	16.8	67.7401	1.97	ACVR1	NM_001105,NM_001111067
11717057_x_at	4.7e-25	6.6e-27	13.6	50.599	1.97	CORO1C	NM_014325
11726894_a_at	8.33e-16	7.25e-17	9.6	27.678	1.97	IRAK3	NM_001142523,NM_007199
11721840_at	6.96e-15	7.11e-16	9.2	25.4197	1.97	GLIPR1	NM_006851
11739232_x_at	1.71e-12	2.58e-13	8.14	19.5965	1.97	RASSF2	NM_014737,NM_170774
11758619_s_at	3.65e-10	7.8e-11	7.08	13.9702	1.97	LIF	NM_002309
11732519_at	2.14e-09	5.11e-10	6.72	12.1238	1.97	CH25H	NM_003956
11722507_a_at	1.95e-08	5.34e-09	6.25	9.82521	1.97	CLIC5	NM_001114086,NM_016929
11754360_a_at	2e-08	5.48e-09	6.24	9.80007	1.97	RRM2	NM_001034,NM_001165931
11728603_a_at	2.14e-08	5.87e-09	6.23	9.73245	1.97	CLDN23	NM_194284
11760254_at	7.09e-07	2.4e-07	5.45	6.11106	1.97	IFI44	NM_006417
11725451_at	8.37e-07	2.87e-07	5.41	5.94001	1.97	TMEM45B	NM_138788
11760294_a_at	2.09e-06	7.56e-07	5.2	4.99895	1.97	CD55	NM_000574,NM_001114752
11717825_a_at	3.82e-06	1.43e-06	5.05	4.37881	1.97	STMN2	NM_007029
11728376_s_at	7.1e-05	3.19e-05	4.31	1.39308	1.97	NMU	NM_006681
11749944_a_at	0.000585	0.0003	3.71	-0.734866	1.97	GABRP	NM_014211
11720044_at	5.32e-29	2.68e-31	15.4	60.6258	1.96	SKAP2	NM_003930
11716687_x_at	1.85e-26	1.79e-28	14.3	54.1751	1.96	ABR	NM_001092,NM_001159746,NM_021962
11738683_a_at	1.11e-23	2.12e-25	13	47.1567	1.96	RAB34	NM_001142624,NM_001142625,NM_001144942,NM_001144943,NM_031934,NR_024575,NR_024579
11734825_at	5.16e-23	1.1e-24	12.7	45.5256	1.96	SPRED1	NM_152594
11721545_x_at	9.59e-21	3.26e-22	11.7	39.8784	1.96	ZEB1	NM_001128128,NM_001174093,NM_001174094,NM_001174095,NM_001174096,NM_030751,NR_024285,NR_024286,NR_024287
11750552_s_at	3.94e-20	1.53e-21	11.5	38.3445	1.96	CARD16 /// CASP1	NM_001017534,NM_001223,NM_033292,NM_033293,NM_033294,NM_033295,NM_052889
11744953_a_at	3.87e-19	1.82e-20	11	35.8907	1.96	ANXA1	NM_000700
11758473_s_at	8.86e-19	4.52e-20	10.9	34.9892	1.96	ZEB1	NM_001128128,NM_001174093,NM_001174094,NM_001174095,NM_001174096,NM_030751,NR_024285,NR_024286,NR_024287
11726396_x_at	1.39e-18	7.3e-20	10.8	34.5141	1.96	KAL1	NM_000216
11721626_a_at	1.35e-17	8.57e-19	10.4	32.073	1.96	Septin 6	NM_015129,NM_145799,NM_145800,NM_145802
11730729_a_at	1.32e-15	1.19e-16	9.52	27.1917	1.96	TAP1	NM_000593
11721093_a_at	1.92e-15	1.78e-16	9.44	26.7919	1.96	THBS1	NM_003246
11727765_at	4.89e-14	5.78e-15	8.83	23.3468	1.96	BNC2	NM_017637
11728863_at	2.98e-12	4.66e-13	8.04	19.0123	1.96	GINS1	NM_021067
11733620_a_at	3.79e-12	6.01e-13	7.99	18.7608	1.96	BCL11B	NM_022898,NM_138576
11720508_at	4.09e-10	8.8e-11	7.06	13.8508	1.96	FBN1	NM_000138
11729221_a_at	1.93e-09	4.57e-10	6.74	12.2342	1.96	HSD11B1	NM_005525,NM_181755
11763233_x_at	5.33e-09	1.35e-09	6.52	11.1736	1.96	TRA@ /// TRAC /// TRAJ17 /// TRAV20	EU427374.1
11727893_at	2.15e-08	5.9e-09	6.23	9.7271	1.96	PRELP	NM_002725,NM_201348
11716523_at	1.14e-06	3.98e-07	5.34	5.62068	1.96	S100A9	NM_002965
11756816_a_at	3.4e-06	1.27e-06	5.08	4.49758	1.96	EPS8L3	NM_024526,NM_133181,NM_139053
11723554_at	7.61e-05	3.43e-05	4.29	1.32362	1.96	F5	NM_000130
11730904_at	0.000196	9.39e-05	4.03	0.364615	1.96	APOBEC1	NM_001644
11749170_x_at	0.00415	0.00243	3.09	-2.68695	1.96	KRT6A	NM_005554
11722178_at	1.05e-24	1.61e-26	13.5	49.7147	1.95	DR1	NM_001938
11751905_a_at	1.06e-20	3.65e-22	11.7	39.7672	1.95	NID1	NM_002508
11719563_a_at	1.27e-20	4.44e-22	11.7	39.5722	1.95	SOX4	NM_003107
11757451_x_at	2.76e-19	1.27e-20	11.1	36.2495	1.95	FKBP10	NM_021939
11754404_a_at	2.93e-19	1.35e-20	11.1	36.1837	1.95	PARP14	NM_017554
11747540_a_at	9.2e-19	4.7e-20	10.9	34.9504	1.95	ADAM9	NM_001005845,NM_003816,NR_027638,NR_027639,NR_027878
11733186_at	2.21e-18	1.21e-19	10.7	34.015	1.95	OSMR	NM_001168355,NM_003999
11716151_a_at	4.66e-18	2.73e-19	10.6	33.2082	1.95	PMEPA1	NM_020182,NM_199169,NM_199170,NM_199171
11727171_at	8.28e-18	5.09e-19	10.5	32.5887	1.95	TRPS1	NM_014112
11739654_at	1.67e-17	1.08e-18	10.3	31.8485	1.95	TNFRSF10A	NM_003844
11722370_a_at	1.96e-17	1.28e-18	10.3	31.6756	1.95	TRIM22	NM_006074
11723059_a_at	3.13e-16	2.53e-17	9.79	28.7187	1.95	TAP2	NM_000544,NM_018833
11723058_a_at	9.71e-15	1.01e-15	9.14	25.0676	1.95	TAP2	NM_000544,NM_018833
11739847_x_at	3.19e-13	4.31e-14	8.47	21.3624	1.95	MSR1	NM_002445,NM_138715,NM_138716
11735052_a_at	3.91e-13	5.35e-14	8.43	21.1477	1.95	KIAA1211	NM_020722
11755252_a_at	2.32e-12	3.56e-13	8.09	19.2781	1.95	AMIGO2	NM_001143668,NM_181847
11716479_s_at	5.88e-11	1.12e-11	7.45	15.8802	1.95	F13A1	NM_000129
11719805_a_at	7.27e-10	1.63e-10	6.94	13.2481	1.95	ASPN	NM_017680
11743559_a_at	1.13e-09	2.6e-10	6.85	12.7871	1.95	PTPRC	NM_002838,NM_080921,NM_080922,NM_080923
11718754_at	2.76e-09	6.69e-10	6.66	11.8591	1.95	CAPN5	NM_004055
11734046_a_at	1.5e-07	4.63e-08	5.8	7.71554	1.95	SDR16C5	NM_138969
11723050_a_at	4.99e-06	1.91e-06	4.99	4.1046	1.95	HSPA6	NM_002155
11749483_a_at	7.59e-06	2.97e-06	4.88	3.67448	1.95	PTPRR	NM_002849,NM_130846
11759120_a_at	5.48e-05	2.42e-05	4.38	1.6584	1.95	LGR5	NM_003667
11744471_s_at	0.0298	0.0201	2.35	-4.59534	1.95	CRP	NM_000567
11727098_at	3.23e-20	1.23e-21	11.5	38.5605	1.94	NUMBL	NM_004756
11749136_x_at	2.24e-19	1.01e-20	11.1	36.4754	1.94	ZEB1	NM_001128128,NM_001174093,NM_001174094,NM_001174095,NM_001174096,NM_030751,NR_024285,NR_024286,NR_024287
11731123_a_at	1.24e-18	6.51e-20	10.8	34.6275	1.94	TMEM200A	NM_052913
11724463_a_at	5.4e-18	3.2e-19	10.5	33.0484	1.94	GPNMB	NM_001005340,NM_002510
11751178_a_at	3.54e-17	2.44e-18	10.2	31.0378	1.94	ATP6V1A	NM_001690
11751242_s_at	4.03e-15	3.93e-16	9.3	26.005	1.94	FCGR2A /// FCGR2C	NM_001136219,NM_021642,NM_201563
11755812_a_at	8.32e-14	1.02e-14	8.73	22.7819	1.94	BNC2	NM_017637
11733000_at	9.87e-14	1.23e-14	8.69	22.6023	1.94	ICAM1	NM_000201
11728388_at	3.4e-11	6.23e-12	7.56	16.4564	1.94	TSPAN2	NM_005725
11731558_a_at	8.08e-10	1.82e-10	6.92	13.1389	1.94	WNT2	NM_003391,NR_024047
11723443_at	4.43e-09	1.11e-09	6.56	11.366	1.94	EPHA4	NM_004438
11735768_x_at	6.21e-08	1.82e-08	6	8.62509	1.94	C16orf54	NM_175900
11732371_at	0.000259	0.000126	3.95	0.082819	1.94	KLK7	NM_005046,NM_139277
11754433_a_at	0.000359	0.000179	3.86	-0.24465	1.94	CLRN3	NM_152311
11720382_at	2.83e-26	2.85e-28	14.2	53.714	1.93	STX6	NM_005819
11717283_a_at	1.52e-24	2.39e-26	13.4	49.3218	1.93	ASAP1	NM_018482
11715585_a_at	1.13e-22	2.58e-24	12.6	44.6777	1.93	PMP22	NM_000304,NM_153321,NM_153322
11721547_s_at	3.12e-20	1.18e-21	11.5	38.6006	1.93	ZEB1	NM_001128128,NM_001174093,NM_001174094,NM_001174095,NM_001174096,NM_030751,NR_024285,NR_024286,NR_024287
11729834_at	6.07e-20	2.45e-21	11.4	37.8772	1.93	EIF5A2	NM_020390
11754071_x_at	6.28e-20	2.54e-21	11.4	37.8417	1.93	TAGLN2	NM_003564
11722116_a_at	1.84e-18	9.94e-20	10.7	34.2085	1.93	RARB	NM_000965,NM_016152
11716347_a_at	7.59e-18	4.64e-19	10.5	32.6814	1.93	KIAA0494	NM_014774
11753764_s_at	4.06e-17	2.83e-18	10.2	30.8907	1.93	TNFRSF21	NM_014452
11744848_x_at	1.51e-16	1.15e-17	9.92	29.4988	1.93	PRR16	NM_016644
11745234_a_at	4.39e-16	3.64e-17	9.72	28.3605	1.93	PTPLAD2	NM_001010915
11740420_s_at	1.62e-15	1.48e-16	9.48	26.9693	1.93	SPAG1	NM_003114,NM_172218
11733877_s_at	1.42e-14	1.54e-15	9.06	24.656	1.93	LMO7	NM_005358,NM_015842
11740934_a_at	1.02e-13	1.27e-14	8.69	22.5656	1.93	NUSAP1	NM_001129897,NM_016359,NM_018454
11750957_s_at	9.53e-13	1.38e-13	8.26	20.21	1.93	NOX4	NM_001143836,NM_001143837,NM_016931,NR_026571
11717863_a_at	1.1e-10	2.18e-11	7.32	15.2215	1.93	DUSP5	NM_004419
11725472_a_at	1.16e-10	2.31e-11	7.31	15.1682	1.93	PAQR8	NM_133367
11727601_a_at	4.7e-10	1.02e-10	7.03	13.7028	1.93	WFDC1	NM_021197
11743655_a_at	9.94e-06	3.96e-06	4.82	3.39788	1.93	HPGD	NM_000860,NM_001145816,NR_027332
11756874_a_at	0.000153	7.23e-05	4.1	0.614005	1.93	GRP	NM_001012512,NM_001012513,NM_002091
11718073_at	1.06e-29	4.32e-32	15.8	62.4349	1.92	IL4R	NM_000418,NM_001008699
11758648_s_at	1.04e-28	5.86e-31	15.3	59.8505	1.92	KCTD10	NM_031954
11758114_x_at	2.77e-28	1.76e-30	15.1	58.7615	1.92	SKAP2	NM_003930
11740134_a_at	1.58e-27	1.2e-29	14.7	56.8591	1.92	CALD1	NM_004342,NM_033138,NM_033139,NM_033140,NM_033157
11716638_s_at	4.09e-24	7.06e-26	13.2	48.248	1.92	COL4A1	NM_001845
11721995_a_at	3.11e-18	1.75e-19	10.7	33.6456	1.92	LRRC32	NM_001128922,NM_005512
11743881_s_at	1.01e-17	6.31e-19	10.4	32.3767	1.92	MREG	NM_018000
11720845_a_at	1.74e-16	1.35e-17	9.9	29.341	1.92	CD248	NM_020404
11718121_x_at	1.89e-16	1.48e-17	9.88	29.2547	1.92	ATP6V1A	NM_001690
11742423_a_at	8.52e-16	7.44e-17	9.6	27.6524	1.92	STEAP2	NM_001040665,NM_001040666,NM_152999
11721629_a_at	4.01e-14	4.65e-15	8.87	23.5616	1.92	MAFB	NM_005461
11744218_at	2.16e-13	2.83e-14	8.54	21.7779	1.92	SNAI2	NM_003068
11744274_at	2.08e-11	3.69e-12	7.66	16.973	1.92	NDC80	NM_006101
11722826_a_at	4.76e-11	8.92e-12	7.49	16.1025	1.92	NCAPG	NM_022346
11727968_at	4.69e-10	1.02e-10	7.03	13.7056	1.92	ESCO2	NM_001017420
11750411_x_at	3.06e-09	7.47e-10	6.64	11.751	1.92	HSPA1A /// HSPA1B	NM_005345,NM_005346
11757367_s_at	5.79e-08	1.69e-08	6.01	8.69756	1.92	HSPA6 /// HSPA7	NM_002155,NR_024151
11738049_a_at	7.68e-08	2.28e-08	5.95	8.40594	1.92	ATP2C2	NM_014861
11730162_s_at	3.03e-06	1.12e-06	5.11	4.61724	1.92	LOC653562 /// SLC6A10P /// SLC6A8	NM_001142805,NM_001142806,NM_005629,NR_003083,XR_017514,XR_037879
11747457_x_at	9.97e-06	3.98e-06	4.82	3.3946	1.92	UGT1A1 /// UGT1A10 /// UGT1A4 /// UGT1A6	NM_000463,NM_001072,NM_007120,NM_019075,NM_205862
11733433_a_at	0.000215	0.000104	4	0.271401	1.92	ODAM	NM_017855
11718067_at	9.49e-25	1.45e-26	13.5	49.8201	1.91	MYO1E	NM_004998
11732299_at	5.64e-24	9.98e-26	13.1	47.9046	1.91	KIAA1715	NM_030650
11736507_s_at	8.43e-21	2.82e-22	11.8	40.0222	1.91	FRMD6	NM_001042481,NM_152330
11755027_a_at	3.21e-18	1.82e-19	10.6	33.6097	1.91	TGFB1I1	NM_001042454,NM_001164719,NM_015927
11716525_a_at	1.29e-16	9.7e-18	9.95	29.6698	1.91	SPON2	NM_001128325,NM_012445
11725386_a_at	2.45e-15	2.3e-16	9.4	26.5352	1.91	HOMER1	NM_004272
11749773_x_at	7.66e-14	9.38e-15	8.74	22.869	1.91	GBP1	NM_002053
11756073_x_at	1.7e-13	2.19e-14	8.59	22.03	1.91	HLA-DPB1	NM_002121
11724804_x_at	3.78e-13	5.16e-14	8.44	21.1841	1.91	LAIR1	NM_002287,NM_021706
11758531_x_at	1.69e-11	2.97e-12	7.7	17.1858	1.91	GALE	NM_000403,NM_001008216,NM_001127621
11724004_a_at	4.19e-10	9.05e-11	7.05	13.8239	1.91	FYB	NM_001465,NM_199335
11744927_x_at	5.58e-10	1.23e-10	6.99	13.5235	1.91	NHEDC2	NM_178833
11744789_a_at	6.85e-10	1.52e-10	6.95	13.3115	1.91	MLF1IP	NM_024629
11724134_a_at	6.25e-09	1.59e-09	6.49	11.009	1.91	SLC12A2	NM_001046
11735487_at	7.98e-08	2.37e-08	5.94	8.36622	1.91	HOXC8	NM_022658
11731606_at	5.17e-07	1.72e-07	5.52	6.43632	1.91	SCIN	NM_001112706,NM_033128
11730726_s_at	7.78e-06	3.05e-06	4.88	3.64893	1.91	AGT	NM_000029
11743027_at	0.00397	0.00232	3.11	-2.64229	1.91	DPCR1	NM_080870
11723226_at	4e-23	8.39e-25	12.8	45.7928	1.9	SGCB	NM_000232
11746027_a_at	4.77e-22	1.24e-23	12.3	43.1235	1.9	NMI	NM_004688
11726703_a_at	2.1e-21	6.15e-23	12	41.5334	1.9	BCL10	NM_003921
11740375_a_at	4.27e-21	1.32e-22	11.9	40.7771	1.9	RGS10	NM_001005339,NM_002925
11749985_a_at	9.69e-19	4.97e-20	10.9	34.8956	1.9	NBL1	NM_005380,NM_182744
11734530_x_at	7.89e-17	5.77e-18	10	30.1842	1.9	HLA-F	NM_001098478,NM_001098479,NM_018950
11726392_at	1.04e-16	7.73e-18	9.99	29.8947	1.9	GIMAP2	NM_015660
11744236_a_at	1.74e-15	1.59e-16	9.46	26.8982	1.9	DDX60	NM_017631
11723804_a_at	1.02e-14	1.07e-15	9.13	25.0121	1.9	AKAP12	NM_005100,NM_144497
11733950_at	3.5e-14	4.03e-15	8.89	23.7042	1.9	GBP4	NM_052941
11746962_x_at	1.13e-12	1.66e-13	8.22	20.0321	1.9	HLA-DMB	NM_002118
11746961_a_at	5.03e-12	8.13e-13	7.93	18.4632	1.9	HLA-DMB	NM_002118
11746088_a_at	8.3e-11	1.62e-11	7.38	15.5171	1.9	IFI44	NM_006417
11729119_a_at	5.34e-10	1.17e-10	7	13.5712	1.9	HSPA1A /// HSPA1B	NM_005345,NM_005346
11723010_a_at	8.15e-10	1.83e-10	6.92	13.1307	1.9	KIF20A	NM_005733
11753893_a_at	1.78e-08	4.85e-09	6.27	9.91832	1.9	PRELP	NM_002725,NM_201348
11758952_at	0.00101	0.000537	3.55	-1.2819	1.9	AGR2	NM_006408
11732701_a_at	8.28e-28	5.97e-30	14.9	57.5495	1.89	CSGALNACT2	NM_018590
11756670_x_at	4.24e-26	4.47e-28	14.1	53.268	1.89	TUBA1C	NM_032704
11718875_a_at	6.19e-24	1.1e-25	13.1	47.8037	1.89	PNMA1	NM_006029
11725413_x_at	3.34e-20	1.28e-21	11.5	38.5235	1.89	TRIM14	NM_014788,NM_033219,NM_033220,NM_033221
11720989_a_at	6.58e-20	2.67e-21	11.4	37.7925	1.89	SLC7A7	NM_001126105,NM_001126106,NM_003982
11733088_at	7.77e-20	3.2e-21	11.3	37.6132	1.89	MAF	NM_001031804,NM_005360
11750553_x_at	4.89e-19	2.35e-20	11	35.6372	1.89	CASP1	NM_001223,NM_033292,NM_033293,NM_033294,NM_033295
11762406_s_at	1.44e-18	7.61e-20	10.8	34.4732	1.89	GBP7	NM_207398
11724683_a_at	4.2e-16	3.47e-17	9.73	28.4074	1.89	CD300A	NM_007261
11739699_at	4.28e-16	3.55e-17	9.73	28.3865	1.89	STON1	NM_006873
11716526_x_at	7.95e-16	6.9e-17	9.61	27.7268	1.89	SPON2	NM_001128325,NM_012445
11729059_x_at	6.29e-15	6.35e-16	9.22	25.5312	1.89	C9orf167	NM_017723
11724830_at	3.44e-14	3.96e-15	8.9	23.7216	1.89	STS	NM_000351
11720528_at	5.47e-14	6.51e-15	8.81	23.2299	1.89	LTBP2	NM_000428
11746952_x_at	1.22e-13	1.54e-14	8.65	22.3769	1.89	MDK	NM_001012333,NM_001012334,NM_002391
11755235_a_at	8.32e-13	1.2e-13	8.28	20.3528	1.89	FAR2	NM_018099
11717619_at	4.62e-12	7.45e-13	7.95	18.5499	1.89	EPHA2	NM_004431
11725191_s_at	5.22e-10	1.14e-10	7.01	13.5938	1.89	GPR126	NM_001032394,NM_001032395,NM_020455,NM_198569
11748053_x_at	7e-10	1.56e-10	6.95	13.2885	1.89	SERINC2	NM_178865
11724504_at	1.18e-09	2.71e-10	6.84	12.7459	1.89	SPON1	NM_006108
11735767_at	5.14e-07	1.71e-07	5.52	6.44143	1.89	C16orf54	NM_175900
11723635_s_at	8.36e-06	3.29e-06	4.86	3.57634	1.89	MMP3	NM_002422
11718293_a_at	0.00113	0.000608	3.51	-1.39915	1.89	CDKN2A	NM_000077,NM_058195,NM_058197
11757818_x_at	1.79e-29	7.89e-32	15.7	61.8378	1.88	CFL1	NM_005507
11746874_a_at	7.67e-26	8.75e-28	14	52.6033	1.88	GNAI2	NM_001166425,NM_002070
11758446_s_at	1.51e-22	3.54e-24	12.5	44.3659	1.88	TSC22D1	NM_006022,NM_183422
11716078_a_at	2.54e-22	6.18e-24	12.4	43.8117	1.88	ELOVL5	NM_021814
11754000_x_at	2.66e-22	6.51e-24	12.4	43.7599	1.88	CD58	NM_001144822,NM_001779,NR_026665
11736027_a_at	1.75e-21	5.06e-23	12.1	41.7266	1.88	ADAM10	NM_001110
11748957_x_at	1.29e-20	4.52e-22	11.7	39.5556	1.88	CORO1C	NM_014325
11721393_at	1.04e-18	5.37e-20	10.9	34.8175	1.88	NINJ2	NM_016533
11749061_x_at	2.44e-18	1.34e-19	10.7	33.9091	1.88	STOM	NM_004099,NM_198194
11722209_a_at	3.1e-18	1.74e-19	10.7	33.6512	1.88	PTGS1	NM_000962,NM_080591
11748602_a_at	7.69e-13	1.1e-13	8.3	20.4355	1.88	BAG2	NM_004282
11751294_a_at	2.59e-09	6.26e-10	6.68	11.9246	1.88	ST6GALNAC5	NM_030965
11717986_a_at	5.66e-08	1.65e-08	6.02	8.72121	1.88	APOC1	NM_001645
11723234_at	2.84e-06	1.05e-06	5.12	4.68488	1.88	IFI44L	NM_006820
11727906_at	8.81e-05	4.01e-05	4.25	1.17493	1.88	MMP10	NM_002425
11727589_a_at	0.000257	0.000125	3.95	0.093072	1.88	IL20RB	NM_144717
11728126_x_at	0.0121	0.00764	2.71	-3.73199	1.88	PHGR1	NM_001145643
11757409_x_at	1.75e-33	1.7e-36	17.7	72.4812	1.87	TMSB10	NM_021103
11743112_at	3.3e-25	4.52e-27	13.7	50.974	1.87	S100A10	NM_002966
11717662_a_at	8.79e-21	2.96e-22	11.8	39.9745	1.87	FAM38A	NM_001142864
11751116_a_at	7.67e-19	3.87e-20	10.9	35.1438	1.87	ACTN1	NM_001102,NM_001130004,NM_001130005
11743507_a_at	5.64e-16	4.76e-17	9.68	28.094	1.87	ARHGAP26	NM_001135608,NM_015071
11741520_x_at	1.23e-15	1.1e-16	9.53	27.2634	1.87	CD14	NM_000591,NM_001040021,NM_001174104,NM_001174105
11758149_s_at	1.85e-15	1.71e-16	9.45	26.8315	1.87	RACGAP1	NM_001126103,NM_001126104,NM_013277
11716795_s_at	2.08e-15	1.93e-16	9.43	26.7088	1.87	IFI16	NM_005531
11734098_at	4.01e-15	3.92e-16	9.3	26.0088	1.87	C14orf37	NM_001001872
11746995_a_at	7.69e-15	7.91e-16	9.18	25.3139	1.87	NPL	NM_030769
11721615_a_at	2.21e-14	2.46e-15	8.98	24.191	1.87	C1orf38	NM_001039477,NM_001105556,NM_004848
11715404_a_at	6.91e-13	9.83e-14	8.32	20.5482	1.87	COL6A1	NM_001848
11750969_a_at	8.46e-13	1.22e-13	8.28	20.3344	1.87	SQLE	NM_003129
11750527_s_at	5.75e-12	9.37e-13	7.91	18.3233	1.87	HLA-DQA1 /// HLA-DRA	NM_002122,NM_019111,XM_001129369,XM_001722105
11758672_s_at	1.26e-11	2.17e-12	7.75	17.4968	1.87	UCHL1	NM_004181
11730923_x_at	5.65e-11	1.07e-11	7.46	15.9219	1.87	ADAMTS4	NM_005099
11720338_at	9.82e-11	1.93e-11	7.35	15.3424	1.87	FIBIN	NM_203371
11727036_at	6.73e-09	1.72e-09	6.48	10.9316	1.87	NHEDC2	NM_178833
11727556_a_at	1.44e-08	3.86e-09	6.31	10.1422	1.87	GRHL1	NM_014552,NM_198182
11753601_x_at	2.23e-06	8.09e-07	5.18	4.93378	1.87	HPGD	NM_000860,NM_001145816,NR_027332
11759103_at	9.92e-06	3.95e-06	4.82	3.39971	1.87	CYP4F3	NM_000896
11733005_at	0.000321	0.000158	3.89	-0.130536	1.87	FCGR3B	NM_000570
11729693_at	0.0027	0.00153	3.24	-2.26077	1.87	SERPINB3	NM_006919
11740496_x_at	7.52e-26	8.51e-28	14	52.63	1.86	ST3GAL2	NM_006927
11725554_at	1.14e-22	2.61e-24	12.6	44.6677	1.86	TMEM133	NM_032021
11724689_a_at	3.06e-21	9.22e-23	12	41.1313	1.86	CD58	NM_001144822,NM_001779,NR_026665
11717465_s_at	1.16e-18	6.08e-20	10.8	34.6957	1.86	LXN	NM_020169
11749644_s_at	6.94e-18	4.21e-19	10.5	32.7776	1.86	ZEB1	NM_001128128,NM_001174093,NM_001174094,NM_001174095,NM_001174096,NM_030751,NR_024285,NR_024286,NR_024287
11718471_at	2.8e-17	1.89e-18	10.2	31.2918	1.86	GLIS2	NM_032575
11716309_a_at	2.19e-14	2.44e-15	8.98	24.2005	1.86	CYBRD1	NM_001127383,NM_024843
11748751_a_at	2.01e-12	3.07e-13	8.11	19.4245	1.86	GPNMB	NM_001005340,NM_002510
11716846_a_at	1.23e-11	2.11e-12	7.76	17.5254	1.86	MS4A6A	NM_022349,NM_152851,NM_152852
11753268_a_at	4.76e-11	8.93e-12	7.49	16.1016	1.86	GALE	NM_000403,NM_001008216,NM_001127621
11724063_s_at	3.91e-08	1.11e-08	6.1	9.10478	1.86	FA2H	NM_024306
11731776_at	2.18e-06	7.93e-07	5.19	4.95362	1.86	CCL11	NM_002986
11718506_at	0.00263	0.00149	3.24	-2.23489	1.86	TFF3	NM_003226
11739823_a_at	1.94e-21	5.65e-23	12	41.6179	1.85	CPNE8	NM_153634
11752051_a_at	7.81e-21	2.58e-22	11.8	40.1102	1.85	MYH9	NM_002473
11750531_a_at	1.5e-18	7.99e-20	10.8	34.425	1.85	PYCARD	NM_013258,NM_145182
11744954_x_at	1.53e-18	8.12e-20	10.8	34.4086	1.85	ANXA1	NM_000700
11725047_x_at	3.06e-18	1.72e-19	10.7	33.6626	1.85	ANP32E	NM_001136478,NM_001136479,NM_030920
11716150_a_at	1.97e-14	2.17e-15	9	24.3149	1.85	PMEPA1	NM_020182,NM_199169,NM_199170,NM_199171
11759343_x_at	2.67e-14	3.02e-15	8.94	23.988	1.85	FMN1	NM_001103184
11759587_at	4.44e-14	5.22e-15	8.85	23.4486	1.85	HTRA3	NM_053044
11720186_s_at	7.39e-13	1.05e-13	8.31	20.4788	1.85	MAD2L1	NM_002358
11759494_at	9.25e-13	1.34e-13	8.26	20.2413	1.85	ITGA9	NM_002207
11758614_s_at	4.98e-12	8.04e-13	7.94	18.4737	1.85	FAM19A5	NM_001082967,NM_015381
11742971_s_at	1.03e-09	2.35e-10	6.87	12.8861	1.85	COLEC12	NM_130386
11757373_x_at	1.02e-07	3.07e-08	5.89	8.1156	1.85	APOC1	NM_001645
11731554_a_at	1.28e-07	3.91e-08	5.84	7.87947	1.85	SYNPO2	NM_001128933,NM_001128934,NM_133477
11728328_at	8.67e-05	3.94e-05	4.26	1.19178	1.85	OMD	NM_005014
11716796_s_at	3.73e-22	9.45e-24	12.4	43.391	1.84	IFI16	NM_005531
11718158_a_at	1.19e-21	3.31e-23	12.1	42.149	1.84	NMI	NM_004688
11719020_at	7.34e-21	2.41e-22	11.8	40.1785	1.84	WDFY1	NM_020830
11715926_s_at	5.51e-20	2.21e-21	11.4	37.9808	1.84	PLEC	NM_000445,NM_201378,NM_201379,NM_201380,NM_201381,NM_201382,NM_201383,NM_201384
11730404_at	5.64e-19	2.75e-20	11	35.4804	1.84	MEX3B	NM_032246
11739767_a_at	1.5e-18	7.95e-20	10.8	34.4295	1.84	PTPRE	NM_006504,NM_130435
11717055_a_at	8.74e-17	6.43e-18	10	30.0774	1.84	CORO1C	NM_014325
11741519_s_at	1.46e-15	1.32e-16	9.5	27.0835	1.84	CD14	NM_000591,NM_001040021,NM_001174104,NM_001174105
11725046_a_at	2.81e-15	2.67e-16	9.37	26.3893	1.84	ANP32E	NM_001136478,NM_001136479,NM_030920
11749969_a_at	1.16e-14	1.23e-15	9.1	24.874	1.84	TSPAN5	NM_005723
11743065_at	2.43e-11	4.36e-12	7.62	16.8089	1.84	CDC6	NM_001254
11719465_a_at	2.99e-11	5.43e-12	7.58	16.5909	1.84	C1QB	NM_000491
11719886_a_at	1.02e-09	2.32e-10	6.87	12.898	1.84	IFI44	NM_006417
11727447_a_at	1.27e-09	2.93e-10	6.82	12.6691	1.84	ST6GALNAC5	NM_030965
11728327_at	2.29e-05	9.59e-06	4.61	2.54628	1.84	OMD	NM_005014
11718647_at	5.99e-26	6.55e-28	14	52.8906	1.83	ACVR1	NM_001105,NM_001111067
11742800_s_at	6.96e-24	1.26e-25	13.1	47.6748	1.83	E2F3	NM_001949
11726704_x_at	7.7e-24	1.41e-25	13.1	47.5635	1.83	BCL10	NM_003921
11720679_a_at	3.07e-22	7.61e-24	12.4	43.6057	1.83	CKLF	NM_001040138,NM_016326,NM_016951,NM_181640,NM_181641
11736028_x_at	1.95e-21	5.68e-23	12	41.6116	1.83	ADAM10	NM_001110
11718400_a_at	4.89e-19	2.35e-20	11	35.6367	1.83	PNP	NM_000270
11728668_x_at	7.39e-18	4.51e-19	10.5	32.7091	1.83	TRIM16	NM_006470
11720133_a_at	9.95e-18	6.19e-19	10.4	32.395	1.83	PROS1	NM_000313
11754796_a_at	1.34e-17	8.48e-19	10.4	32.0835	1.83	SLCO3A1	NM_001145044,NM_013272
11757788_s_at	2.8e-17	1.88e-18	10.2	31.2934	1.83	DDR2 /// LOC100131082	NM_001014796,NM_006182,XM_001723927,XM_001724136,XM_001726462
11754438_x_at	4.54e-17	3.19e-18	10.1	30.7726	1.83	GJC1	NM_001080383,NM_005497
11723287_at	1.74e-15	1.6e-16	9.46	26.8946	1.83	TYROBP	NM_001173514,NM_001173515,NM_003332,NM_198125,NR_033390
11724997_a_at	8.22e-15	8.49e-16	9.17	25.2437	1.83	CD86	NM_006889,NM_175862
11725364_x_at	2.87e-13	3.84e-14	8.49	21.4764	1.83	GAS7	NM_001130831,NM_003644,NM_201432,NM_201433
11718153_a_at	1.14e-12	1.68e-13	8.22	20.0201	1.83	HEPH	NM_001130860,NM_014799,NM_138737
11724326_a_at	1.46e-12	2.19e-13	8.17	19.758	1.83	ARHGAP25	NM_001007231,NM_001166276,NM_001166277,NM_014882
11720527_at	6.09e-11	1.16e-11	7.44	15.842	1.83	LTBP2	NM_000428
11719806_a_at	1.05e-10	2.08e-11	7.33	15.2683	1.83	ASPN	NM_017680
11719218_at	1.67e-10	3.4e-11	7.24	14.7861	1.83	SOCS3	NM_003955
11727947_at	2.8e-10	5.87e-11	7.13	14.2492	1.83	MEGF6	NM_001409
11726203_a_at	7.61e-08	2.26e-08	5.95	8.41598	1.83	BANK1	NM_001083907,NM_001127507,NM_017935
11760878_x_at	3.25e-06	1.21e-06	5.09	4.54311	1.83	HLA-DPB1	NM_002121
11755257_a_at	4.28e-06	1.62e-06	5.02	4.2619	1.83	TRIM31	NM_007028
11756577_a_at	1.77e-30	5.51e-33	16.1	64.4755	1.82	PEA15	NM_003768
11746028_x_at	1.16e-25	1.4e-27	13.9	52.1356	1.82	NMI	NM_004688
11716775_a_at	5.71e-24	1.01e-25	13.1	47.892	1.82	RAI14	NM_001145520,NM_001145521,NM_001145522,NM_001145523,NM_001145525,NM_015577
11734827_at	7.63e-24	1.39e-25	13.1	47.5749	1.82	SPRED1	NM_152594
11754977_x_at	3.7e-22	9.37e-24	12.4	43.3988	1.82	CTSB	NM_001908,NM_147780,NM_147781,NM_147782,NM_147783
11725366_s_at	4.27e-21	1.32e-22	11.9	40.7778	1.82	IER5L	NM_203434
11715829_at	5.08e-21	1.61e-22	11.9	40.5817	1.82	PLS3	NM_001136025,NM_001172335,NM_005032
11758172_s_at	5.21e-19	2.52e-20	11	35.5691	1.82	SLCO3A1	NM_001145044,NM_013272
11743846_s_at	4.07e-18	2.36e-19	10.6	33.3507	1.82	CFH /// CFHR1	NM_000186,NM_001014975,NM_002113
11757404_x_at	1.8e-17	1.17e-18	10.3	31.7624	1.82	ID3	NM_002167
11741264_x_at	5.14e-17	3.64e-18	10.1	30.6404	1.82	LTBP1	NM_000627,NM_001166264,NM_001166265,NM_001166266,NM_206943
11727221_at	7.18e-16	6.18e-17	9.63	27.8362	1.82	XYLT1	NM_022166
11720402_at	8.74e-16	7.64e-17	9.59	27.6259	1.82	EFNB2	NM_004093
11730719_x_at	1.33e-15	1.2e-16	9.51	27.1827	1.82	AP1S2	NM_003916
11725469_at	2.62e-15	2.47e-16	9.39	26.4653	1.82	LIPG	NM_006033
11722368_a_at	1.85e-14	2.03e-15	9.01	24.3793	1.82	TRIM22	NM_006074
11726855_at	3.8e-13	5.18e-14	8.43	21.1797	1.82	ADAMTS5	NM_007038
11758913_at	1.95e-12	2.96e-13	8.12	19.4616	1.82	PCSK5	NM_006200
11723666_a_at	2.21e-12	3.39e-13	8.09	19.3252	1.82	SEMA3C	NM_006379
11746639_a_at	5.5e-12	8.95e-13	7.92	18.3685	1.82	RASSF2	NM_014737,NM_170774
11758636_s_at	2.42e-11	4.34e-12	7.62	16.8117	1.82	ASPN	NM_017680
11749826_a_at	1.12e-10	2.23e-11	7.32	15.2032	1.82	DIO2	NM_000793,NM_001007023,NM_013989
11759908_at	5.7e-09	1.45e-09	6.51	11.1031	1.82	ITGBL1	NM_004791
11718912_a_at	1.17e-08	3.11e-09	6.36	10.3532	1.82	PDZD2	NM_178140
11724254_x_at	4.11e-08	1.17e-08	6.09	9.05425	1.82	B3GNT3	NM_014256
11748774_x_at	4.73e-06	1.8e-06	5	4.15987	1.82	CTSL2	NM_001333
11733011_x_at	2.11e-05	8.82e-06	4.63	2.62667	1.82	SLC44A4	NM_001178044,NM_001178045,NM_025257
11756279_a_at	1.51e-24	2.37e-26	13.4	49.3304	1.81	FAM118B	NM_024556
11757950_s_at	6.68e-24	1.2e-25	13.1	47.7202	1.81	CHSY1	NM_014918
11748399_s_at	3.12e-20	1.18e-21	11.5	38.6052	1.81	VCL	NM_003373,NM_014000
11749393_a_at	1.63e-18	8.71e-20	10.8	34.3392	1.81	ANP32E	NM_001136478,NM_001136479,NM_030920
11739367_at	2.96e-17	2.01e-18	10.2	31.23	1.81	ASPH	NM_001164750,NM_001164751,NM_001164752,NM_001164753,NM_001164754,NM_001164755,NM_001164756,NM_004318,NM_020164,NM_032466,NM_032467,NM_032468
11760128_x_at	5.71e-16	4.84e-17	9.67	28.0792	1.81	LIMS1	NM_004987
11722371_x_at	2.48e-15	2.34e-16	9.4	26.5203	1.81	TRIM22	NM_006074
11733970_a_at	8.77e-13	1.27e-13	8.27	20.2967	1.81	PCDH18	NM_019035
11734087_x_at	2.65e-10	5.54e-11	7.15	14.3058	1.81	GALE	NM_000403,NM_001008216,NM_001127621
11757903_s_at	1.34e-09	3.1e-10	6.81	12.6143	1.81	COL4A5	NM_000495,NM_033380,NM_033381
11720944_at	2.06e-07	6.47e-08	5.73	7.38836	1.81	RGS16	NM_002928
11730997_at	5.25e-07	1.75e-07	5.52	6.41914	1.81	LRRN1	NM_020873
11742378_a_at	0.000977	0.000518	3.56	-1.24903	1.81	AKR1B10 /// AKR1B15 /// LOC340888	NM_001080538,NM_020299,XR_016984,XR_018726,XR_038524
11736372_at	0.00231	0.0013	3.29	-2.106	1.81	MUC17	NM_001040105
11753623_s_at	1.57e-28	9.44e-31	15.2	59.378	1.8	RAP1B	NM_001010942,NM_015646
11725306_s_at	2.43e-26	2.42e-28	14.2	53.878	1.8	CALU	NM_001130674,NM_001219
11736122_a_at	6.3e-22	1.66e-23	12.3	42.8296	1.8	GOLIM4	NM_014498
11720694_a_at	7.9e-18	4.85e-19	10.5	32.6371	1.8	C1orf59	NM_001102592,NM_144584
11716299_a_at	4.29e-17	3e-18	10.2	30.8331	1.8	ITGAV	NM_001144999,NM_001145000,NM_002210
11733874_a_at	4.29e-16	3.56e-17	9.73	28.3831	1.8	SMC4	NM_001002800,NM_005496
11717256_at	1.03e-15	9.11e-17	9.56	27.452	1.8	PIM1	NM_002648
11728049_s_at	1.84e-14	2.03e-15	9.01	24.3824	1.8	HIST1H4J /// HIST1H4K	NM_003541,NM_021968
11738435_x_at	4.77e-14	5.63e-15	8.83	23.3734	1.8	CD74	NM_001025158,NM_001025159,NM_004355
11756069_x_at	2.8e-12	4.35e-13	8.05	19.0795	1.8	CDKN3	NM_001130851,NM_005192
11752737_a_at	4.43e-12	7.12e-13	7.96	18.5944	1.8	CLEC7A	NM_022570,NM_197947,NM_197948,NM_197949,NM_197950,NM_197954
11733098_a_at	5.5e-11	1.04e-11	7.46	15.9508	1.8	ITGB4	NM_000213,NM_001005619,NM_001005731
11727428_at	2.74e-09	6.65e-10	6.66	11.8656	1.8	GPR183	NM_004951
11723698_a_at	1.82e-08	4.96e-09	6.26	9.89601	1.8	OAS3	NM_006187
11741056_a_at	4.45e-08	1.28e-08	6.07	8.96975	1.8	ADORA2B	NM_000676
11727621_a_at	6.12e-07	2.06e-07	5.48	6.26261	1.8	LIPH	NM_139248
11763528_s_at	1.25e-26	1.16e-28	14.3	54.6108	1.79	SLC12A4	NM_001145961,NM_001145962,NM_001145963,NM_001145964,NM_005072
11757741_s_at	2.45e-21	7.25e-23	12	41.3702	1.79	SOX4	NM_003107
11720602_at	8.28e-21	2.77e-22	11.8	40.0414	1.79	SYT11	NM_152280
11739572_x_at	4.18e-20	1.63e-21	11.5	38.2822	1.79	ZNF532	NM_018181
11741126_s_at	2.69e-19	1.24e-20	11.1	36.275	1.79	SLFN11	NM_001104587,NM_001104588,NM_001104589,NM_001104590,NM_152270
11727170_at	2.3e-18	1.26e-19	10.7	33.9729	1.79	TRPS1	NM_014112
11758567_s_at	4.34e-18	2.53e-19	10.6	33.2828	1.79	IKBIP	NM_153687,NM_201612,NM_201613
11758227_s_at	7.86e-17	5.75e-18	10	30.1879	1.79	ROBO1	NM_001145845,NM_002941,NM_133631
11759429_a_at	2.17e-16	1.72e-17	9.85	29.1052	1.79	KLF7	NM_003709
11725443_at	3.55e-16	2.9e-17	9.76	28.5845	1.79	TCEAL7	NM_152278
11754733_a_at	4.81e-16	4.02e-17	9.7	28.2616	1.79	TCF4	NM_001083962,NM_003199
11736207_a_at	8.17e-16	7.11e-17	9.6	27.6978	1.79	PLXNC1	NM_005761
11741990_s_at	2.89e-15	2.75e-16	9.37	26.3591	1.79	CCRL2	NM_001130910,NM_003965
11756867_a_at	9.66e-14	1.2e-14	8.7	22.625	1.79	TNFSF13B	NM_001145645,NM_006573
11750416_a_at	1e-13	1.25e-14	8.69	22.5849	1.79	TXNRD1	NM_001093771,NM_003330,NM_182729,NM_182742,NM_182743
11724687_a_at	3.43e-13	4.66e-14	8.45	21.2854	1.79	PCSK5	NM_006200
11762262_a_at	1.54e-12	2.3e-13	8.16	19.7081	1.79	NUB1	NM_016118
11725825_a_at	2.83e-11	5.12e-12	7.59	16.6487	1.79	GJB3	NM_001005752,NM_024009
11726795_a_at	6e-11	1.14e-11	7.44	15.8591	1.79	ITGB4	NM_000213,NM_001005619,NM_001005731
11718943_a_at	1.06e-10	2.1e-11	7.33	15.2614	1.79	AURKA	NM_003600,NM_198433,NM_198434,NM_198435,NM_198436,NM_198437
11728176_a_at	5.03e-10	1.1e-10	7.01	13.6341	1.79	BMP8A	NM_181809
11741899_s_at	1.81e-09	4.26e-10	6.75	12.3012	1.79	FCGR2B	NM_001002273,NM_001002274,NM_001002275,NM_004001
11730391_at	3.14e-09	7.68e-10	6.64	11.7241	1.79	SEMA3A	NM_006080
11745612_a_at	3.45e-09	8.48e-10	6.62	11.6265	1.79	TREM2	NM_018965
11737384_at	1e-08	2.63e-09	6.39	10.516	1.79	PCDH7	NM_001173523,NM_002589,NM_032456,NM_032457
11717580_a_at	1.07e-06	3.71e-07	5.35	5.6892	1.79	CD52	NM_001803
11718369_a_at	1.28e-06	4.5e-07	5.31	5.50239	1.79	GALNT14	NM_024572
11746875_x_at	2.91e-25	3.94e-27	13.7	51.111	1.78	GNAI2	NM_001166425,NM_002070
11751527_s_at	3.82e-24	6.54e-26	13.2	48.324	1.78	WDR1	NM_005112,NM_017491
11729644_a_at	2.85e-19	1.31e-20	11.1	36.2138	1.78	GPX8	NM_001008397
11747134_a_at	3.34e-19	1.56e-20	11.1	36.0466	1.78	TRPS1	NM_014112
11733892_a_at	4.02e-19	1.9e-20	11	35.8471	1.78	FKBP14	NM_017946
11724779_at	1.48e-18	7.86e-20	10.8	34.4403	1.78	PGM2L1	NM_173582
11731466_a_at	5.4e-18	3.21e-19	10.5	33.0478	1.78	CTSC	NM_001114173,NM_001814,NM_148170
11754947_a_at	1.63e-17	1.05e-18	10.3	31.8729	1.78	NAV1	NM_001167738,NM_020443
11753704_a_at	1.75e-17	1.13e-18	10.3	31.7954	1.78	STMN1	NM_001145454,NM_005563,NM_203399,NM_203401
11745090_a_at	4.31e-17	3.01e-18	10.2	30.8279	1.78	PLXDC2	NM_032812
11734404_s_at	7.83e-16	6.79e-17	9.61	27.743	1.78	PABPC4L	NM_001114734
11722358_a_at	8.03e-16	6.98e-17	9.61	27.7161	1.78	EPB41L2	NM_001135554,NM_001135555,NM_001431
11721628_a_at	3.18e-15	3.05e-16	9.35	26.2563	1.78	Septin 6	NM_015129,NM_145799,NM_145800,NM_145802
11715670_a_at	1.12e-13	1.41e-14	8.67	22.4631	1.78	IFITM1	NM_003641
11758539_s_at	5.65e-13	7.91e-14	8.36	20.7622	1.78	DOCK10	NM_014689
11715652_a_at	1.15e-12	1.7e-13	8.22	20.0079	1.78	PCOLCE	NM_002593
11717729_a_at	1.56e-12	2.35e-13	8.16	19.6887	1.78	SQLE	NM_003129
11723871_a_at	1.27e-11	2.17e-12	7.75	17.4933	1.78	DOCK2	NM_004946
11736931_s_at	7.5e-11	1.45e-11	7.4	15.6227	1.78	FAM72A /// FAM72B /// FAM72C /// FAM72D	NM_001100910,NM_001123168,NM_207418
11727150_a_at	8.24e-11	1.61e-11	7.38	15.5239	1.78	PRICKLE1	NM_001144881,NM_001144882,NM_001144883,NM_153026
11737583_s_at	3.74e-10	7.99e-11	7.08	13.9455	1.78	SGCD	NM_000337,NM_001128209,NM_172244
11729251_at	4.22e-08	1.21e-08	6.08	9.02539	1.78	MNDA	NM_002432
11756071_x_at	5.13e-36	1.14e-39	19.1	79.7091	1.77	ACTB	NM_001101
11716262_a_at	2.31e-25	3.08e-27	13.8	51.3554	1.77	AP2B1	NM_001030006,NM_001282
11754319_at	7.98e-21	2.66e-22	11.8	40.0814	1.77	SSH1	NM_001161330,NM_001161331,NM_018984
11720379_s_at	1.5e-20	5.32e-22	11.7	39.3941	1.77	GALNS	NM_000512
11719949_a_at	4.03e-18	2.33e-19	10.6	33.364	1.77	CCDC99	NM_017785
11743596_a_at	4.47e-17	3.14e-18	10.2	30.788	1.77	PTPRE	NM_006504,NM_130435
11726725_a_at	2.42e-15	2.27e-16	9.4	26.55	1.77	OBFC2A	NM_001031716,NR_024415
11759097_a_at	4.93e-15	4.89e-16	9.27	25.7892	1.77	ZNF703	NM_025069
11739522_at	8.66e-15	8.98e-16	9.16	25.1882	1.77	ST8SIA4	NM_005668,NM_175052
11732736_at	6.06e-14	7.28e-15	8.79	23.1187	1.77	CHSY3	NM_175856
11759342_at	7.21e-14	8.77e-15	8.75	22.9348	1.77	FMN1	NM_001103184
11733971_s_at	5.93e-13	8.33e-14	8.35	20.7109	1.77	PCDH18	NM_019035
11736247_x_at	1.09e-11	1.85e-12	7.78	17.6519	1.77	AMIGO2	NM_001143668,NM_181847
11715419_at	1.01e-09	2.3e-10	6.87	12.9071	1.77	LY6E	NM_001127213,NM_002346
11746299_a_at	1.56e-09	3.66e-10	6.78	12.4513	1.77	CNTLN	NM_001114395,NM_017738
11737324_x_at	9.52e-08	2.86e-08	5.9	8.1852	1.77	LAMC2	NM_005562,NM_018891
11740312_at	1.76e-07	5.46e-08	5.77	7.55423	1.77	HAS2	NM_005328
11721455_s_at	4.21e-06	1.59e-06	5.03	4.27707	1.77	SERPINA1	NM_000295,NM_001002235,NM_001002236,NM_001127700,NM_001127701,NM_001127702,NM_001127703,NM_001127704,NM_001127705,NM_001127706,NM_001127707
11756658_a_at	0.000135	6.33e-05	4.13	0.739815	1.77	MGC29506	NM_016459
11726909_at	0.000225	0.000109	3.99	0.223803	1.77	ZBED2	NM_024508
11718648_s_at	1.27e-31	2.8e-34	16.7	67.4282	1.76	ACVR1	NM_001105,NM_001111067
11733946_at	8.22e-30	3.2e-32	15.8	62.734	1.76	RAP2B	NM_002886
11753213_x_at	1.05e-26	9.56e-29	14.4	54.7983	1.76	GNAI2	NM_001166425,NM_002070
11743113_x_at	1.88e-23	3.72e-25	12.9	46.6003	1.76	S100A10	NM_002966
11722522_a_at	8.39e-21	2.81e-22	11.8	40.0272	1.76	SUSD1	NM_022486
11749254_a_at	1.01e-20	3.45e-22	11.7	39.8238	1.76	PRSS23	NM_007173
11720135_a_at	2.86e-18	1.6e-19	10.7	33.7385	1.76	PROS1	NM_000313
11749978_a_at	1.69e-17	1.09e-18	10.3	31.8344	1.76	MVP	NM_005115,NM_017458
11720163_at	5.64e-15	5.65e-16	9.24	25.6473	1.76	VEGFC	NM_005429
11724345_at	5.76e-15	5.78e-16	9.24	25.6245	1.76	ITGA4	NM_000885
11730853_s_at	1.54e-14	1.67e-15	9.05	24.5737	1.76	P4HA1	NM_000917,NM_001017962,NM_001142595,NM_001142596
11726896_a_at	9.2e-14	1.14e-14	8.71	22.6756	1.76	IRAK3	NM_001142523,NM_007199
11721998_a_at	5.41e-13	7.56e-14	8.37	20.8075	1.76	PARP14	NM_017554
11763314_s_at	9.66e-12	1.63e-12	7.81	17.778	1.76	ARL4C	NM_005737
11720558_a_at	3.49e-11	6.41e-12	7.55	16.4278	1.76	GEM	NM_005261,NM_181702
11719833_at	5.74e-11	1.09e-11	7.45	15.9057	1.76	MPZL2	NM_005797,NM_144765
11759013_at	3.27e-10	6.92e-11	7.1	14.0871	1.76	CHEK1	NM_001114121,NM_001114122,NM_001274
11726690_a_at	8.26e-10	1.86e-10	6.91	13.1158	1.76	STAT1	NM_007315,NM_139266
11716408_a_at	2.02e-09	4.8e-10	6.73	12.1861	1.76	MET	NM_000245,NM_001127500
11763253_x_at	0.000603	0.00031	3.71	-0.766251	1.76	IGKC	AY941998.1
11758228_s_at	3.07e-21	9.26e-23	12	41.1271	1.75	AMMECR1	NM_001025580,NM_001171689,NM_015365
11716135_a_at	4.1e-20	1.6e-21	11.5	38.3029	1.75	MVP	NM_005115,NM_017458
11715602_s_at	1.31e-19	5.66e-21	11.2	37.0496	1.75	SPARC	NM_003118
11727559_at	5.33e-18	3.16e-19	10.5	33.0623	1.75	FKBP7	NM_001135212,NM_181342
11753993_x_at	2.51e-16	2e-17	9.83	28.9526	1.75	FKBP10	NM_021939
11745912_a_at	4.24e-16	3.51e-17	9.73	28.396	1.75	PELI1	NM_020651
11718231_x_at	4.91e-15	4.86e-16	9.27	25.7948	1.75	HLA-F	NM_001098478,NM_001098479,NM_018950
11715465_at	8.77e-14	1.08e-14	8.72	22.7258	1.75	IGFBP4	NM_001552
11741168_a_at	8.93e-14	1.11e-14	8.71	22.7057	1.75	MSRB3	NM_001031679,NM_198080
11718617_a_at	2.66e-12	4.14e-13	8.06	19.1299	1.75	DNAJA4	NM_001130182,NM_001130183,NM_018602
11723192_a_at	1.09e-11	1.85e-12	7.78	17.651	1.75	UHRF1	NM_001048201,NM_013282
11741012_a_at	2.43e-11	4.36e-12	7.62	16.8083	1.75	SC4MOL	NM_001017369,NM_006745
11732317_a_at	3.2e-11	5.86e-12	7.57	16.5169	1.75	SGCD	NM_000337,NM_001128209,NM_172244
11730357_at	4.32e-11	8.05e-12	7.51	16.2038	1.75	KCNE4	NM_080671
11736132_s_at	6.02e-11	1.15e-11	7.44	15.8548	1.75	DCBLD2	NM_080927
11744787_a_at	3.94e-10	8.47e-11	7.06	13.8884	1.75	ANLN	NM_018685
11757044_x_at	3.17e-08	8.92e-09	6.14	9.32233	1.75	C7orf68	NM_001098786,NM_013332
11733687_s_at	4.52e-08	1.3e-08	6.07	8.95362	1.75	STRA6	NM_001142617,NM_001142618,NM_001142619,NM_001142620,NM_022369
11729769_a_at	1.1e-05	4.4e-06	4.79	3.29565	1.75	CD38	NM_001775
11723236_at	2.07e-05	8.64e-06	4.63	2.64649	1.75	IFI44L	NM_006820
11747265_x_at	2.66e-05	1.12e-05	4.57	2.39422	1.75	BCAS1	NM_003657
11715343_at	0.000866	0.000456	3.6	-1.1287	1.75	MUC16	NM_024690,XM_002345141
11717473_s_at	0.00574	0.00344	2.98	-3.00692	1.75	IGFBP1	NM_000596
11728833_at	0.00753	0.0046	2.88	-3.27204	1.75	DSG3	NM_001944
11756403_s_at	2.06e-25	2.7e-27	13.8	51.4843	1.74	KCTD10	NM_031954
11744054_a_at	3.82e-24	6.55e-26	13.2	48.3229	1.74	ZNFX1	NM_021035
11722009_a_at	9.03e-24	1.69e-25	13.1	47.3823	1.74	CLIC1	NM_001288
11717282_at	1.36e-23	2.63e-25	13	46.9436	1.74	ASAP1	NM_018482
11743847_x_at	5.94e-18	3.55e-19	10.5	32.9475	1.74	CFH	NM_000186,NM_001014975
11719666_a_at	4.06e-17	2.83e-18	10.2	30.8898	1.74	STMN1	NM_001145454,NM_005563,NM_203399,NM_203401
11759715_at	4.32e-17	3.02e-18	10.2	30.8264	1.74	LRCH1	NM_001164211,NM_001164213,NM_015116
11722705_at	8.89e-17	6.55e-18	10	30.0589	1.74	B3GNT5	NM_032047
11758590_s_at	2.49e-16	1.99e-17	9.83	28.9607	1.74	CYBRD1	NM_001127383,NM_024843
11761938_a_at	6.2e-16	5.28e-17	9.66	27.993	1.74	TRIO	NM_007118
11716459_at	2.19e-15	2.05e-16	9.42	26.6514	1.74	TUBA4A	NM_006000
11727768_at	1.14e-10	2.27e-11	7.31	15.1856	1.74	BNC2	NM_017637
11743306_at	3.7e-10	7.9e-11	7.08	13.9567	1.74	FHDC1	NM_033393
11716934_a_at	6.23e-10	1.38e-10	6.97	13.4091	1.74	CCDC80	NM_199511,NM_199512
11733254_a_at	2.36e-06	8.59e-07	5.17	4.87519	1.74	FXYD3	NM_001136007,NM_001136008,NM_001136009,NM_001136010,NM_001136011,NM_001136012,NM_005971,NM_021910
11754924_s_at	5.67e-06	2.18e-06	4.96	3.97372	1.74	C6orf105	NM_001143948,NM_032744
11756861_s_at	1.49e-05	6.07e-06	4.72	2.98603	1.74	RAET1G /// RAET1L /// ULBP2	NM_001001788,NM_025217,NM_130900
11756072_s_at	0.00248	0.0014	3.26	-2.17553	1.74	SAA1 /// SAA2	NM_000331,NM_001127380,NM_001178006,NM_030754,NM_199161
11728727_at	0.0117	0.00734	2.72	-3.6956	1.74	CEACAM7	NM_006890
11730862_at	5.48e-29	2.79e-31	15.4	60.5875	1.73	CTTNBP2NL	NM_018704
11746059_a_at	4.22e-24	7.31e-26	13.2	48.2133	1.73	PSMD7	NM_002811
11739681_x_at	4.24e-24	7.35e-26	13.2	48.2077	1.73	AHR	NM_001621
11729248_a_at	1.16e-20	4e-22	11.7	39.6772	1.73	RNF24	NM_001134337,NM_001134338,NM_007219
11722577_a_at	7.62e-20	3.13e-21	11.3	37.6364	1.73	LEPRE1	NM_001146289,NM_022356
11733891_at	6.96e-19	3.48e-20	10.9	35.2495	1.73	FKBP14	NM_017946
11756032_a_at	2.01e-16	1.58e-17	9.87	29.1893	1.73	CBR3	NM_001236
11718230_a_at	9.67e-16	8.53e-17	9.57	27.5176	1.73	HLA-F	NM_001098478,NM_001098479,NM_018950
11716460_x_at	1.2e-15	1.07e-16	9.53	27.2939	1.73	TUBA4A	NM_006000
11755719_a_at	3.27e-15	3.15e-16	9.34	26.2262	1.73	MLLT11	NM_006818
11721744_a_at	3.53e-14	4.07e-15	8.89	23.6949	1.73	NID2	NM_007361
11740294_a_at	8.89e-14	1.1e-14	8.71	22.7111	1.73	PRKG1	NM_001098512,NM_006258
11735383_s_at	4.09e-13	5.62e-14	8.42	21.0999	1.73	C18orf1	NM_001003674,NM_001003675,NM_004338,NM_181481,NM_181482,NM_181483
11743252_a_at	3.35e-12	5.27e-13	8.01	18.8902	1.73	CALD1	NM_004342,NM_033138,NM_033139,NM_033140,NM_033157
11756810_a_at	3.76e-12	5.97e-13	7.99	18.7685	1.73	MFAP2	NM_001135247,NM_001135248,NM_002403,NM_017459
11736797_s_at	6.98e-11	1.34e-11	7.41	15.6988	1.73	RUNX1T1	NM_004349,NM_175634,NM_175635,NM_175636
11742746_a_at	7.75e-11	1.51e-11	7.39	15.5879	1.73	PLIN2	NM_001122
11758572_s_at	1.32e-10	2.64e-11	7.29	15.0347	1.73	HELLS	NM_018063
11741572_a_at	9.18e-10	2.08e-10	6.89	13.0063	1.73	RGS4	NM_001102445,NM_001113380,NM_001113381,NM_005613
11720616_a_at	1.25e-09	2.89e-10	6.83	12.6843	1.73	DNM1	NM_001005336,NM_004408
11755932_a_at	4.54e-09	1.14e-09	6.56	11.3401	1.73	HCLS1	NM_005335
11723289_s_at	1.39e-08	3.73e-09	6.32	10.1764	1.73	CRISPLD1	NM_031461
11755278_a_at	2.19e-05	9.18e-06	4.62	2.58887	1.73	CYP2S1	NM_030622
11735078_s_at	2.57e-05	1.09e-05	4.58	2.42599	1.73	CYP2C18	NM_000772,NM_001128925
11729190_a_at	2.38e-32	3.8e-35	17.1	69.4051	1.72	MAX	NM_002382,NM_145112,NM_145113,NM_145114,NM_145116,NM_197957
11728374_s_at	3.04e-32	5.05e-35	17	69.1239	1.72	ACTN1	NM_001102,NM_001130004,NM_001130005
11716715_a_at	6.27e-26	6.93e-28	14	52.8345	1.72	CTSB	NM_001908,NM_147780,NM_147781,NM_147782,NM_147783
11722064_at	8.24e-21	2.75e-22	11.8	40.0475	1.72	REEP3	NM_001001330
11749728_a_at	1.31e-20	4.57e-22	11.7	39.5449	1.72	KIAA1715	NM_030650
11752499_a_at	2.24e-20	8.18e-22	11.6	38.9671	1.72	CALD1	NM_004342,NM_033138,NM_033139,NM_033140,NM_033157
11750280_x_at	4.58e-19	2.19e-20	11	35.7075	1.72	EFEMP2	NM_016938
11715934_s_at	5.34e-19	2.58e-20	11	35.5433	1.72	TAGLN	NM_001001522,NM_003186
11755612_s_at	6.39e-19	3.16e-20	10.9	35.3443	1.72	SNRPA1	NM_003090
11752067_a_at	2.55e-18	1.41e-19	10.7	33.864	1.72	MAP4K4	NM_004834,NM_145686,NM_145687
11749191_a_at	1.52e-17	9.7e-19	10.4	31.9502	1.72	ZAK	NM_016653,NM_133646
11749990_x_at	8.4e-16	7.33e-17	9.6	27.6678	1.72	HLA-A	NM_002116
11743954_a_at	1.01e-14	1.06e-15	9.13	25.0224	1.72	EHBP1L1	NM_001099409
11735152_a_at	1.25e-14	1.33e-15	9.09	24.7979	1.72	SLC8A1	NM_001112800,NM_001112801,NM_001112802,NM_021097
11726337_a_at	3.84e-11	7.11e-12	7.53	16.3267	1.72	ALOX5	NM_000698
11723863_a_at	4.76e-11	8.92e-12	7.49	16.1032	1.72	DOCK10	NM_014689
11737582_a_at	5.31e-11	1e-11	7.47	15.9868	1.72	SGCD	NM_000337,NM_001128209,NM_172244
11727876_at	2.88e-10	6.03e-11	7.13	14.2221	1.72	CYBB	NM_000397
11724978_a_at	5.4e-10	1.18e-10	7	13.5599	1.72	ITGB4	NM_000213,NM_001005619,NM_001005731
11722851_at	7.08e-10	1.58e-10	6.94	13.2758	1.72	BIRC3	NM_001165,NM_182962
11730374_a_at	5.75e-09	1.46e-09	6.51	11.0937	1.72	FYB	NM_001465,NM_199335
11724391_at	2.66e-08	7.41e-09	6.18	9.50396	1.72	ASPHD2	NM_020437
11763557_x_at	4.13e-07	1.36e-07	5.57	6.66753	1.72	TRBC1	DB115825
11731895_x_at	5.57e-07	1.86e-07	5.51	6.35876	1.72	EPS8L1	NM_017729,NM_133180
11734947_a_at	1.33e-05	5.38e-06	4.74	3.10291	1.72	FGF7	NM_002009
11757476_x_at	0.00138	0.000751	3.45	-1.59672	1.72	TNNT1	NM_001126132,NM_001126133,NM_003283
11755553_a_at	1.3e-29	5.6e-32	15.7	62.178	1.71	WDR1	NM_005112,NM_017491
11715665_a_at	1.35e-20	4.71e-22	11.7	39.5135	1.71	PSMB8	NM_004159,NM_148919
11757447_s_at	8.71e-19	4.43e-20	10.9	35.0081	1.71	CYTH3	NM_004227
11719148_a_at	1.95e-17	1.28e-18	10.3	31.6768	1.71	ARRDC2	NM_001025604,NM_015683
11731663_a_at	1.15e-16	8.63e-18	9.97	29.7854	1.71	KIAA1217	NM_001098500,NM_001098501,NM_019590
11718122_a_at	1.76e-16	1.37e-17	9.89	29.3291	1.71	ATP6V1A	NM_001690
11719554_at	1.11e-14	1.18e-15	9.11	24.9215	1.71	CTSS	NM_004079
11724446_a_at	8.76e-13	1.27e-13	8.27	20.2971	1.71	PDE4D	NM_001104631,NM_001165899,NM_006203,XR_039820,XR_039821,XR_039822
11759765_at	9.82e-13	1.43e-13	8.25	20.1775	1.71	PLSCR1	NM_021105
11751993_a_at	1.57e-12	2.36e-13	8.16	19.6837	1.71	JAG1	NM_000214
11733253_a_at	3.32e-12	5.23e-13	8.02	18.899	1.71	FBLN2	NM_001004019,NM_001165035,NM_001998
11721307_at	7.43e-11	1.44e-11	7.4	15.6321	1.71	PHLDA1	NM_007350
11723391_a_at	1.05e-10	2.07e-11	7.33	15.2742	1.71	CORO2A	NM_003389,NM_052820
11747361_x_at	1.2e-10	2.38e-11	7.31	15.135	1.71	HMGA1	NM_002131,NM_145899,NM_145901,NM_145902,NM_145903,NM_145905
11727513_at	5.88e-10	1.3e-10	6.98	13.4697	1.71	TTC9	NM_015351
11754516_a_at	1.76e-09	4.14e-10	6.76	12.3299	1.71	CD109	NM_001159587,NM_001159588,NM_133493
11724117_x_at	9.31e-09	2.44e-09	6.41	10.593	1.71	SAMD9L	NM_152703
11729120_x_at	1.33e-08	3.56e-09	6.33	10.2215	1.71	HSPA1B	NM_005346
11728991_a_at	1.38e-08	3.71e-09	6.32	10.1814	1.71	IGDCC4	NM_020962
11735937_a_at	4.99e-06	1.9e-06	4.99	4.10498	1.71	CD48	NM_001778
11753734_x_at	1.91e-05	7.93e-06	4.65	2.7299	1.71	WFDC2	NM_006103
11724611_a_at	1.18e-25	1.43e-27	13.9	52.1135	1.7	DYRK2	NM_003583,NM_006482
11716139_s_at	9.44e-25	1.44e-26	13.5	49.8269	1.7	SMS	NM_004595
11751509_a_at	1.26e-21	3.53e-23	12.1	42.0848	1.7	LOC100287828 /// RCN1	NM_002901,XR_078474,XR_079333
11718216_x_at	2.53e-21	7.51e-23	12	41.3355	1.7	DDA1	NM_024050
11724917_at	7.04e-21	2.31e-22	11.8	40.2221	1.7	TMTC3	NM_181783
11743910_at	4.23e-19	2.01e-20	11	35.794	1.7	FAM69A	NM_001006605
11753705_x_at	3.45e-18	1.96e-19	10.6	33.535	1.7	STMN1	NM_001145454,NM_005563,NM_203399,NM_203401
11728320_a_at	3.69e-18	2.12e-19	10.6	33.4596	1.7	CSTB	NM_000100
11725152_at	4.31e-18	2.51e-19	10.6	33.2901	1.7	C14orf149	NM_144581
11749589_x_at	5.49e-16	4.64e-17	9.68	28.1212	1.7	CTSS	NM_004079
11716967_a_at	5.88e-16	4.99e-17	9.67	28.0482	1.7	NRP2	NM_003872,NM_018534,NM_201264,NM_201266,NM_201267,NM_201279
11743506_a_at	2.42e-14	2.72e-15	8.96	24.0938	1.7	ARHGAP26	NM_001135608,NM_015071
11717743_a_at	5.99e-14	7.18e-15	8.79	23.1323	1.7	ACOT7	NM_007274,NM_181864,NM_181865,NM_181866
11716733_at	1.49e-13	1.91e-14	8.61	22.1642	1.7	IRF1	NM_002198
11744457_x_at	9.99e-13	1.46e-13	8.25	20.1598	1.7	MDK	NM_001012333,NM_001012334,NM_002391
11756626_s_at	3.12e-11	5.7e-12	7.57	16.5437	1.7	ZWINT	NM_001005413,NM_007057,NM_032997
11734702_a_at	3.14e-11	5.73e-12	7.57	16.538	1.7	DKK3	NM_001018057,NM_013253,NM_015881
11725808_x_at	3.36e-11	6.16e-12	7.56	16.4674	1.7	SNCAIP	NM_005460
11716940_a_at	4.76e-11	8.92e-12	7.49	16.1032	1.7	TRIB2	NM_021643,NR_027303
11720300_a_at	1.36e-09	3.14e-10	6.81	12.6002	1.7	SLA	NM_001045556,NM_001045557,NM_006748
11721046_a_at	4.34e-09	1.08e-09	6.57	11.3866	1.7	SERINC2	NM_178865
11727186_a_at	8.92e-09	2.33e-09	6.42	10.6378	1.7	WNT5A	NM_003392
11742239_a_at	3.32e-08	9.36e-09	6.13	9.27525	1.7	DEPDC1B	NM_001145208,NM_018369
11729223_at	6.68e-08	1.97e-08	5.98	8.55011	1.7	GATA3	NM_001002295,NM_002051
11718183_at	1.44e-07	4.44e-08	5.81	7.75553	1.7	CDCA5	NM_080668
11737323_at	1.59e-07	4.91e-08	5.79	7.65783	1.7	LAMC2	NM_005562,NM_018891
11716532_a_at	2.77e-07	8.86e-08	5.66	7.08226	1.7	EGFL6	NM_001167890,NM_015507
11742688_s_at	2.96e-07	9.5e-08	5.65	7.0147	1.7	HIST2H2AA3 /// HIST2H2AA4	NM_001040874,NM_003516
11720326_a_at	5.88e-06	2.27e-06	4.95	3.93697	1.7	FRZB	NM_001463
11745127_x_at	0.00153	0.000834	3.42	-1.69379	1.7	TNNT1	NM_001126132,NM_001126133,NM_003283
11748328_s_at	0.00216	0.00121	3.31	-2.03859	1.7	KRT14P /// KRT16 /// KRT16P2 /// KRT16P3	NM_005557,NR_029392,NR_029393,XR_017543
11743976_at	6.52e-29	3.45e-31	15.4	60.3768	1.69	MYL12A	NM_006471
11726331_a_at	2.12e-24	3.44e-26	13.3	48.9602	1.69	CEP170	NM_001042404,NM_001042405,NM_014812
11755648_a_at	1.6e-20	5.71e-22	11.6	39.3228	1.69	MICAL2	NM_014632
11719490_a_at	2.47e-20	9.12e-22	11.6	38.8583	1.69	TMEM189	NM_001162505,NM_199129,NR_027889
11732297_at	4.3e-20	1.68e-21	11.5	38.2513	1.69	KIAA1715	NM_030650
11751739_a_at	4.93e-19	2.37e-20	11	35.6286	1.69	PTPRE	NM_006504,NM_130435
11758175_s_at	7.42e-19	3.72e-20	10.9	35.182	1.69	SLC36A1	NM_078483
11734821_at	1.52e-18	8.07e-20	10.8	34.4142	1.69	APBB2	NM_001166050,NM_001166051,NM_001166052,NM_001166053,NM_001166054,NM_004307,NM_173075
11719118_a_at	8.3e-18	5.11e-19	10.5	32.5855	1.69	TPBG	NM_001166392,NM_006670
11720063_a_at	2.57e-16	2.06e-17	9.82	28.9254	1.69	GLIPR2	NM_022343
11743071_a_at	6.78e-15	6.9e-16	9.2	25.4483	1.69	LPAR6	NM_001162497,NM_001162498,NM_005767
11724832_at	1.21e-14	1.3e-15	9.09	24.8261	1.69	STS	NM_000351
11752754_s_at	6.4e-12	1.05e-12	7.89	18.2098	1.69	SDC1	NM_001006946,NM_002997
11758092_s_at	3.14e-11	5.74e-12	7.57	16.5376	1.69	EFNA5	NM_001962
11749139_a_at	7.7e-11	1.49e-11	7.39	15.5946	1.69	SEMA3C	NM_006379
11725501_at	1.43e-09	3.34e-10	6.8	12.5408	1.69	AHNAK	NM_001620,NM_024060
11722725_a_at	2.39e-09	5.73e-10	6.69	12.0111	1.69	CSF2RB	NM_000395
11718464_s_at	7.28e-09	1.87e-09	6.46	10.8497	1.69	NEURL1B	NM_001142651
11720004_at	1.53e-08	4.14e-09	6.3	10.0742	1.69	C19orf21	NM_173481
11727572_s_at	2.06e-08	5.65e-09	6.24	9.76989	1.69	KLHL6	NM_130446
11733884_a_at	4.7e-08	1.36e-08	6.06	8.91244	1.69	DEPDC1	NM_001114120,NM_017779
11742765_at	6.98e-08	2.06e-08	5.97	8.50382	1.69	RGS1	NM_002922
11725689_a_at	1.77e-07	5.49e-08	5.77	7.54842	1.69	RHPN2	NM_033103
11756316_a_at	5.68e-06	2.19e-06	4.95	3.97168	1.69	CHI3L1	NM_001276
11734334_at	0.00194	0.00108	3.34	-1.93559	1.69	C12orf36	NM_182558
11724508_s_at	0.0162	0.0104	2.6	-4.01138	1.69	FGG	NM_000509,NM_021870
11753998_a_at	2.58e-20	9.61e-22	11.6	38.8073	1.68	CD58	NM_001144822,NM_001779,NR_026665
11721798_a_at	4.49e-19	2.14e-20	11	35.7312	1.68	SUMO3	NM_006936
11725419_a_at	1.04e-16	7.75e-18	9.99	29.892	1.68	LPCAT2	NM_017839
11722937_s_at	2.89e-16	2.33e-17	9.8	28.8035	1.68	C3orf59	NM_178496
11731543_at	9.15e-15	9.52e-16	9.15	25.1302	1.68	SESTD1	NM_178123
11716629_at	1.43e-14	1.55e-15	9.06	24.6487	1.68	IER5	NM_016545
11719154_a_at	1.22e-13	1.54e-14	8.65	22.3756	1.68	DRAM1	NM_018370
11724237_a_at	2.9e-13	3.89e-14	8.49	21.4621	1.68	LAT2	NM_014146,NM_032463,NM_032464
11722448_at	4.49e-13	6.2e-14	8.4	21.0026	1.68	KCNMB4	NM_014505
11737479_a_at	4.84e-13	6.72e-14	8.39	20.9239	1.68	PON2	NM_000305,NM_001018161
11730820_at	4.59e-12	7.38e-13	7.95	18.559	1.68	PCDHB10	NM_018930
11722977_at	2.01e-11	3.57e-12	7.66	17.0046	1.68	HOXB5	NM_002147
11763806_x_at	3.23e-11	5.91e-12	7.57	16.5088	1.68	KCNN4	NM_002250
11721092_a_at	1.95e-10	4e-11	7.21	14.6262	1.68	THBS1	NM_003246
11754121_a_at	2.97e-10	6.26e-11	7.12	14.186	1.68	BIK	NM_001197
11730373_a_at	5.78e-10	1.27e-10	6.99	13.4875	1.68	FYB	NM_001465,NM_199335
11747079_x_at	7.75e-10	1.74e-10	6.93	13.1822	1.68	ALDOC	NM_005165
11719828_x_at	1.81e-09	4.27e-10	6.75	12.3004	1.68	QPCT	NM_012413
11729772_at	3.93e-08	1.12e-08	6.1	9.10003	1.68	RNASE2	NM_002934
11757763_s_at	5.91e-07	1.98e-07	5.49	6.30003	1.68	IGF2BP2	NM_001007225,NM_006548
11720150_a_at	6.94e-07	2.35e-07	5.45	6.13363	1.68	C1orf116	NM_001083924,NM_023938
11726982_a_at	0.00267	0.00151	3.24	-2.24941	1.68	CP	NM_000096
11734854_a_at	0.00294	0.00168	3.21	-2.34668	1.68	VSIG1	NM_001170553,NM_182607
11756723_x_at	1.56e-24	2.47e-26	13.4	49.2895	1.67	LDHA	NM_001135239,NM_001165414,NM_001165415,NM_001165416,NM_005566,NR_028500
11749089_a_at	3.85e-20	1.49e-21	11.5	38.3712	1.67	ZNF532	NM_018181
11728352_x_at	3.77e-18	2.17e-19	10.6	33.435	1.67	EFEMP2	NM_016938
11754056_x_at	3.82e-18	2.2e-19	10.6	33.4203	1.67	CSTB	NM_000100
11722886_s_at	6.1e-17	4.38e-18	10.1	30.4573	1.67	EMB /// LOC647121	NM_198449,NR_003955
11762282_x_at	4.82e-16	4.03e-17	9.7	28.259	1.67	HLA-A	NM_002116
11725417_a_at	5.48e-15	5.48e-16	9.25	25.6773	1.67	LPCAT2	NM_017839
11754786_s_at	7.55e-15	7.75e-16	9.18	25.3335	1.67	MXRA8	NM_032348
11728497_s_at	5.63e-14	6.72e-15	8.8	23.1988	1.67	SVIL	NM_003174,NM_021738
11723194_x_at	7.91e-14	9.71e-15	8.74	22.8346	1.67	HLA-DRB1 /// HLA-DRB3 /// HLA-DRB4 /// HLA-DRB5	NM_002124,NM_002125,NM_021983,NM_022555,XM_002346251,XM_002346768,XM_002346769
11755918_a_at	2.47e-12	3.81e-13	8.07	19.21	1.67	PTK7	NM_002821,NM_152880,NM_152881,NM_152882
11740248_s_at	6.03e-12	9.88e-13	7.9	18.2713	1.67	SPAG1	NM_003114,NM_172218
11744066_a_at	2.24e-11	4e-12	7.64	16.8923	1.67	PRDM6	NM_001136239
11715405_x_at	3.91e-11	7.25e-12	7.53	16.3075	1.67	COL6A1	NM_001848
11717721_s_at	4.44e-11	8.29e-12	7.5	16.1752	1.67	ST6GAL1	NM_003032,NM_173216,NM_173217
11742028_a_at	4.98e-10	1.09e-10	7.02	13.6443	1.67	ANGPT2	NM_001118887,NM_001118888,NM_001147
11726321_a_at	8.14e-09	2.11e-09	6.44	10.7331	1.67	ERO1L	NM_014584
11728348_a_at	9.6e-09	2.52e-09	6.4	10.5601	1.67	RPL39L	NM_052969
11748618_a_at	2.61e-08	7.27e-09	6.19	9.52326	1.67	CCDC80	NM_199511,NM_199512
11751288_a_at	9.53e-08	2.86e-08	5.9	8.18373	1.67	LOXL2	NM_002318
11743161_x_at	1.96e-07	6.15e-08	5.74	7.43809	1.67	C7orf68	NM_001098786,NM_013332
11726616_a_at	0.000734	0.000382	3.65	-0.963351	1.67	MARCO	NM_006770
11724372_at	0.0156	0.0101	2.61	-3.97855	1.67	ANXA10	NM_007193
11722354_at	7.74e-32	1.55e-34	16.8	68.0134	1.66	SEC23A	NM_006364
11744380_s_at	2.76e-25	3.73e-27	13.7	51.166	1.66	COL3A1	NM_000090
11716723_at	6.47e-21	2.1e-22	11.8	40.3141	1.66	DPY19L1	NM_015283
11759141_at	2.74e-18	1.52e-19	10.7	33.7875	1.66	HIP1	NM_005338
11718936_s_at	2.46e-17	1.64e-18	10.3	31.4317	1.66	MMD	NM_012329
11727552_at	4.15e-16	3.43e-17	9.73	28.4189	1.66	FZD2	NM_001466
11734824_at	4.27e-16	3.54e-17	9.73	28.3884	1.66	SPRED1	NM_152594
11715477_at	1e-15	8.89e-17	9.57	27.4769	1.66	TFRC	NM_001128148,NM_003234
11759642_x_at	2.47e-14	2.78e-15	8.96	24.0704	1.66	HLA-DRB1	NM_002124
11740508_s_at	1.04e-13	1.3e-14	8.68	22.5457	1.66	ARHGAP26	NM_001135608,NM_015071
11737147_a_at	1.57e-13	2.02e-14	8.6	22.1092	1.66	CLEC7A	NM_022570,NM_197947,NM_197948,NM_197949,NM_197950,NM_197954
11744050_s_at	3.89e-13	5.32e-14	8.43	21.154	1.66	MAP1B	NM_005909
11732191_s_at	5.67e-11	1.08e-11	7.46	15.9186	1.66	RAD51AP1	NM_001130862,NM_006479
11745406_a_at	1.93e-10	3.94e-11	7.21	14.64	1.66	MICALL2	NM_182924
11754998_a_at	3.19e-09	7.8e-10	6.63	11.7087	1.66	MCTP1	NM_001002796,NM_024717
11722635_at	7.89e-09	2.04e-09	6.44	10.7651	1.66	IL2RB	NM_000878
11736556_s_at	1.81e-08	4.92e-09	6.27	9.90386	1.66	SLC2A14 /// SLC2A3	NM_006931,NM_153449
11751844_a_at	1.84e-05	7.63e-06	4.66	2.76636	1.66	STMN2	NM_007029
11734035_a_at	3.83e-05	1.66e-05	4.47	2.02217	1.66	FPR2	NM_001005738,NM_001462
11717889_s_at	3.64e-24	6.19e-26	13.2	48.3787	1.65	GNAI2	NM_001166425,NM_002070
11755797_x_at	1.32e-21	3.69e-23	12.1	42.0402	1.65	ADAM9	NM_001005845,NM_003816,NR_027638,NR_027639,NR_027878
11742062_a_at	6.92e-19	3.45e-20	10.9	35.2561	1.65	ANP32E	NM_001136478,NM_001136479,NM_030920
11749016_a_at	2.1e-17	1.38e-18	10.3	31.5999	1.65	AMPD3	NM_000480,NM_001025389,NM_001025390,NM_001172430,NM_001172431
11729413_a_at	1.1e-16	8.19e-18	9.98	29.8368	1.65	LRRC8A	NM_001127244,NM_001127245,NM_019594
11719871_a_at	4.52e-15	4.45e-16	9.28	25.8836	1.65	TMEM176B	NM_001101311,NM_001101312,NM_001101313,NM_001101314,NM_014020
11730349_a_at	8.77e-14	1.08e-14	8.72	22.7259	1.65	KIAA1609	NM_020947
11739879_a_at	2.66e-13	3.54e-14	8.5	21.5556	1.65	TNIK	NM_001161560,NM_001161561,NM_001161562,NM_001161563,NM_001161564,NM_001161565,NM_001161566,NM_015028,NR_027767
11730739_a_at	3.59e-13	4.89e-14	8.45	21.2382	1.65	PDLIM4	NM_001131027,NM_003687
11747964_a_at	4.34e-13	5.98e-14	8.41	21.039	1.65	SLC4A7	NM_003615
11721110_s_at	9.97e-13	1.45e-13	8.25	20.1619	1.65	NAP1L3	NM_004538
11745242_a_at	4.83e-12	7.79e-13	7.94	18.5051	1.65	TNFRSF21	NM_014452
11758259_s_at	5.79e-12	9.45e-13	7.91	18.315	1.65	SLCO2B1	NM_001145211,NM_001145212,NM_007256
11742964_a_at	8.31e-12	1.39e-12	7.84	17.9362	1.65	ITPR3	NM_002224
11721428_a_at	5.35e-11	1.01e-11	7.47	15.9794	1.65	TBX3	NM_005996,NM_016569
11733951_at	6.73e-11	1.29e-11	7.42	15.7383	1.65	GBP4	NM_052941
11736479_s_at	1.13e-10	2.24e-11	7.32	15.1961	1.65	FAM72A /// FAM72B /// FAM72C /// FAM72D	NM_001100910,NM_001123168,NM_207418
11733403_x_at	1.55e-10	3.14e-11	7.25	14.863	1.65	CLEC7A	NM_022570,NM_197947,NM_197948,NM_197949,NM_197950,NM_197954
11724678_a_at	2.73e-10	5.71e-11	7.14	14.2757	1.65	LY86	NM_004271
11752302_a_at	2.66e-08	7.41e-09	6.18	9.50346	1.65	LAMB3	NM_000228,NM_001017402,NM_001127641
11721946_a_at	3.66e-08	1.04e-08	6.11	9.17486	1.65	MRVI1	NM_001098579,NM_001100163,NM_001100167,NM_130385
11721975_s_at	1.41e-07	4.34e-08	5.82	7.77831	1.65	TPSAB1 /// TPSB2	NM_003294,NM_024164
11731202_a_at	1.62e-07	5.02e-08	5.79	7.63617	1.65	AIM1L	NM_001039775
11727543_at	1.05e-06	3.64e-07	5.36	5.7082	1.65	OIP5	NM_007280
11752095_a_at	1.96e-06	7.08e-07	5.21	5.06355	1.65	PTPRC	NM_002838,NM_080921,NM_080922,NM_080923
11719962_s_at	2.47e-05	1.04e-05	4.59	2.46979	1.65	ABP1	NM_001091
11747264_a_at	3.12e-05	1.33e-05	4.53	2.23104	1.65	BCAS1	NM_003657
11734183_x_at	0.00366	0.00212	3.13	-2.56089	1.65	CDH17	NM_001144663,NM_004063
11728375_x_at	1.26e-27	9.39e-30	14.8	57.0995	1.64	ACTN1	NM_001102,NM_001130004,NM_001130005
11758279_s_at	1.87e-26	1.81e-28	14.3	54.1649	1.64	CORO1C	NM_014325
11726839_s_at	2.07e-26	2.03e-28	14.2	54.0514	1.64	RELL1	NM_001085399,NM_001085400
AFFX-HSAC07/X00351_5_at	2.59e-25	3.46e-27	13.7	51.2383	1.64	ACTB	NM_001101
11743150_s_at	3.27e-24	5.49e-26	13.3	48.4966	1.64	ZNF143	NM_003442
11733056_s_at	7.75e-23	1.72e-24	12.7	45.0824	1.64	ROD1	NM_001163788,NM_001163790,NM_005156
11755032_s_at	1.95e-22	4.68e-24	12.5	44.0876	1.64	ASAP1	NM_018482
11755796_a_at	3.07e-22	7.6e-24	12.4	43.6071	1.64	ADAM9	NM_001005845,NM_003816,NR_027638,NR_027639,NR_027878
11726071_a_at	6.92e-20	2.82e-21	11.4	37.7399	1.64	MAP4K4	NM_004834,NM_145686,NM_145687
11746287_x_at	3.97e-19	1.87e-20	11	35.8615	1.64	LGMN	NM_001008530,NM_005606
11743137_a_at	5.09e-19	2.46e-20	11	35.5938	1.64	NID1	NM_002508
11733198_a_at	1.1e-16	8.25e-18	9.98	29.8304	1.64	DDX39	NM_005804
11749201_a_at	1.29e-16	9.7e-18	9.95	29.6699	1.64	SCHIP1	NM_014575
11737794_a_at	1.6e-16	1.23e-17	9.91	29.4348	1.64	FGFR1OP	NM_007045,NM_194429
11715466_at	3.66e-15	3.56e-16	9.32	26.1041	1.64	ARHGDIB	NM_001175
11749659_s_at	5.5e-15	5.5e-16	9.25	25.6739	1.64	HSPH1	NM_006644
11754468_x_at	1.37e-14	1.47e-15	9.07	24.6984	1.64	PLXDC1	NM_020405
11724454_at	2.75e-14	3.11e-15	8.94	23.9595	1.64	SLC22A4	NM_003059
11726255_x_at	3.69e-14	4.26e-15	8.88	23.6477	1.64	CD74	NM_001025158,NM_001025159,NM_004355
11757106_s_at	1.98e-13	2.58e-14	8.56	21.868	1.64	SVIL	NM_003174,NM_021738
11719634_a_at	2.55e-11	4.6e-12	7.61	16.7553	1.64	KLF4	NM_004235
11732661_x_at	3.13e-11	5.72e-12	7.57	16.5408	1.64	STIL	NM_001048166,NM_003035
11727984_at	8.4e-11	1.64e-11	7.38	15.5029	1.64	ODZ3	NM_001080477
11726856_at	1.13e-10	2.25e-11	7.32	15.1944	1.64	ADAMTS5	NM_007038
11721349_s_at	5.24e-10	1.15e-10	7.01	13.5899	1.64	USP18	NM_017414
11758476_s_at	5.45e-10	1.2e-10	7	13.5494	1.64	BNC2	NM_017637
11721134_at	1.16e-09	2.67e-10	6.84	12.762	1.64	GFPT2	NM_005110
11726046_s_at	3.99e-09	9.88e-10	6.59	11.4772	1.64	FCGR2B	NM_001002273,NM_001002274,NM_001002275,NM_004001
11725473_a_at	1.92e-08	5.25e-09	6.25	9.84164	1.64	PAQR8	NM_133367
11723019_at	2.53e-08	7.04e-09	6.19	9.55474	1.64	SUSD2	NM_019601
11742911_at	3.34e-08	9.44e-09	6.13	9.2675	1.64	IGSF6	NM_005849
11720141_a_at	4.08e-08	1.16e-08	6.09	9.06186	1.64	HMMR	NM_001142556,NM_001142557,NM_012484,NM_012485
11732425_at	7.98e-07	2.73e-07	5.42	5.98919	1.64	ANKRD22	NM_144590
11762294_x_at	2.38e-06	8.7e-07	5.16	4.86359	1.64	TRBC1	AF043180.1
11729110_s_at	8.75e-05	3.99e-05	4.25	1.18165	1.64	ADAMDEC1	NM_001145271,NM_001145272,NM_014479
11728477_at	9.82e-05	4.51e-05	4.22	1.06428	1.64	CXCL3	NM_002090
11740082_at	0.000458	0.000231	3.79	-0.489768	1.64	TMEM195	NM_001004320
11730254_at	1.7e-22	4.03e-24	12.5	44.2357	1.63	ELK3	NM_005230
11723228_s_at	4.34e-21	1.34e-22	11.9	40.7586	1.63	SGCB	NM_000232
11732120_a_at	1.6e-20	5.71e-22	11.6	39.3229	1.63	DBN1	NM_004395,NM_080881
11719528_at	2.66e-19	1.21e-20	11.1	36.2922	1.63	PVRL2	NM_001042724,NM_002856
11719732_at	1.83e-17	1.19e-18	10.3	31.746	1.63	C12orf5	NM_020375
11748128_a_at	8.51e-17	6.24e-18	10	30.106	1.63	SLC25A32	NM_030780
11742700_s_at	2.59e-16	2.08e-17	9.82	28.9166	1.63	C1R	NM_001733
11716161_s_at	3.8e-16	3.13e-17	9.75	28.5104	1.63	LBH	NM_030915
11717506_at	1.84e-14	2.02e-15	9.01	24.3845	1.63	TRAM2	NM_012288
11715650_a_at	4.38e-13	6.05e-14	8.41	21.0277	1.63	TXNRD1	NM_001093771,NM_003330,NM_182729,NM_182742,NM_182743
11744348_x_at	5.56e-13	7.78e-14	8.36	20.7787	1.63	COL6A2	NM_001849,NM_058174,NM_058175
11716500_a_at	6.67e-12	1.1e-12	7.88	18.1658	1.63	PIR	NM_001018109,NM_003662
11737620_a_at	6.78e-12	1.12e-12	7.88	18.1479	1.63	PRR16	NM_016644
11739846_a_at	3.02e-11	5.5e-12	7.58	16.5783	1.63	MSR1	NM_002445,NM_138715,NM_138716
11726217_a_at	4.58e-11	8.56e-12	7.5	16.1439	1.63	PRDM1	NM_001198,NM_182907
11756006_x_at	1e-08	2.64e-09	6.39	10.5129	1.63	LCK	NM_001042771,NM_005356
11745948_a_at	1.85e-08	5.03e-09	6.26	9.88233	1.63	CHEK1	NM_001114121,NM_001114122,NM_001274
11724197_at	7.99e-08	2.38e-08	5.94	8.36489	1.63	STC1	NM_003155
11724094_a_at	1.15e-07	3.5e-08	5.86	7.98845	1.63	COL4A5	NM_000495,NM_033380,NM_033381
11741044_a_at	3.49e-07	1.13e-07	5.61	6.84484	1.63	PLS1	NM_001145319,NM_001172312,NM_002670
11730029_a_at	1.5e-06	5.34e-07	5.27	5.33642	1.63	E2F7	NM_203394
11749839_a_at	0.00413	0.00242	3.09	-2.68087	1.63	VSIG1	NM_001170553,NM_182607
11722786_s_at	3.57e-20	1.37e-21	11.5	38.4535	1.62	TIMP2	NM_003255
11733058_a_at	4.11e-18	2.38e-19	10.6	33.3413	1.62	ROD1	NM_001163788,NM_001163790,NM_005156
11722993_x_at	3.72e-17	2.58e-18	10.2	30.9818	1.62	PLIN3	NM_001164189,NM_001164194,NM_005817
11756954_s_at	2.73e-16	2.19e-17	9.81	28.8617	1.62	ZEB2	NM_001171653,NM_014795,NR_033258
11715370_s_at	6.68e-16	5.73e-17	9.64	27.9115	1.62	LGALS3BP	NM_005567
11729414_s_at	9.97e-15	1.05e-15	9.13	25.0378	1.62	LRRC8A	NM_001127244,NM_001127245,NM_019594
11762726_x_at	1.11e-14	1.17e-15	9.11	24.9244	1.62	CD55	NM_000574,NM_001114752
11718005_a_at	2.83e-11	5.14e-12	7.59	16.6468	1.62	CDC25B	NM_004358,NM_021872,NM_021873
11734938_x_at	2.17e-10	4.48e-11	7.19	14.5143	1.62	CSF2RA	NM_001161529,NM_001161530,NM_001161531,NM_001161532,NM_006140,NM_172245,NM_172246,NM_172247,NM_172249,NR_027760
11754471_a_at	2.28e-10	4.73e-11	7.18	14.4616	1.62	HLA-DMB	NM_002118
11739328_x_at	4.49e-10	9.74e-11	7.04	13.7516	1.62	CENPH	NM_022909
11751791_a_at	4.91e-09	1.24e-09	6.54	11.2565	1.62	CCDC80	NM_199511,NM_199512
11742867_at	6.74e-09	1.73e-09	6.48	10.9302	1.62	CDH6	NM_004932
11734201_s_at	1.63e-08	4.4e-09	6.29	10.0147	1.62	GK	NM_000167,NM_001128127,NM_203391
11723143_at	2.2e-08	6.07e-09	6.22	9.69957	1.62	NALCN	NM_052867
11734557_a_at	3.4e-05	1.46e-05	4.5	2.14117	1.62	GALNT5	NM_014568
11724036_a_at	6.2e-05	2.76e-05	4.35	1.53196	1.62	PTGS2	NM_000963
11747922_a_at	5.44e-26	5.89e-28	14.1	52.9962	1.61	RBM9	NM_001031695,NM_001082576,NM_001082577,NM_001082578,NM_001082579,NM_014309
11737852_s_at	5.16e-23	1.1e-24	12.7	45.524	1.61	KIAA1949	NM_001134870,NM_133471
11718159_at	2.92e-21	8.79e-23	12	41.1789	1.61	NMI	NM_004688
11751633_x_at	2.53e-19	1.15e-20	11.1	36.3419	1.61	PRSS23	NM_007173
11724170_a_at	5.4e-19	2.62e-20	11	35.5304	1.61	FCHO2	NM_001146032,NM_138782
[truncated: 47,387 more rows]

## Sheet: GSE91035
ID	adj.P.Val	P.Value	t	B	logFC	SPOT_ID	GB_ACC	GENE_SYMBOL
A_33_P3304668	6.46e-08	1.47e-10	9.15119	14.1205	6.22921	A_33_P3304668	NM_000088	COL1A1
A_23_P58266	0.000139	1.2e-05	5.14898	3.11133	5.62229	A_23_P58266	NM_005980	S100P
A_23_P214144	6.91e-05	4.9e-06	5.45248	3.98105	5.26618	A_23_P214144	NM_000493	COL10A1
A_33_P3511265	5.15e-07	5.31e-09	7.8196	10.6372	5.11946	A_33_P3511265	NM_006475	POSTN
A_33_P3389286	2.94e-05	1.61e-06	5.82994	5.0641	5.1	A_33_P3389286	NM_006142	SFN
A_23_P71379	0.0019	0.000321	4.01838	-0.05991	4.85704	A_23_P71379	NM_005672	PSCA
A_23_P43164	2.45e-07	1.47e-09	8.2872	11.8872	4.71642	A_23_P43164	NM_015170	SULF1
A_23_P429998	7.38e-06	2.53e-07	6.46315	6.87168	4.5558	A_23_P429998	NM_006732	FOSB
CUST_18686_PI427704219	1.01e-07	3.1e-10	8.86673	13.3965	4.53635	CUST_18686_PI427704219
CUST_15877_PI427704219	9.78e-08	2.93e-10	8.88861	13.4526	4.48478	CUST_15877_PI427704219
A_24_P277367	0.000164	1.49e-05	5.07602	2.90278	4.43951	A_24_P277367	NM_002994	CXCL5
A_24_P935491	4.83e-07	4.82e-09	7.85481	10.7323	4.4083	A_24_P935491	NM_000090	COL3A1
A_33_P3336686	7.39e-07	9e-09	7.63022	10.1233	4.32756	A_33_P3336686	NM_004669	CLIC3
A_23_P207850	0.000231	2.3e-05	4.92793	2.48041	4.28172	A_23_P207850	NM_032865	TNS4
A_33_P3399064	2.53e-07	1.58e-09	8.26121	11.8185	4.26699	A_33_P3399064	NR_003285	RN5-8S1
A_23_P33196	3.09e-07	2.22e-09	8.13522	11.484	4.2326	A_23_P33196	NM_000393	COL5A2
A_23_P55270	0.000176	1.63e-05	5.04412	2.81167	4.21065	A_23_P55270	NM_002988	CCL18
A_24_P270460	9.41e-06	3.56e-07	6.34572	6.53802	4.19721	A_24_P270460	NM_005532	IFI27
A_32_P105549	0.0057	0.00125	3.53001	-1.35639	4.19049	A_32_P105549	NM_001630	ANXA8L2
A_23_P96158	0.00137	0.000214	4.15968	0.32607	4.16489	A_23_P96158	NM_000422	KRT17
A_33_P3246833	1.34e-07	5.3e-10	8.66574	12.8782	4.10098	A_33_P3246833	NM_173843	IL1RN
A_33_P3338121	0.000436	5.16e-05	4.65179	1.69756	4.0527	A_33_P3338121	NM_001017402	LAMB3
A_23_P57417	0.000548	6.86e-05	4.55419	1.42276	4.0527	A_23_P57417	NM_005940	MMP11
A_33_P3307495	2.07e-05	1.03e-06	5.98277	5.50196	4.046	A_33_P3307495	NM_001199042	STRA6
A_23_P67529	1.88e-05	8.99e-07	6.02875	5.63353	4.03855	A_23_P67529	NM_002250	KCNN4
A_23_P218442	0.000479	5.81e-05	4.61152	1.58404	4.0213	A_23_P218442	NM_002483	CEACAM6
A_24_P264943	0.000229	2.27e-05	4.93175	2.4913	4.01536	A_24_P264943	NM_000095	COMP
A_24_P122137	2.82e-08	3.26e-11	9.73748	15.5768	3.9713	A_24_P122137	NM_002309	LIF
A_23_P153301	0.000434	5.13e-05	4.65379	1.70318	3.87638	A_23_P153301	NM_004363	CEACAM5
A_33_P3310104	0.000404	4.69e-05	4.68501	1.79133	3.86859	A_33_P3310104	NM_002639	SERPINB5
A_33_P3235940	0.00289	0.000539	3.83476	-0.55478	3.86484	A_33_P3235940	NM_001012964	KLK6
A_33_P3629678	1.53e-06	2.68e-08	7.24365	9.06124	3.85176	A_33_P3629678	NM_000093	COL5A1
A_23_P69030	2.76e-06	6.46e-08	6.9347	8.20108	3.84761	A_23_P69030	NM_001850	COL8A1
A_33_P3240328	0.000705	9.42e-05	4.4454	1.11792	3.84413	A_33_P3240328	NM_002653	PITX1
A_23_P45099	5.87e-06	1.84e-07	6.57216	7.18057	3.81881	A_23_P45099	NM_002125	HLA-DRB5
A_23_P40295	3.42e-05	1.97e-06	5.76113	4.86675	3.80575	A_23_P40295	NM_012261	C20orf103
A_23_P4714	0.00367	0.000723	3.72934	-0.83507	3.80158	A_23_P4714	NM_006533	MIA
A_33_P3376249	0.00352	0.000689	3.74644	-0.78983	3.76615	A_33_P3376249	NM_005978	S100A2
A_23_P259071	4.03e-06	1.09e-07	6.75327	7.69176	3.65558	A_23_P259071	NM_001657	AREG
A_23_P80048	1.83e-05	8.67e-07	6.04089	5.66826	3.64954	A_23_P80048	NR_024377	FER1L4
A_24_P334130	2.59e-05	1.37e-06	5.88488	5.22158	3.64648	A_24_P334130	NM_054034	FN1
A_33_P3280845	6.01e-08	1.26e-10	9.20992	14.2686	3.63952	A_33_P3280845	NM_006288	THY1
A_33_P3345534	0.00311	0.00059	3.80211	-0.64192	3.57886	A_33_P3345534	NM_000526	KRT14
A_23_P160318	7.26e-08	1.85e-10	9.06254	13.8961	3.56544	A_23_P160318	NM_001856	COL16A1
A_33_P3216610	0.000392	4.5e-05	4.699	1.83087	3.55369	A_33_P3216610	NM_019894	TMPRSS4
A_23_P34744	3.14e-07	2.3e-09	8.1228	11.451	3.54333	A_23_P34744	NM_000396	CTSK
A_23_P201636	0.00179	0.000299	4.04267	0.00616	3.53984	A_23_P201636	NM_005562	LAMC2
A_33_P3240752	0.0151	0.00421	3.07593	-2.49333	3.53817	A_33_P3240752	NM_016369	CLDN18
A_24_P931443	1.06e-06	1.57e-08	7.43203	9.58086	3.52996	A_24_P931443	NM_003485	GPR68
A_23_P46936	1.51e-08	6.16e-12	10.4068	17.1798	3.51919	A_23_P46936	NM_000399	EGR2
A_33_P3262191	3.45e-07	2.65e-09	8.07098	11.3127	3.518	A_33_P3262191	NM_014427	CPNE7
A_23_P203267	0.000776	0.000107	4.40222	0.99741	3.51113	A_23_P203267	NM_012101	TRIM29
A_23_P144071	1.09e-05	4.34e-07	6.27734	6.34336	3.50781	A_23_P144071	NM_000094	COL7A1
A_23_P97141	1.95e-05	9.4e-07	6.01353	5.59	3.50752	A_23_P97141	NM_002922	RGS1
A_23_P166408	7.83e-06	2.73e-07	6.43614	6.795	3.49505	A_23_P166408	NM_020530	OSM
A_23_P56746	4.6e-06	1.3e-07	6.69332	7.52282	3.48957	A_23_P56746	NM_004460	FAP
A_24_P882732	0.00304	0.000573	3.81245	-0.61435	3.48062	A_24_P882732
A_23_P160167	0.000337	3.73e-05	4.76305	2.01209	3.4564	A_23_P160167	NM_005727	TSPAN1
A_23_P69537	0.00075	0.000102	4.41786	1.04103	3.43344	A_23_P69537	NM_006681	NMU
A_23_P99063	1.34e-07	5.35e-10	8.66179	12.868	3.42138	A_23_P99063	NM_002345	LUM
A_33_P3227375	5.16e-06	1.55e-07	6.63151	7.34837	3.41672	A_33_P3227375	NM_003247	THBS2
A_23_P152305	1.46e-06	2.48e-08	7.27009	9.13438	3.37502	A_23_P152305	NM_001797	CDH11
A_23_P112859	0.0013	0.000201	4.1816	0.38633	3.36606	A_23_P112859	NM_001898	CST1
A_33_P3316273	9.48e-06	3.59e-07	6.34234	6.52842	3.33631	A_33_P3316273	NM_002983	CCL3
A_23_P66798	0.00144	0.000229	4.13719	0.26437	3.33173	A_23_P66798	NM_002276	KRT19
A_33_P3365735	2.3e-06	4.92e-08	7.03011	8.46772	3.32298	A_33_P3365735	NM_003247	THBS2
A_24_P557479	1.05e-06	1.54e-08	7.439	9.60001	3.31662	A_24_P557479	NM_017523	XAF1
A_32_P116556	5.88e-07	6.44e-09	7.75002	10.4489	3.28864	A_32_P116556	NM_001127464	ZNF469
A_33_P3251703	1.24e-06	1.98e-08	7.34999	9.35502	3.28354	A_33_P3251703	NM_001311	CRIP1
A_33_P3418209	3.21e-06	7.96e-08	6.86223	7.99799	3.24748	A_33_P3418209	NM_004791	ITGBL1
CUST_8582_PI427704219	2.01e-05	9.81e-07	5.99889	5.54811	3.23569	CUST_8582_PI427704219
CUST_14225_PI427704219	0.00402	0.00081	3.68834	-0.94327	3.22878	CUST_14225_PI427704219
A_23_P36018	0.000456	5.45e-05	4.63309	1.64482	3.21964	A_23_P36018	NM_014312	VSIG2
A_23_P83818	9.06e-07	1.23e-08	7.51895	9.81927	3.20827	A_23_P83818	NM_000093	COL5A1
A_33_P3330911	0.00128	0.000197	4.18973	0.40869	3.20316	A_33_P3330911	NM_003657	BCAS1
A_23_P16469	1.86e-06	3.64e-08	7.13561	8.76151	3.19237	A_23_P16469	NM_001005377	PLAUR
A_23_P144959	1.96e-05	9.48e-07	6.01051	5.58136	3.17974	A_23_P144959	NM_004385	VCAN
A_33_P3290709	5.71e-05	3.84e-06	5.53552	4.21935	3.178	A_33_P3290709	NM_001167890	EGFL6
A_33_P3229107	0.0379	0.0133	2.61821	-3.54994	3.17712	A_33_P3229107	NM_001104548	LOC642587
A_33_P3342752	0.000306	3.3e-05	4.80502	2.13108	3.17082	A_33_P3342752
A_24_P300777	4.9e-06	1.43e-07	6.65932	7.42689	3.15548	A_24_P300777	NM_001109	ADAM8
A_32_P76627	0.00143	0.000226	4.14073	0.27409	3.1523	A_32_P76627
A_33_P3424217	4.94e-07	4.97e-09	7.84354	10.7019	3.14529	A_33_P3424217
A_24_P149036	2.08e-07	1.13e-09	8.38396	12.1424	3.13503	A_24_P149036	NM_001387	DPYSL3
A_33_P3216059	7.48e-07	9.16e-09	7.62401	10.1063	3.13243	A_33_P3216059	NM_001193335	ASPN
A_23_P257043	2.55e-08	2.86e-11	9.78953	15.7037	3.12438	A_23_P257043	NM_005261	GEM
A_24_P810290	0.000164	1.48e-05	5.07684	2.90511	3.12304	A_24_P810290	NM_001030059	PPAPDC1A
A_24_P215765	1.2e-07	4.39e-10	8.73639	13.0611	3.12155	A_24_P215765	NM_024490	ATP10A
A_23_P157299	4.05e-06	1.1e-07	6.75091	7.6851	3.10642	A_23_P157299	NM_001129	AEBP1
A_24_P20630	5.42e-06	1.66e-07	6.60728	7.27989	3.10636	A_24_P20630	NM_016269	LEF1
A_23_P65757	7.38e-06	2.52e-07	6.46327	6.87201	3.10472	A_23_P65757	NM_004701	CCNB2
A_23_P201711	2.28e-05	1.17e-06	5.94014	5.37989	3.10456	A_23_P201711	NM_014624	S100A6
A_23_P36825	6.25e-06	2.01e-07	6.5424	7.09632	3.102	A_23_P36825	NM_003979	GPRC5A
A_23_P407840	1.93e-05	9.3e-07	6.01701	5.59995	3.08623	A_23_P407840	NM_032532	FNDC1
A_23_P94501	3.38e-06	8.49e-08	6.83969	7.93473	3.08424	A_23_P94501	NM_000700	ANXA1
A_23_P139786	4.84e-05	3.12e-06	5.60611	4.42195	3.07845	A_23_P139786	NM_003733	OASL
A_23_P81103	5.49e-05	3.65e-06	5.55231	4.26754	3.07606	A_23_P81103	NM_003013	SFRP2
A_24_P887857	0.00455	0.000947	3.63207	-1.09097	3.07448	A_24_P887857
A_23_P136683	0.00648	0.00147	3.47132	-1.50752	3.0696	A_23_P136683	NM_001243961	HLA-DQB1
A_23_P214168	6.8e-05	4.8e-06	5.45965	4.00162	3.06825	A_23_P214168	NM_004370	COL12A1
A_24_P131522	3.84e-06	1.02e-07	6.77571	7.75489	3.05807	A_24_P131522	NM_032208	ANTXR1
A_33_P3424591	0.00377	0.00075	3.71632	-0.86948	3.05733	A_33_P3424591
A_23_P44674	4.97e-06	1.46e-07	6.65142	7.40459	3.05427	A_23_P44674	NM_001311	CRIP1
A_33_P3306146	1.3e-05	5.5e-07	6.19641	6.1126	3.04346	A_33_P3306146	NM_001145031	PLAU
A_23_P46429	1.07e-06	1.59e-08	7.4272	9.56756	3.03807	A_23_P46429	NM_001554	CYR61
A_33_P3380161	6.71e-09	7.37e-13	11.2964	19.2124	3.03552	A_33_P3380161	NR_026778	NCRNA00201
A_23_P146444	1.69e-05	7.82e-07	6.07632	5.7696	3.03134	A_23_P146444	NM_003389	CORO2A
A_33_P3419190	1.28e-05	5.39e-07	6.20342	6.13259	3.03072	A_33_P3419190	NM_001657	AREG
A_23_P118203	0.0013	0.000201	4.18149	0.38601	3.0305	A_23_P118203	NM_145252	ZG16B
A_24_P149124	1.17e-07	4.19e-10	8.75391	13.1063	3.02867	A_24_P149124	NM_004772	C5orf13
CUST_318_PI427704219	1.46e-08	5.47e-12	10.4558	17.2946	3.02165	CUST_318_PI427704219
A_33_P3362321	1.47e-07	6.28e-10	8.60229	12.7135	3.00734	A_33_P3362321	NM_201555	FHL2
A_23_P47614	0.000215	2.1e-05	4.95841	2.56721	3.00048	A_23_P47614	NM_003311	PHLDA2
A_23_P165624	1.62e-05	7.37e-07	6.09656	5.82744	2.9954	A_23_P165624	NM_007115	TNFAIP6
A_33_P3246418	2.26e-06	4.79e-08	7.0391	8.4928	2.9927	A_33_P3246418	NM_005586	MDFI
A_24_P365721	0.000587	7.5e-05	4.52391	1.33774	2.99023	A_24_P365721	NM_007231	SLC6A14
A_24_P239076	0.00256	0.000463	3.88857	-0.4106	2.98706	A_24_P239076	NM_020070	IGLL1
A_23_P146946	0.00145	0.00023	4.13531	0.25921	2.96887	A_23_P146946	NM_001323	CST6
A_24_P46093	1.1e-06	1.66e-08	7.41216	9.52621	2.96531	A_24_P46093	NM_003043	SLC6A6
A_23_P501010	0.00353	0.000692	3.74529	-0.79287	2.96403	A_23_P501010	NM_000494	COL17A1
A_33_P3358208	0.0182	0.00527	2.9888	-2.70209	2.96111	A_33_P3358208	NM_013358	PADI1
A_33_P3296846	0.00123	0.000188	4.20659	0.45512	2.95467	A_33_P3296846	NM_019894	TMPRSS4
A_33_P3424222	6.68e-06	2.19e-07	6.51172	7.00941	2.94958	A_33_P3424222	NM_002123	HLA-DQB1
A_23_P215525	5.91e-07	6.49e-09	7.74722	10.4413	2.9486	A_23_P215525	NM_015550	OSBPL3
A_23_P154688	3.29e-05	1.88e-06	5.77779	4.91453	2.93958	A_23_P154688	NM_032034	SLC4A11
A_33_P3414880	2.45e-07	1.48e-09	8.28578	11.8835	2.92629	A_33_P3414880	XR_115108	LOC339192
A_32_P87697	8.51e-07	1.11e-08	7.55467	9.91701	2.91233	A_32_P87697	NM_019111	HLA-DRA
A_24_P297539	5.4e-05	3.57e-06	5.56004	4.28971	2.90967	A_24_P297539	NM_181803	UBE2C
A_33_P3211804	3.04e-06	7.42e-08	6.88684	8.06701	2.90854	A_33_P3211804	NM_001001890	RUNX1
A_33_P3424577	1.72e-05	7.97e-07	6.06975	5.7508	2.90812	A_33_P3424577
A_32_P62963	0.00221	0.000387	3.95188	-0.24005	2.89443	A_32_P62963	NR_029392	KRT16P2
A_23_P401	9.03e-06	3.34e-07	6.36702	6.59861	2.89321	A_23_P401	NM_016343	CENPF
A_33_P3295203	0.00249	0.000449	3.89971	-0.38067	2.89221	A_33_P3295203	NM_001523	HAS1
A_23_P306610	0.0277	0.00892	2.77994	-3.18834	2.89144	A_23_P306610	NM_001040105	MUC17
A_23_P8108	8.76e-07	1.16e-08	7.53841	9.87253	2.89127	A_23_P8108
A_23_P158725	0.000157	1.41e-05	5.09477	2.95633	2.88809	A_23_P158725	NM_001042422	SLC16A3
A_33_P3321293	1.51e-05	6.7e-07	6.12889	5.91982	2.88333	A_33_P3321293	NM_178229	IQGAP3
A_24_P383901	0.000251	2.55e-05	4.89259	2.37985	2.87169	A_24_P383901
A_23_P153571	0.00731	0.00171	3.41644	-1.64781	2.85607	A_23_P153571	NM_001002915	IGFL2
A_33_P3319870	0.000517	6.38e-05	4.57944	1.49374	2.85418	A_33_P3319870	NM_001191323	GREM1
A_23_P18452	0.000906	0.000129	4.33652	0.81456	2.84852	A_23_P18452	NM_002416	CXCL9
A_33_P3263319	0.00638	0.00144	3.47799	-1.49041	2.84715	A_33_P3263319
A_23_P374082	7.85e-06	2.74e-07	6.43515	6.7922	2.83908	A_23_P374082	NM_033274	ADAM19
A_23_P254507	3.88e-05	2.33e-06	5.70463	4.70466	2.8342	A_23_P254507	NM_139211	HOPX
A_23_P206022	0.000113	9.17e-06	5.24008	3.37209	2.83072	A_23_P206022	NM_001004439	ITGA11
A_23_P35564	1.53e-08	7.37e-12	10.3339	17.0083	2.81842	A_23_P35564	NM_015490	SEC31B
A_23_P53193	2.92e-07	2.04e-09	8.16606	11.5661	2.8183	A_23_P53193	NM_206927	SYTL2
A_33_P3293049	6.93e-05	4.93e-06	5.45052	3.97543	2.81664	A_33_P3293049	NM_002122	HLA-DQA1
A_23_P3312	9.69e-06	3.71e-07	6.33154	6.49769	2.80948	A_23_P3312	NM_005545	ISLR
A_24_P852756	8.38e-06	3.02e-07	6.40157	6.69682	2.80559	A_24_P852756	NM_020056	HLA-DQA2
A_23_P31064	1.93e-05	9.34e-07	6.01584	5.59659	2.79838	A_23_P31064	NM_015529	MOXD1
A_33_P3236881	5.21e-07	5.41e-09	7.81281	10.6189	2.79156	A_33_P3236881	NM_001204088	C1orf151-NBL1
A_23_P134426	1.2e-05	4.94e-07	6.23344	6.21822	2.79111	A_23_P134426	NM_001005340	GPNMB
A_33_P3213645	0.00149	0.000239	4.12221	0.22333	2.78784	A_33_P3213645	NM_033266	ERN2
A_24_P96403	3.03e-06	7.36e-08	6.88942	8.07424	2.77724	A_24_P96403	NM_001001890	RUNX1
A_33_P3296333	1.05e-05	4.14e-07	6.2934	6.38911	2.77489	A_33_P3296333	NM_001144058	NTM
A_23_P128974	5.48e-06	1.69e-07	6.60131	7.26302	2.77276	A_23_P128974	NM_006399	BATF
A_33_P3258346	5.74e-06	1.79e-07	6.58131	7.20645	2.76686	A_33_P3258346	NM_017523	XAF1
A_23_P160968	0.00187	0.000314	4.02584	-0.03961	2.76282	A_23_P160968	NM_018891	LAMC2
A_23_P398566	0.00118	0.000179	4.22284	0.49989	2.76219	A_23_P398566	NM_173200	NR4A3
A_33_P3382924	6.61e-07	7.67e-09	7.68739	10.2789	2.75799	A_33_P3382924	NM_003118	SPARC
A_23_P52017	5.18e-06	1.56e-07	6.6299	7.34381	2.75206	A_23_P52017	NM_018136	ASPM
A_33_P3260614	1.86e-06	3.66e-08	7.1335	8.75566	2.75124	A_33_P3260614	NM_004573	PLCB2
A_33_P3231953	0.0001	7.87e-06	5.2919	3.52056	2.74979	A_33_P3231953	NM_004370	COL12A1
A_33_P3355503	0.000226	2.24e-05	4.9371	2.50651	2.74834	A_33_P3355503	NM_005250	FOXL1
A_33_P3364741	1.55e-06	2.72e-08	7.2381	9.04587	2.74598	A_33_P3364741	NM_006039	MRC2
A_33_P3313283	4.47e-05	2.82e-06	5.64023	4.51985	2.74111	A_33_P3313283	NM_153221	CILP2
A_23_P571	0.000187	1.76e-05	5.0194	2.7411	2.7357	A_23_P571	NM_006516	SLC2A1
A_23_P431388	0.000272	2.83e-05	4.8569	2.27837	2.73145	A_23_P431388	NM_144569	SPOCD1
A_23_P210465	0.0144	0.00396	3.09882	-2.43794	2.72722	A_23_P210465	NM_002638	PI3
A_23_P154605	1.75e-05	8.18e-07	6.0608	5.72521	2.7234	A_23_P154605	NM_018837	SULF2
A_23_P13822	1.01e-05	3.9e-07	6.31384	6.4473	2.71044	A_23_P13822	NM_018423	STYK1
A_24_P382319	4e-05	2.43e-06	5.69028	4.66349	2.70477	A_24_P382319	NM_001712	CEACAM1
A_33_P3242793	0.000713	9.56e-05	4.43996	1.10272	2.70347	A_33_P3242793	XR_108341	C1orf81
A_23_P216429	4.75e-06	1.37e-07	6.67512	7.47149	2.70136	A_23_P216429	NM_017680	ASPN
A_23_P106194	2.63e-06	6.06e-08	6.95725	8.26416	2.69811	A_23_P106194	NM_005252	FOS
A_33_P3422298	0.00727	0.00169	3.41954	-1.63992	2.69574	A_33_P3422298
A_23_P88865	2.96e-06	7.14e-08	6.90003	8.10399	2.69288	A_23_P88865	NM_144601	CMTM3
A_24_P208825	0.00358	0.000702	3.73984	-0.80731	2.68806	A_24_P208825	NM_018406	MUC4
A_33_P3251412	0.00622	0.0014	3.48902	-1.46206	2.6836	A_33_P3251412
A_33_P3807062	1.7e-05	7.91e-07	6.07246	5.75855	2.68097	A_33_P3807062	NM_018410	HJURP
A_23_P218126	0.0105	0.00267	3.24955	-2.06782	2.68044	A_23_P218126	BC024289
A_23_P151851	0.0109	0.00282	3.22879	-2.11932	2.67892	A_23_P151851	NM_014080	DUOX2
A_23_P58082	9.81e-06	3.77e-07	6.32575	6.48121	2.6781	A_23_P58082	NM_199511	CCDC80
A_23_P89780	0.00263	0.000479	3.87652	-0.44294	2.67713	A_23_P89780	NM_198129	LAMA3
A_23_P58251	2.24e-06	4.73e-08	7.0441	8.50672	2.67429	A_23_P58251	NM_001014448	CPZ
A_24_P211565	7.11e-06	2.39e-07	6.48262	6.9269	2.66936	A_24_P211565	NM_031910	C1QTNF6
A_23_P401606	5.49e-06	1.69e-07	6.60084	7.26167	2.66455	A_23_P401606	NM_005711	EDIL3
A_33_P3222380	0.000223	2.2e-05	4.94363	2.5251	2.66191	A_33_P3222380	NM_138420	AHNAK2
A_24_P237175	0.0028	0.000518	3.84864	-0.51766	2.6584	A_24_P237175	NM_001322	CST2
A_33_P3768930	0.00905	0.00223	3.31735	-1.89842	2.65677	A_33_P3768930
A_23_P207564	5.56e-05	3.71e-06	5.54737	4.25334	2.65609	A_23_P207564	NM_002984	CCL4
A_24_P109214	0.00558	0.00122	3.54025	-1.3299	2.65434	A_24_P109214	NM_001645	APOC1
A_23_P7636	4.72e-06	1.35e-07	6.67799	7.47959	2.65226	A_23_P7636	NM_004219	PTTG1
A_23_P38537	0.00396	0.000796	3.6948	-0.92625	2.65029	A_23_P38537	NM_005557	KRT16
A_23_P15101	0.00125	0.000192	4.19841	0.43258	2.64815	A_23_P15101	NM_024780	TMC5
A_23_P214267	0.000709	9.49e-05	4.44281	1.11069	2.64785	A_23_P214267	NM_153840	GPR110
A_33_P3335177	6.39e-06	2.07e-07	6.53183	7.06639	2.64603	A_33_P3335177	NM_003014	SFRP4
A_23_P213102	4.92e-07	4.94e-09	7.84535	10.7068	2.63994	A_23_P213102	NM_016081	PALLD
A_23_P48740	0.000192	1.83e-05	5.00642	2.70408	2.63498	A_23_P48740	NM_013989	DIO2
A_24_P365975	6.4e-05	4.43e-06	5.48691	4.07986	2.63441	A_24_P365975	NM_005202	COL8A2
A_33_P3420466	0.000959	0.000138	4.31221	0.7471	2.6322	A_33_P3420466	NM_002381	MATN3
A_33_P3292886	0.0401	0.0143	2.58824	-3.61541	2.63062	A_33_P3292886	NM_005554	KRT6A
A_33_P3238166	2.35e-06	5.09e-08	7.01789	8.43362	2.63053	A_33_P3238166	NM_012293	PXDN
CUST_22285_PI427704219	4.52e-07	4.24e-09	7.90067	10.8559	2.62892	CUST_22285_PI427704219
A_33_P3846653	0.00435	0.000895	3.65238	-1.03775	2.6238	A_33_P3846653	NR_036685	KRT19P2
A_23_P50108	2e-06	4.05e-08	7.09797	8.65683	2.62282	A_23_P50108	NM_006101	NDC80
A_23_P19663	1.85e-07	8.94e-10	8.47076	12.3702	2.62019	A_23_P19663	NM_001901	CTGF
A_23_P214080	1.52e-06	2.65e-08	7.24677	9.06986	2.61734	A_23_P214080	NM_001964	EGR1
A_24_P58673	0.0315	0.0105	2.71593	-3.33307	2.6132	A_24_P58673	NM_032044	REG4
A_33_P3259393	3.27e-05	1.86e-06	5.78115	4.92419	2.60821	A_33_P3259393	NM_178232	HAPLN3
A_32_P351968	2.3e-06	4.93e-08	7.0295	8.46601	2.60302	A_32_P351968	NM_002118	HLA-DMB
A_23_P369343	0.0288	0.00936	2.76087	-3.23168	2.60195	A_23_P369343	NM_144505	KLK8
A_23_P47148	0.000159	1.43e-05	5.08965	2.9417	2.59944	A_23_P47148	NM_016931	NOX4
A_33_P3268622	0.0313	0.0104	2.71821	-3.32796	2.59929	A_33_P3268622	NM_003695	LY6D
A_23_P251043	6.91e-05	4.9e-06	5.45285	3.98211	2.59544	A_23_P251043	NM_024893	SYNDIG1
A_23_P256312	0.000517	6.37e-05	4.57978	1.4947	2.59425	A_23_P256312	NM_002447	MST1R
A_33_P3395675	0.0062	0.00139	3.49093	-1.45716	2.58697	A_33_P3395675
A_23_P132378	4.06e-05	2.48e-06	5.68375	4.64476	2.58695	A_23_P132378	NM_014246	CELSR1
A_33_P3330109	1.4e-05	6.07e-07	6.1625	6.0158	2.57913	A_33_P3330109	NM_001243042	HLA-C
A_23_P105251	1.85e-05	8.81e-07	6.03556	5.65303	2.57317	A_23_P105251	NM_005269	GLI1
A_33_P3226154	0.00323	0.000619	3.78504	-0.68735	2.57006	A_33_P3226154
A_23_P150316	0.00203	0.000347	3.99057	-0.13535	2.56972	A_23_P150316	NM_002426	MMP12
A_33_P3379039	0.0114	0.00297	3.20834	-2.16992	2.56884	A_33_P3379039	NM_001178126	IGLL5
A_33_P3342081	1.13e-06	1.73e-08	7.39725	9.48519	2.56563	A_33_P3342081	NM_001198	PRDM1
A_23_P156327	4.73e-05	3.03e-06	5.61548	4.44882	2.56393	A_23_P156327	NM_000358	TGFBI
A_23_P45871	0.000506	6.21e-05	4.58883	1.52015	2.56176	A_23_P45871	NM_006820	IFI44L
A_23_P93641	0.0245	0.00765	2.84157	-3.04704	2.55527	A_23_P93641	NM_020299	AKR1B10
A_33_P3260654	0.000138	1.19e-05	5.15286	3.12244	2.55499	A_33_P3260654
A_23_P34788	1.8e-05	8.48e-07	6.04872	5.69067	2.55295	A_23_P34788	NM_006845	KIF2C
A_23_P76488	4.15e-07	3.64e-09	7.95625	11.0054	2.55019	A_23_P76488	NM_001423	EMP1
A_23_P29684	0.000184	1.72e-05	5.02635	2.76096	2.54835	A_23_P29684	NM_015873	VILL
A_24_P353905	1.54e-05	6.88e-07	6.11972	5.89365	2.54525	A_24_P353905	NM_032348	MXRA8
A_23_P208788	0.00583	0.00129	3.51973	-1.38295	2.5443	A_23_P208788	NM_033520	C19orf33
A_23_P54968	0.0021	0.000364	3.97413	-0.17988	2.54324	A_23_P54968	NM_018414	ST6GALNAC1
A_33_P3270863	0.00414	0.000842	3.67466	-0.97926	2.54188	A_33_P3270863	NM_000379	XDH
A_23_P63390	1.69e-05	7.79e-07	6.07767	5.77344	2.54126	A_23_P63390	NM_001017986	FCGR1B
A_33_P3327642	0.000288	3.05e-05	4.83148	2.20617	2.52949	A_33_P3327642	NM_001039775	AIM1L
A_23_P49155	0.00207	0.000357	3.98071	-0.16207	2.5264	A_23_P49155	NM_001793	CDH3
A_23_P74290	0.000157	1.4e-05	5.09714	2.96312	2.52531	A_23_P74290	NM_052942	GBP5
A_33_P3337609	0.00894	0.00219	3.3231	-1.88396	2.51778	A_33_P3337609
A_23_P258769	9.1e-06	3.39e-07	6.36194	6.58417	2.51567	A_23_P258769	NM_002121	HLA-DPB1
A_33_P3338698	0.0099	0.00249	3.27522	-2.00387	2.51501	A_33_P3338698	NM_002181	IHH
A_33_P3379947	1.18e-05	4.82e-07	6.24121	6.24038	2.51473	A_33_P3379947	NM_005514	HLA-B
A_24_P236799	1.59e-05	7.16e-07	6.10646	5.85575	2.51052	A_24_P236799	NM_006868	RAB31
A_23_P6535	0.00174	0.000289	4.05574	0.04174	2.51039	A_23_P6535	NM_138433	KLHDC7B
A_23_P213562	5.21e-06	1.57e-07	6.62706	7.33579	2.50975	A_23_P213562	NM_001992	F2R
CUST_16364_PI427704219	0.0026	0.000473	3.88132	-0.43007	2.50915	CUST_16364_PI427704219
A_32_P159192	0.00744	0.00175	3.40767	-1.67013	2.5067	A_32_P159192
A_24_P322771	0.0904	0.0397	2.142	-4.52793	2.50667	A_24_P322771	NM_003225	TFF1
A_23_P331928	3.89e-05	2.35e-06	5.70266	4.69903	2.50339	A_23_P331928	NM_133493	CD109
A_23_P203888	2.31e-05	1.19e-06	5.93393	5.3621	2.50311	A_23_P203888	NM_002429	MMP19
A_23_P76249	0.016	0.00451	3.04942	-2.5572	2.5027	A_23_P76249	NM_005555	KRT6B
A_33_P3271455	2.53e-06	5.73e-08	6.97655	8.31815	2.50228	A_33_P3271455	NM_012293	PXDN
A_23_P10542	2.73e-05	1.47e-06	5.8604	5.15142	2.49933	A_23_P10542	NM_053044	HTRA3
A_23_P379034	0.00194	0.00033	4.00873	-0.08611	2.49717	A_23_P379034	NM_025045	BAIAP2L2
A_23_P138725	7.83e-07	9.86e-09	7.59775	10.0347	2.49091	A_23_P138725	NM_031484	MARVELD1
A_33_P3421351	9.85e-06	3.79e-07	6.32386	6.47582	2.48994	A_33_P3421351		TRAF3IP3
A_23_P35456	1.52e-07	6.68e-10	8.57887	12.6525	2.48977	A_23_P35456	NM_014631	SH3PXD2A
A_24_P129341	0.0299	0.00983	2.74064	-3.27745	2.4873	A_24_P129341	NM_020299	AKR1B10
A_23_P23074	3.16e-05	1.78e-06	5.79661	4.96853	2.48679	A_23_P23074	NM_006417	IFI44
A_23_P154217	0.00118	0.000179	4.2229	0.50005	2.48515	A_23_P154217	NM_000888	ITGB6
CUST_9219_PI427704219	1.31e-05	5.56e-07	6.19286	6.10248	2.48139	CUST_9219_PI427704219
A_23_P26024	0.000906	0.000129	4.33672	0.81513	2.47994	A_23_P26024	NM_032413	C15orf48
A_23_P390068	0.000202	1.95e-05	4.98456	2.64174	2.47959	A_23_P390068	NM_173481	C19orf21
A_23_P126844	0.000187	1.76e-05	5.01816	2.73759	2.4788	A_23_P126844	NM_148965	TNFRSF25
A_23_P3911	4.63e-06	1.31e-07	6.68822	7.50845	2.47809	A_23_P3911	NM_020405	PLXDC1
A_23_P60599	0.0109	0.00282	3.22889	-2.11909	2.47608	A_23_P60599	NM_001072	UGT1A6
A_33_P3268343	7.12e-06	2.39e-07	6.48142	6.9235	2.47568	A_33_P3268343	NM_001029891	PGAM4
A_23_P19510	6.51e-05	4.54e-06	5.47888	4.0568	2.47564	A_23_P19510	NM_001198858	HLA-DQB2
CUST_12886_PI427704219	3.25e-05	1.84e-06	5.78468	4.9343	2.47294	CUST_12886_PI427704219
A_33_P3216467	0.00162	0.000263	4.08766	0.12883	2.46753	A_33_P3216467	NM_017708	FAM83E
A_24_P827037	0.00122	0.000186	4.2094	0.46284	2.46516	A_24_P827037	NM_130830	LRRC15
A_24_P357847	0.00874	0.00213	3.33374	-1.85721	2.46373	A_24_P357847		LOC100510044
A_23_P30913	1.29e-06	2.08e-08	7.33225	9.3061	2.46283	A_23_P30913	NM_033554	HLA-DPA1
A_33_P3272231	0.000174	1.61e-05	5.0499	2.82817	2.46219	A_33_P3272231	NM_001136493	MFSD2A
A_23_P145096	0.000322	3.51e-05	4.78335	2.06963	2.45988	A_23_P145096	NM_005084	PLA2G7
A_23_P59452	0.00125	0.000192	4.19805	0.43158	2.45896	A_23_P59452	NM_001091	ABP1
A_23_P31407	0.027	0.00865	2.79239	-3.15995	2.45816	A_23_P31407	NM_006408	AGR2
A_24_P381604	1.89e-05	9.06e-07	6.02621	5.62629	2.45799	A_24_P381604	NM_021999	ITM2B
A_23_P77529	0.00381	0.000758	3.71237	-0.87993	2.45745	A_23_P77529	NM_005823	MSLN
A_23_P56559	0.000334	3.69e-05	4.76701	2.02332	2.45717	A_23_P56559	NM_005771	DHRS9
A_23_P145874	1.84e-05	8.76e-07	6.03735	5.65815	2.45656	A_23_P145874	NM_152703	SAMD9L
A_33_P3388391	0.0155	0.00434	3.06355	-2.5232	2.45015	A_33_P3388391	NM_153212	GJB4
A_24_P144499	0.000126	1.06e-05	5.1913	3.2324	2.44831	A_24_P144499	NM_178230	PPIAL4A
A_33_P3376821	2.63e-05	1.4e-06	5.87838	5.20295	2.44224	A_33_P3376821	NM_006144	GZMA
A_23_P94782	0.000419	4.91e-05	4.66881	1.74557	2.44115	A_23_P94782	NM_001143962	CAPN8
CUST_9088_PI427704219	2.77e-06	6.54e-08	6.93088	8.1904	2.4357	CUST_9088_PI427704219
A_23_P354387	6.4e-06	2.08e-07	6.53055	7.06276	2.43542	A_23_P354387	NM_013451	MYOF
A_33_P3405424	0.000969	0.00014	4.30765	0.73443	2.43499	A_33_P3405424	NM_172374	IL4I1
A_23_P135061	5.34e-05	3.52e-06	5.56466	4.30298	2.4344	A_23_P135061	NM_003389	CORO2A
A_32_P4595	1.01e-07	3.1e-10	8.8668	13.3967	2.42888	A_32_P4595	NM_000337	SGCD
A_23_P328545	0.0203	0.00604	2.93526	-2.82871	2.42746	A_23_P328545	NM_014211	GABRP
A_23_P90419	1.06e-06	1.57e-08	7.43288	9.58318	2.42732	A_23_P90419	NM_025245	PBX4
A_23_P45365	1.37e-06	2.29e-08	7.29921	9.21489	2.42485	A_23_P45365	NM_033380	COL4A5
A_23_P211561	7.33e-05	5.31e-06	5.42539	3.90335	2.42124	A_23_P211561	NM_152513	MEI1
A_33_P3216570	0.000683	9.06e-05	4.45869	1.15508	2.41998	A_33_P3216570		MUC5AC
A_33_P3283833	0.000286	3.01e-05	4.8357	2.21817	2.41983	A_33_P3283833	NM_004118	FOXS1
A_23_P320578	6.72e-05	4.71e-06	5.46592	4.01963	2.41845	A_23_P320578	NM_002928	RGS16
A_33_P3441639	1.48e-07	6.4e-10	8.59492	12.6943	2.41427	A_33_P3441639	XR_109210	LOC145694
A_23_P77493	3.64e-05	2.14e-06	5.73314	4.78645	2.41398	A_23_P77493	NM_006086	TUBB3
A_24_P65941	1.47e-05	6.48e-07	6.14064	5.95338	2.41391	A_24_P65941	NR_026812	C21orf96
A_33_P3590259	0.0139	0.00378	3.11723	-2.39323	2.41265	A_33_P3590259	NM_004887	CXCL14
A_33_P3401243	1.64e-05	7.47e-07	6.09176	5.81373	2.41173	A_33_P3401243	NM_015441	OLFML2B
A_23_P39056	0.00671	0.00154	3.45509	-1.54911	2.41107	A_23_P39056	NM_005046	KLK7
A_33_P3273884	0.000393	4.51e-05	4.69798	1.82798	2.40941	A_33_P3273884	NM_002122	HLA-DQA1
A_24_P854492	8.44e-06	3.05e-07	6.39832	6.68759	2.40904	A_24_P854492	NR_003491	MIAT
A_33_P3411075	1.79e-05	8.41e-07	6.05157	5.69883	2.40813	A_33_P3411075	NM_003088	FSCN1
A_33_P3379962	1.45e-06	2.46e-08	7.2738	9.14464	2.40565	A_33_P3379962	NM_002116	HLA-A
A_24_P34155	8.15e-06	2.91e-07	6.41405	6.73229	2.40358	A_24_P34155	NM_001122607	RUNX1
A_23_P79978	2.28e-06	4.83e-08	7.03617	8.48462	2.40141	A_23_P79978	NM_020689	SLC24A3
A_33_P3267799	4.37e-05	2.74e-06	5.6502	4.54846	2.40058	A_33_P3267799	NM_006847	LILRB4
A_33_P3270776	2.84e-05	1.55e-06	5.84371	5.10358	2.39803	A_33_P3270776	NM_053044	HTRA3
A_24_P192914	1.17e-05	4.77e-07	6.245	6.2512	2.39644	A_24_P192914	NM_153206	AMICA1
A_33_P3789693	1.01e-06	1.45e-08	7.46077	9.65978	2.39576	A_33_P3789693	XR_108934	MGC24103
A_23_P819	0.000713	9.55e-05	4.44065	1.10467	2.39299	A_23_P819	NM_005101	ISG15
A_23_P114740	3.96e-07	3.36e-09	7.98491	11.0823	2.39267	A_23_P114740	NM_000186	CFH
A_23_P432947	0.000992	0.000144	4.29752	0.70636	2.3924	A_23_P432947	NM_013372	GREM1
CUST_20790_PI427704219	7.33e-05	5.3e-06	5.42594	3.90492	2.38989	CUST_20790_PI427704219
A_32_P200238	0.0206	0.00617	2.92645	-2.8494	2.38912	A_32_P200238	NR_015379	UCA1
A_24_P208345	6.97e-05	4.96e-06	5.44836	3.96924	2.38576	A_24_P208345	NM_033102	SLC45A3
A_23_P17065	0.00109	0.000162	4.25753	0.59566	2.38145	A_23_P17065	NM_004591	CCL20
A_33_P3354607	9.96e-05	7.83e-06	5.2939	3.52628	2.37973	A_33_P3354607	NM_002984	CCL4
A_23_P359214	0.000629	8.15e-05	4.49517	1.25717	2.37951	A_23_P359214	NR_033957	LOC643650
A_32_P209960	4.43e-05	2.79e-06	5.64431	4.53157	2.37577	A_32_P209960	NM_000246	CIITA
A_23_P421423	2.97e-05	1.64e-06	5.82391	5.04681	2.36927	A_23_P421423	NM_006291	TNFAIP2
A_33_P3379939	9.79e-06	3.76e-07	6.32648	6.48329	2.36655	A_33_P3379939	NM_018950	HLA-F
A_23_P1962	0.000499	6.1e-05	4.59445	1.53598	2.36299	A_23_P1962	NM_004585	RARRES3
A_32_P148122	0.0191	0.0056	2.96505	-2.75842	2.3593	A_32_P148122
A_23_P31073	0.00564	0.00124	3.53443	-1.34496	2.35848	A_23_P31073	NM_005375	MYB
A_24_P288836	0.000266	2.74e-05	4.86779	2.30932	2.35816	A_24_P288836	NR_001435	HLA-DPB2
A_24_P943393	1.16e-06	1.8e-08	7.38284	9.44555	2.34986	A_24_P943393	NM_001620	AHNAK
A_23_P91850	0.00472	0.00099	3.61599	-1.13298	2.34982	A_23_P91850	NM_144717	IL20RB
A_24_P303524	7.78e-07	9.7e-09	7.60355	10.0505	2.3497	A_24_P303524	NM_182924	MICALL2
CUST_22796_PI427704219	4.14e-05	2.55e-06	5.67482	4.61913	2.34902	CUST_22796_PI427704219
A_24_P184445	5.12e-06	1.52e-07	6.63708	7.3641	2.34604	A_24_P184445	NM_002429	MMP19
A_24_P228302	0.00623	0.0014	3.48827	-1.464	2.34422	A_24_P228302	NM_006890	CEACAM7
A_33_P3359900	4.5e-07	4.2e-09	7.90445	10.8661	2.34264	A_33_P3359900	NM_198449	EMB
A_32_P133072	3.19e-05	1.8e-06	5.79226	4.95604	2.34003	A_32_P133072	NM_006108	SPON1
A_23_P138194	5.46e-05	3.62e-06	5.55503	4.27533	2.33438	A_23_P138194	NM_000433	NCF2
A_23_P86599	0.0833	0.0357	2.1899	-4.43594	2.33328	A_23_P86599	NM_007329	DMBT1
A_33_P3424754	0.0162	0.00456	3.04487	-2.56814	2.33196	A_33_P3424754
A_33_P3402868	0.000124	1.04e-05	5.19887	3.25409	2.32971	A_33_P3402868	NM_000836	GRIN2D
A_23_P252541	6.77e-07	7.93e-09	7.67551	10.2466	2.32742	A_23_P252541	NM_177403	RAB7B
A_23_P17420	0.00187	0.000315	4.02432	-0.04376	2.32659	A_23_P17420	NM_003657	BCAS1
A_24_P275073	1.16e-05	4.75e-07	6.24672	6.25609	2.32459	A_24_P275073	NM_139155	ADAMTS14
A_33_P3263890	3.3e-05	1.88e-06	5.77757	4.9139	2.32255	A_33_P3263890	NM_006902	PRRX1
A_33_P3255824	0.000104	8.3e-06	5.27391	3.469	2.32201	A_33_P3255824
CUST_4973_PI427704219	1.61e-08	1.04e-11	10.1942	16.6775	2.32172	CUST_4973_PI427704219
A_23_P256473	1.37e-05	5.91e-07	6.17183	6.04244	2.31848	A_23_P256473	NM_006379	SEMA3C
A_24_P80204	0.00128	0.000198	4.18792	0.40369	2.31743	A_24_P80204	NM_005434	MALL
A_23_P89509	7.78e-07	9.72e-09	7.60267	10.0481	2.31471	A_23_P89509	NM_006461	SPAG5
A_33_P3304696	0.0359	0.0124	2.64757	-3.4853	2.31466	A_33_P3304696
A_33_P3247042	6.23e-05	4.28e-06	5.49864	4.1135	2.31164	A_33_P3247042	NM_002030	FPR3
A_33_P3354451	0.00599	0.00134	3.50658	-1.41686	2.3116	A_33_P3354451	NM_007028	TRIM31
A_33_P3387831	8.41e-05	6.32e-06	5.36625	3.73371	2.31095	A_33_P3387831	NM_024053	CENPM
CUST_4870_PI427704219	6.91e-05	4.9e-06	5.45308	3.98277	2.31043	CUST_4870_PI427704219
A_23_P43810	4.12e-06	1.12e-07	6.74427	7.66642	2.30744	A_23_P43810	NM_206943	LTBP1
A_24_P183150	0.000448	5.34e-05	4.64049	1.66567	2.30706	A_24_P183150	NM_002090	CXCL3
A_23_P42811	0.00385	0.000768	3.70786	-0.89183	2.30609	A_23_P42811	NM_176813	AGR3
A_23_P307536	0.000306	3.29e-05	4.80586	2.13345	2.30496	A_23_P307536		SH3D21
A_23_P372467	2.74e-08	3.11e-11	9.75534	15.6204	2.30427	A_23_P372467	NM_152392	AHSA2
A_24_P183128	0.00229	0.000406	3.93547	-0.28436	2.30289	A_24_P183128	NM_016619	PLAC8
A_24_P626951	0.0138	0.00376	3.11903	-2.38886	2.30048	A_24_P626951
A_23_P70007	3.93e-06	1.05e-07	6.76517	7.72525	2.29789	A_23_P70007	NM_012484	HMMR
CUST_20810_PI427704219	0.000103	8.18e-06	5.27908	3.48382	2.29691	CUST_20810_PI427704219
A_33_P3290394	0.000526	6.51e-05	4.57214	1.4732	2.29629	A_33_P3290394	NM_000206	IL2RG
A_23_P71727	0.000126	1.06e-05	5.19015	3.22912	2.29526	A_23_P71727	NM_001827	CKS2
A_24_P917819	0.00314	0.000597	3.79824	-0.65223	2.29236	A_24_P917819	NR_026916	ANKRD30BP2
A_23_P34126	1.83e-05	8.71e-07	6.03946	5.66418	2.29223	A_23_P34126	NM_001711	BGN
A_33_P3223592	0.00211	0.000365	3.97262	-0.18397	2.29033	A_33_P3223592	NM_000041	APOE
A_23_P148584	3.95e-07	3.35e-09	7.98656	11.0867	2.28615	A_23_P148584	NM_144658	DOCK11
A_23_P74088	6.09e-06	1.94e-07	6.55396	7.12905	2.28405	A_23_P74088	NM_006983	MMP23B
A_23_P94800	0.00155	0.00025	4.10598	0.17891	2.27962	A_23_P94800	NM_002961	S100A4
A_33_P3235876	0.00766	0.00181	3.39432	-1.70405	2.27857	A_33_P3235876
A_33_P3424489	0.0192	0.00563	2.9628	-2.76374	2.27096	A_33_P3424489
A_33_P3382324	0.000104	8.26e-06	5.27566	3.474	2.27065	A_33_P3382324	NM_012217	TPSD1
A_24_P311926	1.32e-05	5.65e-07	6.18743	6.08699	2.26906	A_24_P311926	NM_002127	HLA-G
A_33_P3305758	0.00018	1.68e-05	5.03503	2.78573	2.26546	A_33_P3305758	NM_001747	CAPG
A_23_P58676	0.00238	0.000424	3.91971	-0.32683	2.2651	A_23_P58676	NM_001204375	NPR3
CUST_14720_PI427704219	0.0253	0.00797	2.82515	-3.08485	2.26343	CUST_14720_PI427704219
CUST_8314_PI427704219	0.00177	0.000295	4.04767	0.01978	2.26134	CUST_8314_PI427704219
A_33_P3221999	0.000172	1.58e-05	5.05511	2.84305	2.25972	A_33_P3221999	NM_001165958	GSDMB
CUST_13335_PI427704219	3.37e-06	8.45e-08	6.84156	7.93996	2.25914	CUST_13335_PI427704219
A_33_P3227443	2.78e-05	1.51e-06	5.85298	5.13014	2.25896	A_33_P3227443	NM_175900	C16orf54
A_24_P353638	0.000657	8.61e-05	4.47602	1.20356	2.25753	A_24_P353638	NM_021181	SLAMF7
A_23_P161076	9.35e-05	7.21e-06	5.32199	3.60679	2.25701	A_23_P161076	NM_001767	CD2
A_33_P3280094	5.3e-06	1.61e-07	6.61761	7.30908	2.25581	A_33_P3280094	NM_024036	LRFN4
A_33_P3340342	2.28e-05	1.16e-06	5.94103	5.38244	2.25548	A_33_P3340342	NM_144601	CMTM3
CUST_19327_PI427704219	8.24e-06	2.96e-07	6.40885	6.71751	2.25382	CUST_19327_PI427704219
A_24_P370472	1.14e-05	4.61e-07	6.25651	6.28399	2.25204	A_24_P370472	NM_021983	HLA-DRB4
A_23_P44112	2.22e-07	1.26e-09	8.34456	12.0386	2.25006	A_23_P44112	NM_014387	LAT
A_23_P312132	7.04e-05	5.03e-06	5.44361	3.9556	2.24879	A_23_P312132	NM_000887	ITGAX
A_33_P3228558	7.21e-06	2.45e-07	6.47341	6.90079	2.24805	A_33_P3228558	NM_199282	ARHGAP27
A_23_P61371	2.78e-06	6.56e-08	6.92971	8.18709	2.24751	A_23_P61371	NM_198282	TMEM173
A_23_P21800	0.0263	0.00834	2.80714	-3.12621	2.24681	A_23_P21800
CUST_15889_PI427704219	0.0261	0.00828	2.81019	-3.11922	2.2466	CUST_15889_PI427704219
A_23_P17663	0.000193	1.83e-05	5.00535	2.70102	2.24457	A_23_P17663	NM_002462	MX1
A_33_P3327617	5.24e-05	3.44e-06	5.57275	4.32619	2.24246	A_33_P3327617	NM_201563	FCGR2C
A_23_P115064	0.000209	2.03e-05	4.97087	2.60273	2.24213	A_23_P115064	NM_001878	CRABP2
A_32_P356316	1.34e-05	5.72e-07	6.18294	6.07416	2.24206	A_32_P356316	NM_002119	HLA-DOA
A_33_P3857239	0.0101	0.00257	3.26411	-2.03157	2.23877	A_33_P3857239	NR_033415	KRT42P
A_24_P125335	0.000963	0.000139	4.31067	0.74281	2.2386	A_24_P125335	NM_005408	CCL13
A_23_P323761	3.5e-05	2.04e-06	5.75047	4.83619	2.23426	A_23_P323761	NM_025228	TRAF3IP3
A_33_P3331193	0.0113	0.00292	3.21554	-2.15212	2.23212	A_33_P3331193
A_24_P142118	0.000113	9.2e-06	5.2392	3.36957	2.23169	A_24_P142118	NM_003246	THBS1
A_23_P144896	2.8e-05	1.52e-06	5.84942	5.11995	2.22823	A_23_P144896	NM_005451	PDLIM7
A_33_P3319502	0.000158	1.42e-05	5.09255	2.95001	2.22598	A_33_P3319502
A_24_P212024	0.0181	0.00523	2.9918	-2.69496	2.2184	A_24_P212024
A_23_P150053	6.38e-05	4.41e-06	5.48873	4.08506	2.21799	A_23_P150053	NM_001613	ACTA2
A_33_P3304538	9.38e-07	1.3e-08	7.498	9.7619	2.2167	A_33_P3304538	NM_207396	RNF207
A_33_P3374205	7.65e-05	5.61e-06	5.40712	3.85093	2.21662	A_33_P3374205	NM_002417	MKI67
A_24_P288890	6.43e-05	4.46e-06	5.48453	4.07301	2.21584	A_24_P288890	NM_181709	FAM101A
A_24_P605563	0.0259	0.00819	2.81419	-3.11004	2.21566	A_24_P605563
A_33_P3279861	0.0105	0.00267	3.2497	-2.06745	2.21539	A_33_P3279861
A_33_P3364959	0.0339	0.0115	2.6765	-3.42118	2.21331	A_33_P3364959
CUST_16312_PI427704219	4.33e-07	3.89e-09	7.93223	10.9408	2.21204	CUST_16312_PI427704219
A_24_P28722	0.0011	0.000165	4.25056	0.57643	2.21096	A_24_P28722	NM_080657	RSAD2
CUST_1962_PI427704219	1.15e-05	4.65e-07	6.25407	6.27705	2.20827	CUST_1962_PI427704219
A_33_P3251205	0.00895	0.0022	3.32255	-1.88536	2.2074	A_33_P3251205
A_33_P3354464	3.69e-05	2.19e-06	5.72626	4.76672	2.207	A_33_P3354464	NM_005576	LOXL1
CUST_20339_PI427704219	5.41e-05	3.58e-06	5.55884	4.28628	2.20526	CUST_20339_PI427704219
A_23_P416468	3.23e-06	8.02e-08	6.85964	7.99071	2.20444	A_23_P416468	NM_025049	PIF1
A_33_P3323722	1.9e-05	9.12e-07	6.02363	5.61889	2.20235	A_33_P3323722	NM_005737	ARL4C
A_23_P30126	0.00909	0.00224	3.31469	-1.9051	2.20178	A_23_P30126	NM_005130	FGFBP1
A_33_P3362326	1.04e-07	3.36e-10	8.83639	13.3187	2.20121	A_33_P3362326	CR936682	FHL2
CUST_20146_PI427704219	0.000107	8.62e-06	5.26137	3.43308	2.2009	CUST_20146_PI427704219
A_33_P3358898	2.4e-06	5.27e-08	7.00621	8.40099	2.20084	A_33_P3358898	NM_001144950	SSC5D
A_23_P166400	2.3e-08	2.3e-11	9.87548	15.9125	2.20056	A_23_P166400	NM_001007279	RASL10A
A_24_P15388	0.016	0.0045	3.0503	-2.55509	2.20053	A_24_P15388
A_33_P3396139	5.19e-05	3.4e-06	5.57687	4.33803	2.19936	A_33_P3396139	NM_005214	CTLA4
A_33_P3399571	0.00158	0.000256	4.09729	0.15515	2.19762	A_33_P3399571	NM_004666	VNN1
A_33_P3273885	0.0162	0.00457	3.04417	-2.56981	2.19685	A_33_P3273885
A_23_P64873	7.42e-06	2.54e-07	6.4607	6.86474	2.19478	A_23_P64873	NM_001920	DCN
A_23_P213385	2.04e-05	1e-06	5.99198	5.52833	2.1924	A_23_P213385	NM_006317	BASP1
A_33_P3380992	0.0452	0.0166	2.52408	-3.75392	2.19189	A_33_P3380992	NM_001080538	AKR1B15
A_24_P813550	0.00978	0.00245	3.28114	-1.98909	2.19164	A_24_P813550
A_24_P217572	3.64e-05	2.14e-06	5.73369	4.78802	2.19031	A_24_P217572	NM_001957	EDNRA
A_23_P41145	0.0373	0.013	2.62751	-3.5295	2.18642	A_23_P41145	NM_138805	FAM3D
A_24_P167877	1.88e-07	9.22e-10	8.45931	12.3402	2.18411	A_24_P167877	NM_001135865	LOC100132247
A_33_P3217983	0.000689	9.16e-05	4.45491	1.14451	2.18356	A_33_P3217983	NM_203380	ACSL5
A_33_P3228450	0.00561	0.00123	3.53689	-1.33859	2.18337	A_33_P3228450	NM_001136007	FXYD3
A_23_P74278	3.97e-05	2.41e-06	5.69377	4.6735	2.18295	A_23_P74278	NM_001037341	PDE4B
A_23_P1682	0.0018	0.000301	4.04073	0.00088	2.18231	A_23_P1682	NM_138788	TMEM45B
A_23_P44466	6.02e-06	1.91e-07	6.56001	7.14617	2.18158	A_23_P44466	NM_024781	CCDC102B
A_23_P334173	0.000365	4.12e-05	4.72933	1.91664	2.18115	A_23_P334173	NM_002349	LY75
A_33_P3423979	1.06e-05	4.18e-07	6.2906	6.38112	2.18063	A_33_P3423979	NM_001166109	PALLD
A_32_P108254	0.00013	1.1e-05	5.17726	3.19224	2.17902	A_32_P108254	NM_017565	FAM20A
A_23_P111194	0.00351	0.000687	3.74785	-0.78608	2.17753	A_23_P111194	NM_012391	SPDEF
A_32_P30905	6.07e-05	4.14e-06	5.51009	4.14637	2.17634	A_32_P30905	NM_020945	WDFY4
A_23_P48198	6.8e-07	8.02e-09	7.67135	10.2352	2.17559	A_23_P48198	NM_031302	GLT8D2
A_33_P3281435	0.0133	0.00356	3.13951	-2.33892	2.17473	A_33_P3281435
A_32_P452655	7.73e-05	5.68e-06	5.40245	3.83753	2.1737	A_32_P452655	NM_001040078	LGALS9C
A_33_P3389634	0.000445	5.3e-05	4.64308	1.67298	2.17239	A_33_P3389634	NM_001747	CAPG
A_23_P216225	7.19e-06	2.43e-07	6.47614	6.90852	2.1719	A_23_P216225	NM_004430	EGR3
A_32_P175739	0.000457	5.47e-05	4.63211	1.64205	2.17102	A_32_P175739	NM_000189	HK2
A_24_P416177	1.95e-07	1e-09	8.42849	12.2594	2.17016	A_24_P416177	NM_001114	ADCY7
A_23_P404667	0.000125	1.05e-05	5.19477	3.24236	2.16963	A_23_P404667	NM_001197	BIK
A_23_P353035	4.36e-06	1.21e-07	6.718	7.5924	2.16847	A_23_P353035	NM_001553	IGFBP7
A_33_P3404601	0.000403	4.66e-05	4.68682	1.79643	2.16718	A_33_P3404601	NM_001178063	C2
A_32_P8813	0.000566	7.14e-05	4.54048	1.38427	2.1651	A_32_P8813	NR_024433	LOC283663
A_33_P3349646	0.000308	3.33e-05	4.8021	2.12279	2.16432	A_33_P3349646	NM_002589	PCDH7
A_23_P160559	0.000169	1.54e-05	5.06351	2.86705	2.16379	A_23_P160559	NM_004425	ECM1
A_33_P3317168	0.0316	0.0105	2.71346	-3.33862	2.1627	A_33_P3317168	NM_139053	EPS8L3
A_24_P399980	9.13e-05	6.98e-06	5.33292	3.63812	2.15998	A_24_P399980	NM_014799	HEPH
A_24_P926960	3.99e-06	1.08e-07	6.75763	7.70402	2.15965	A_24_P926960	NM_001409	MEGF6
A_23_P166459	0.000194	1.85e-05	5.00249	2.69288	2.15849	A_23_P166459	NM_002305	LGALS1
A_33_P3884179	3.17e-08	4.88e-11	9.57865	15.1871	2.15422	A_33_P3884179	NR_040097	LOC100506123
A_33_P3391603	8.39e-05	6.29e-06	5.368	3.73871	2.14882	A_33_P3391603	NM_001105209	LAMA4
A_23_P37702	0.000373	4.22e-05	4.7208	1.89251	2.14856	A_23_P37702	NM_003294	TPSAB1
A_23_P27013	0.0181	0.00525	2.98975	-2.69984	2.14717	A_23_P27013	NM_024017	HOXB9
A_23_P408955	9.29e-05	7.14e-06	5.3249	3.61514	2.14473	A_23_P408955	NM_004091	E2F2
A_23_P200728	0.00141	0.000222	4.14761	0.29294	2.14251	A_23_P200728	NM_000569	FCGR3A
A_23_P87879	2.02e-05	9.92e-07	5.99522	5.53758	2.14207	A_23_P87879	NM_001781	CD69
A_23_P383009	0.0012	0.000183	4.21481	0.47774	2.14092	A_23_P383009	NM_000599	IGFBP5
A_33_P3397865	0.032	0.0107	2.70659	-3.35402	2.13767	A_33_P3397865	NM_003283	TNNT1
A_33_P3289246	0.0166	0.0047	3.03268	-2.59738	2.13689	A_33_P3289246
A_33_P3218980	4.11e-06	1.12e-07	6.74521	7.66907	2.13458	A_33_P3218980	NM_001776	ENTPD1
CUST_18856_PI427704219	9.96e-06	3.84e-07	6.3191	6.46228	2.13403	CUST_18856_PI427704219
A_24_P173566	0.0392	0.0138	2.60118	-3.58721	2.13285	A_24_P173566
A_33_P3281567	2.86e-06	6.83e-08	6.91559	8.14756	2.13281	A_33_P3281567	NR_002174	CMAHP
A_33_P3316587	0.000199	1.9e-05	4.99269	2.66493	2.13098	A_33_P3316587	NM_007105	SLC22A18AS
A_33_P3336822	0.0317	0.0106	2.71134	-3.34338	2.13052	A_33_P3336822
A_23_P39237	1.99e-05	9.7e-07	6.00277	5.5592	2.12878	A_23_P39237	NM_003407	ZFP36
A_23_P36305	6.01e-08	1.32e-10	9.1912	14.2214	2.12851	A_23_P36305	NM_033388	ATG16L2
A_32_P19840	1.17e-05	4.79e-07	6.24381	6.24778	2.1285	A_32_P19840	XR_108783	LOC100507507
CUST_19822_PI427704219	2.76e-05	1.5e-06	5.85552	5.13742	2.1275	CUST_19822_PI427704219
CUST_22811_PI427704219	0.000222	2.19e-05	4.94498	2.52896	2.12537	CUST_22811_PI427704219
A_24_P709377	0.000493	6.01e-05	4.59955	1.55032	2.12391	A_24_P709377	NR_015377	LOC654433
CUST_19436_PI427704219	0.000196	1.87e-05	4.99909	2.68317	2.12244	CUST_19436_PI427704219
A_24_P152094	0.000144	1.26e-05	5.13268	3.0647	2.1219	A_24_P152094
A_33_P3364821	8.55e-05	6.45e-06	5.35949	3.71431	2.12174	A_33_P3364821	NM_002838	PTPRC
A_23_P117992	0.000998	0.000146	4.29471	0.69857	2.12061	A_23_P117992	NM_014861	ATP2C2
A_33_P3364869	0.000173	1.59e-05	5.05322	2.83764	2.12024	A_33_P3364869		NAMPT
A_32_P37592	1.19e-05	4.9e-07	6.23591	6.22526	2.11977	A_32_P37592	NR_003003	SCARNA17
A_23_P152002	0.00051	6.27e-05	4.5853	1.51021	2.11824	A_23_P152002	NM_004049	BCL2A1
A_33_P3249002	3.63e-06	9.43e-08	6.80326	7.83239	2.11731	A_33_P3249002
A_33_P3286278	9.02e-06	3.34e-07	6.3675	6.59998	2.11623	A_33_P3286278	NM_002087	GRN
A_33_P3228460	0.00513	0.0011	3.57841	-1.23092	2.11531	A_33_P3228460	NM_001136007	FXYD3
A_33_P3330039	1.18e-06	1.84e-08	7.37634	9.42763	2.112	A_33_P3330039	NM_016274	PLEKHO1
CUST_4518_PI427704219	0.000111	8.97e-06	5.2476	3.39363	2.11109	CUST_4518_PI427704219
A_33_P3371718	1.51e-05	6.67e-07	6.13057	5.92463	2.10663	A_33_P3371718	NM_002970	SAT1
A_33_P3234277	1.24e-05	5.18e-07	6.21687	6.17097	2.10312	A_33_P3234277	NM_001242524	HLA-DPA1
A_24_P261417	9.57e-06	3.65e-07	6.33683	6.51273	2.10285	A_24_P261417	NM_015881	DKK3
A_33_P3360972	0.000133	1.13e-05	5.16852	3.16721	2.10269	A_33_P3360972	NM_001077594	EXOC3L4
A_33_P3225983	6.01e-08	1.3e-10	9.1983	14.2393	2.1006	A_33_P3225983
A_23_P142075	0.00294	0.00055	3.82723	-0.57491	2.10025	A_23_P142075	NM_001611	ACP5
A_33_P3236102	0.00019	1.8e-05	5.01145	2.71843	2.10021	A_33_P3236102	NM_203434	IER5L
A_23_P161424	4.64e-06	1.32e-07	6.6873	7.50587	2.09768	A_23_P161424	NM_032812	PLXDC2
A_24_P166443	8.04e-06	2.83e-07	6.42379	6.75994	2.09756	A_24_P166443	NM_002121	HLA-DPB1
A_23_P201459	0.000505	6.19e-05	4.58984	1.52299	2.09711	A_23_P201459	NM_022873	IFI6
A_23_P106922	0.00285	0.000529	3.8412	-0.53757	2.09472	A_23_P106922	NM_021615	CHST6
A_23_P147245	4.53e-07	4.28e-09	7.89712	10.8464	2.09451	A_23_P147245	NM_017784	OSBPL10
A_24_P510357	0.0362	0.0125	2.64245	-3.4966	2.09432	A_24_P510357
A_23_P62890	6.24e-05	4.29e-06	5.4979	4.11139	2.0942	A_23_P62890	NM_002053	GBP1
A_23_P356494	0.000893	0.000126	4.34335	0.83352	2.09232	A_23_P356494	NM_006846	SPINK5
CUST_6537_PI427704219	1.07e-05	4.25e-07	6.28446	6.36364	2.09224	CUST_6537_PI427704219
CUST_12490_PI427704219	0.000331	3.64e-05	4.77158	2.03626	2.09121	CUST_12490_PI427704219
A_23_P500300	0.00735	0.00172	3.41418	-1.65355	2.09103	A_23_P500300	NM_033229	TRIM15
CUST_21205_PI427704219	7.89e-05	5.83e-06	5.39409	3.81355	2.09086	CUST_21205_PI427704219
A_23_P111995	0.000756	0.000103	4.41406	1.03041	2.08699	A_23_P111995	NM_002318	LOXL2
A_33_P3269678	4.16e-05	2.56e-06	5.67243	4.61228	2.08192	A_33_P3269678	NR_015395	LOC541471
A_23_P255444	3.47e-06	8.86e-08	6.82496	7.89336	2.08186	A_23_P255444	NM_014395	DAPP1
A_24_P921366	2.8e-05	1.52e-06	5.84957	5.12038	2.08144	A_24_P921366	NM_033138	CALD1
A_33_P3352098	5.63e-05	3.77e-06	5.54183	4.23744	2.07823	A_33_P3352098	NM_021201	MS4A7
A_33_P3351180	0.0315	0.0105	2.71593	-3.33308	2.07643	A_33_P3351180	XR_114797
A_23_P163481	1.07e-06	1.59e-08	7.42796	9.56966	2.07617	A_23_P163481	NM_001211	BUB1B
A_23_P148990	6.84e-05	4.84e-06	5.45725	3.99473	2.07604	A_23_P148990	NM_031935	HMCN1
A_32_P161762	2.9e-05	1.59e-06	5.83466	5.07762	2.07564	A_32_P161762	NM_004348	RUNX2
CUST_4347_PI427704219	7.1e-05	5.11e-06	5.43875	3.94166	2.07411	CUST_4347_PI427704219
CUST_15282_PI427704219	0.000188	1.77e-05	5.01734	2.73524	2.07375	CUST_15282_PI427704219
A_33_P3364811	6.65e-05	4.65e-06	5.4704	4.03248	2.07277	A_33_P3364811	NM_002838	PTPRC
A_23_P122216	5.37e-05	3.54e-06	5.56258	4.29702	2.0727	A_23_P122216	NM_002317	LOX
A_23_P6263	6.99e-05	4.99e-06	5.44693	3.96512	2.07202	A_23_P6263	NM_002463	MX2
A_33_P3224710	0.00011	8.84e-06	5.25273	3.40832	2.07124	A_33_P3224710	NM_012252	TFEC
CUST_6316_PI427704219	4.27e-06	1.17e-07	6.72809	7.62085	2.06991	CUST_6316_PI427704219
CUST_19727_PI427704219	6.19e-05	4.24e-06	5.5015	4.12172	2.0691	CUST_19727_PI427704219
A_32_P46571	0.00039	4.48e-05	4.70039	1.83478	2.06872	A_32_P46571	NM_017821	RHBDL2
CUST_11005_PI427704219	4.05e-05	2.47e-06	5.68488	4.64801	2.06437	CUST_11005_PI427704219
A_24_P408736	0.000365	4.12e-05	4.72941	1.91686	2.06342	A_24_P408736	NM_014568	GALNT5
A_33_P3352767	3.09e-07	2.23e-09	8.13441	11.4819	2.06284	A_33_P3352767	NM_002386	MC1R
A_33_P3407925	1.7e-06	3.16e-08	7.18465	8.89772	2.06269	A_33_P3407925	NM_030938	VMP1
A_23_P209246	2.63e-06	6.06e-08	6.95725	8.26419	2.05909	A_23_P209246	NM_005270	GLI2
A_23_P107283	0.000548	6.86e-05	4.55428	1.42302	2.05839	A_23_P107283	NM_002145	HOXB2
A_32_P86763	0.00108	0.000161	4.25863	0.59872	2.05528	A_32_P86763	NM_004613	TGM2
A_24_P161764	0.00493	0.00105	3.59593	-1.18531	2.05373	A_24_P161764
CUST_3951_PI427704219	0.000197	1.88e-05	4.99607	2.67456	2.05215	CUST_3951_PI427704219
A_23_P124905	0.0052	0.00112	3.57161	-1.24859	2.05132	A_23_P124905	NM_002522	NPTX1
A_23_P392942	0.000862	0.000121	4.35754	0.87298	2.051	A_23_P392942	NM_002445	MSR1
A_23_P14083	0.000377	4.28e-05	4.71571	1.8781	2.05068	A_23_P14083	NM_181847	AMIGO2
A_33_P3274428	4.68e-07	4.52e-09	7.87786	10.7945	2.05057	A_33_P3274428
A_33_P3301075	0.0209	0.00628	2.91956	-2.86558	2.04821	A_33_P3301075
A_24_P367432	0.0218	0.00662	2.89916	-2.91333	2.04801	A_24_P367432
A_23_P19333	0.00754	0.00178	3.40154	-1.68571	2.04569	A_23_P19333	NM_018643	TREM1
A_23_P34644	0.00021	2.03e-05	4.9701	2.60052	2.04427	A_23_P34644	NM_004001	FCGR2B
A_33_P3308749	5.93e-06	1.87e-07	6.56724	7.16664	2.04402	A_33_P3308749	NM_001105207	LAMA4
CUST_1511_PI427704219	0.000248	2.52e-05	4.8967	2.39153	2.04327	CUST_1511_PI427704219
A_23_P86470	6.69e-05	4.69e-06	5.46737	4.02376	2.04304	A_23_P86470	NM_003956	CH25H
A_23_P500433	1.13e-05	4.56e-07	6.26049	6.29532	2.04224	A_23_P500433	NM_052813	CARD9
A_23_P309361	1.86e-06	3.64e-08	7.13515	8.76025	2.03909	A_23_P309361	NM_144584	HENMT1
A_33_P3217213	2.76e-05	1.5e-06	5.85553	5.13747	2.03907	A_33_P3217213	NM_005451	PDLIM7
A_33_P3264846	1.89e-05	9.02e-07	6.02768	5.63048	2.03848	A_33_P3264846	NM_152703	SAMD9L
CUST_6101_PI427704219	0.000997	0.000145	4.29546	0.70064	2.03844	CUST_6101_PI427704219
A_33_P3714341	0.0363	0.0126	2.64015	-3.5017	2.03615	A_33_P3714341	AB363267
A_33_P3403576	0.000133	1.14e-05	5.16683	3.16238	2.03564	A_33_P3403576	NM_001136219	FCGR2A
A_23_P22672	3.02e-08	4.17e-11	9.64035	15.3389	2.03407	A_23_P22672	NM_001099922	ALG13
CUST_16319_PI427704219	9.03e-07	1.22e-08	7.52243	9.82882	2.03378	CUST_16319_PI427704219
A_23_P19226	2.82e-06	6.72e-08	6.92103	8.1628	2.03317	A_23_P19226	NM_013352	DSE
A_24_P379750	1.54e-05	6.85e-07	6.12119	5.89783	2.03308	A_24_P379750	NM_002357	MXD1
CUST_12946_PI427704219	0.00045	5.36e-05	4.63898	1.66142	2.03119	CUST_12946_PI427704219
A_33_P3718269	3.42e-05	1.98e-06	5.76018	4.86403	2.03113	A_33_P3718269
A_24_P341089	1.61e-08	1.14e-11	10.1563	16.5872	2.02965	A_24_P341089	NR_015424	ANKRD36BP2
A_33_P3225522	0.000347	3.86e-05	4.75094	1.97779	2.02938	A_33_P3225522	NM_001032731	OAS2
A_23_P160159	0.000511	6.28e-05	4.58446	1.50786	2.0278	A_23_P160159	NM_003039	SLC2A5
A_33_P3334102	6.99e-06	2.34e-07	6.48974	6.94709	2.02728	A_33_P3334102	NM_174919	ARHGAP27
A_23_P138717	9.23e-07	1.27e-08	7.5079	9.78902	2.02358	A_23_P138717	NM_001005339	RGS10
A_23_P142849	1.07e-06	1.59e-08	7.42741	9.56815	2.02097	A_23_P142849	NM_005168	RND3
A_24_P100517	6e-05	4.08e-06	5.51525	4.16119	2.02061	A_24_P100517	NM_178448	C9orf140
A_23_P97990	5.33e-05	3.51e-06	5.56596	4.3067	2.02042	A_23_P97990	NM_002775	HTRA1
A_33_P3298062	1.78e-08	1.43e-11	10.0668	16.3735	2.01931	A_33_P3298062	NM_001023587	ABCC5
A_33_P3358158	2.04e-06	4.2e-08	7.08504	8.62081	2.01464	A_33_P3358158	NR_033733	CRYBB2P1
A_24_P333857	6.92e-05	4.92e-06	5.45166	3.9787	2.01346	A_24_P333857	NM_032291	SGIP1
A_33_P3210488	0.000322	3.51e-05	4.78353	2.07013	2.01275	A_33_P3210488	NM_004369	COL6A3
A_23_P126908	1.71e-07	8.07e-10	8.50891	12.47	2.01246	A_23_P126908	NM_003820	TNFRSF14
CUST_4823_PI427704219	3.19e-05	1.8e-06	5.79274	4.95743	2.01207	CUST_4823_PI427704219
A_23_P56659	0.0039	0.000781	3.70162	-0.90827	2.01171	A_23_P56659	NM_133637	DQX1
A_33_P3311403	6.19e-05	4.24e-06	5.5017	4.1223	2.0103	A_33_P3311403	NM_130385	MRVI1
A_23_P138524	2.93e-05	1.61e-06	5.83145	5.06843	2.00964	A_23_P138524	NM_198148	CPXM2
CUST_9172_PI427704219	0.000547	6.84e-05	4.55548	1.42638	2.00643	CUST_9172_PI427704219
A_24_P228130	0.000696	9.27e-05	4.45067	1.13266	2.00588	A_24_P228130	NM_001001437	CCL3L3
A_23_P64661	5.79e-05	3.9e-06	5.53013	4.20387	2.00438	A_23_P64661	NM_032496	ARHGAP9
A_23_P31765	2.19e-06	4.6e-08	7.05324	8.53222	2.00405	A_23_P31765	NM_006823	PKIA
A_23_P24129	0.00587	0.0013	3.51638	-1.3916	2.004	A_23_P24129	NM_012242	DKK1
A_23_P52480	0.00646	0.00147	3.47247	-1.50458	2.00173	A_23_P52480	NM_000772	CYP2C18
A_23_P36120	2.07e-05	1.02e-06	5.98428	5.50628	2.00139	A_23_P36120	NM_022349	MS4A6A
A_23_P360804	0.000559	7.04e-05	4.54571	1.39896	2.00028	A_23_P360804	NM_020939	CPNE5
A_23_P70670	0.000359	4.04e-05	4.73606	1.93568	2.00012	A_23_P70670	NM_004233	CD83
A_24_P379233	0.00236	0.00042	3.92301	-0.31794	1.99929	A_24_P379233	NM_024009	GJB3
A_23_P27107	0.0484	0.0181	2.48765	-3.83151	1.99851	A_23_P27107	NM_003963	TM4SF5
[truncated: 55,621 more rows]
